# Supplementary material for: Genome-wide identification of SSR and SNP markers from the non-heading Chinese cabbage for comparative genomic analyses
Source: BMC Genomics. 2015 Apr 20;16(1):328. doi: 10.1186/s12864-015-1534-0 (PMC4408590; doi:10.1186/s12864-015-1534-0)
Supplement: Additional file 1: Table S1. — Distribution of SSR repeats in genomic sequences of non-heading Chinese cabbage (NHCC) and selected plant species. Table S2. Distribution of SSR repeats in genomic sequences of non-heading Chinese cabbage (NHCC) and selected plant species (considering sequence complementary). Table S3. Frequency of mono- to nonanucleotide SSR repeat motifs in non-heading Chinese cabbage (NHCC) genome. Table S4. Summary of the SSRs distribution on chromosomes in the non-heading Chinese cabbage (NHCC) genome. Table S5. Distribution of mono- to nonanucleotide repeats in genomic sequences of non-heading Chinese cabbage (NHCC). Table S6. Distribution of mono- to nonanucleotide repeats in gene sequences of non-heading Chinese cabbage (NHCC). Table S7 The summary of flower, glucosinolate genes, and related SSR markers on chromosomes in the non-heading Chinese cabbage (NHCC) genome. Table S8. Informativeness of 18 Cruciferae accessions used for assessing SSR polymorphisms. Table S9. Characteristics of 60 polymorphic SSR markers developed in non-heading Chinese cabbage (NHCC) (Chr =chromosome, Ta = annealing temperature, Size = size of cloned allele). Table S10. Nei’s unbiased measurements of genetic identity and genetic distance among 18 Cruciferae accessions. Table S11. Summary of transitions and transversions for SNPs between non-heading Chinese cabbage (NHCC) accession and Chinese cabbage (reference genome). Table S12. The summary of variety-specific genes and SNPs in the five varieties of non-heading Chinese cabbage (NHCC). [file 12864_2015_1534_MOESM1_ESM.xlsx]

## Sheet: Table S1
Table S1. Distribution of SSR repeats in genomic sequences of non-heading Chinese cabbage (NHCC) and selected plant species.
		B. rapa.ssp.chinensis		Arabidopsis thaliana		B. rapa.ssp.pekinensis		Cucumis sativus		Glycine max		Medicago truncatula		Oryza sativa		Physcomitrella patens		Populus trichocarpa		Sorghum bicolor		Solanum lycopersicum		Solanum tuberosum		Volvox carteri		Vitis vinifera		Zea mays		Citrus sinensis		Musa acuminata		Citrullus lanatus		Average
Repeat type	Motif	Count	Density (SSR/Mb)	Count	Density (SSR/Mb)	Count	Density (SSR/Mb)	Count	Density (SSR/Mb)	Count	Density (SSR/Mb)	Count	Density (SSR/Mb)	Count	Density (SSR/Mb)	Count	Density (SSR/Mb)	Count	Density (SSR/Mb)	Count	Density (SSR/Mb)	Count	Density (SSR/Mb)	Count	Density (SSR/Mb)	Count	Density (SSR/Mb)	Count	Density (SSR/Mb)	Count	Density (SSR/Mb)	Count	Density (SSR/Mb)	Count	Density (SSR/Mb)	Count	Density (SSR/Mb)	Count	Density (SSR/Mb)
Mononucleotide	A	2058	6.21583	1179	9.85209	1970	6.94053	669	3.29459	2984	3.06573	5276	12.6045	216	0.576815	9503	19.7983	1522	5.72826	473	0.640453	235	0.300638	1409	1.99609	16	0.121988	7786	16.014	594	0.287452	2836	8.64792	439	1.00393	15839	44.5855	3055.78	7.87082
	C	379	1.1447	21	0.175483	346	1.219	78	0.384123	1202	1.23492	357	0.852884	626	1.6717	298	0.620846	123	0.462928	635	0.859804	190	0.243069	869	1.23109	11	0.083867	761	1.5652	1544	0.747182	191	0.582424	346	0.791255	654	1.84096	479.5	0.872857
	G	411	1.24135	15	0.125345	324	1.14149	79	0.389048	1155	1.18664	355	0.848105	627	1.67437	314	0.65418	117	0.440346	672	0.909903	219	0.280169	866	1.22684	19	0.144861	828	1.703	1686	0.8159	141	0.429957	412	0.942188	643	1.80999	493.5	0.886871
	T	2127	6.42424	1215	10.1529	2025	7.1343	589	2.90062	2906	2.9856	5379	12.8506	202	0.539429	9287	19.3483	1408	5.29921	471	0.637745	260	0.332621	1431	2.02726	12	0.0914913	7842	16.1292	619	0.29955	2828	8.62353	402	0.919319	15701	44.197	3039.11	7.82739
	Total	4975	15.0261	2430	20.3058	4665	16.4353	1415	6.96838	8247	8.47289	11367	27.1561	1671	4.46231	19402	40.4217	3170	11.9307	2251	3.04791	904	1.1565	4575	6.48127	58	0.442208	17217	35.4114	4443	2.15008	5996	18.2838	1599	3.6567	32837	92.4335	7067.89	17.4579
Dinucleotide	AC	152	0.45909	44	0.367678	135	0.47562	146	0.718999	1986	2.0404	348	0.831382	323	0.862552	1074	2.23755	780	2.93564	392	0.530777	1121	1.43411	151	0.213917	1635	12.4657	528	1.08597	340	0.164535	844	2.57364	536	1.22576	198	0.557354	596.278	1.73226
	AG	1168	3.52774	242	2.02223	1083	3.81553	710	3.4965	1983	2.03731	940	2.24569	1011	2.69982	954	1.98754	1117	4.20399	983	1.331	843	1.07846	362	0.512835	217	1.65447	1722	3.54175	1293	0.625717	1152	3.51284	4046	9.25265	892	2.51091	1151	2.78094
	AT	2374	7.17026	1533	12.8102	4617	16.2662	4636	22.8307	26974	27.7128	4868	11.6298	4420	11.8033	30077	62.6617	6638	24.9831	4621	6.25694	13987	17.8937	7050	9.98753	145	1.10552	11775	24.2184	5947	2.87791	3240	9.87986	10211	23.3512	5983	16.8417	8283.11	17.2378
	CA	104	0.314114	26	0.217264	107	0.376973	101	0.49739	1096	1.12602	196	0.46825	202	0.539429	489	1.01877	327	1.23071	342	0.463076	514	0.657566	96	0.136	1312	10.003	311	0.639654	270	0.13066	299	0.911752	356	0.814124	100	0.281492	347.111	1.10146
	CG	0	0	0	0	0	0	0	0	14	0.0143835	3	0.00716709	36	0.0961359	1	0.00208338	1	0.00376364	26	0.0352046	7	0.00895519	0	0	19	0.144861	0	0	32	0.0154856	5	0.0152467	4	0.00914746	0	0	8.22222	0.0195797
	CT	944	2.85119	153	1.27852	912	3.21308	484	2.38353	1234	1.2678	770	1.83955	1406	3.75464	795	1.65628	898	3.37975	1139	1.54223	558	0.713856	216	0.306001	218	1.66209	1386	2.85068	1886	0.912685	792	2.41508	3910	8.94164	612	1.72273	1017.39	2.37174
	GA	898	2.71225	145	1.21167	718	2.52959	407	2.00433	1118	1.14862	830	1.98289	1211	3.2339	968	2.01671	736	2.77004	1045	1.41495	505	0.646053	233	0.330084	164	1.25038	1315	2.70465	1520	0.735568	532	1.62225	3147	7.19676	564	1.58761	892	2.06102
	GC	0	0	0	0	0	0	0	0	15	0.0154109	1	0.00238903	21	0.0560793	1	0.00208338	7	0.0263455	40	0.0541609	9	0.0115138	0	0	3	0.0228728	0	0	33	0.0159696	2	0.00609868	0	0	0	0	7.33333	0.0118291
	GT	82	0.247667	23	0.192195	71	0.250141	63	0.310253	973	0.999651	233	0.556644	209	0.558122	538	1.12086	380	1.43018	356	0.482032	435	0.556501	87	0.12325	1607	12.2522	257	0.528589	250	0.120982	320	0.975788	328	0.750091	67	0.1886	348.833	1.20243
	TA	1326	4.00495	923	7.71288	2659	9.36795	3965	19.5262	20644	21.2094	3510	8.38549	3703	9.88864	23856	49.701	5609	21.1103	4259	5.76678	12456	15.9351	5970	8.45753	128	0.975907	7930	16.3102	5082	2.45931	2824	8.61133	9145	20.9134	3925	11.0486	6550.78	13.4103
	TC	1097	3.3133	235	1.96373	991	3.4914	618	3.04344	1770	1.81848	1014	2.42248	938	2.50487	1133	2.36047	922	3.47008	738	0.999269	817	1.0452	340	0.481668	150	1.14364	1599	3.28877	977	0.472796	908	2.7688	3269	7.47576	908	2.55595	1023.56	2.47889
	TG	151	0.456069	59	0.493022	138	0.486189	175	0.861814	2116	2.17396	317	0.757322	338	0.902609	1047	2.1813	656	2.46895	390	0.528069	1232	1.57611	204	0.289001	1301	9.91918	595	1.22378	329	0.159212	805	2.45472	564	1.28979	225	0.633357	591.222	1.60302
	Total	8296	25.0566	3383	28.2694	11431	40.2727	11305	55.6732	59923	61.5643	13030	31.1291	13818	36.9002	60933	126.946	18071	68.0128	14331	19.4045	32484	41.5572	14709	20.8378	6899	52.5999	27418	56.3924	17959	8.69083	11723	35.7474	35516	81.2203	13474	37.9282	20816.8	46.0113
Trinucleotide	AAC	69	0.208403	55	0.459597	83	0.292418	38	0.187137	329	0.338011	141	0.336853	36	0.0961359	268	0.558345	152	0.572074	77	0.10426	635	0.812363	203	0.287584	140	1.0674	83	0.170712	99	0.0479087	158	0.481795	60	0.137212	43	0.121042	148.278	0.348847
	AAG	194	0.585943	194	1.62112	173	0.609498	445	2.19147	687	0.705817	214	0.511252	195	0.520736	277	0.577095	471	1.77268	220	0.297885	378	0.48358	497	0.704086	33	0.251601	319	0.656109	162	0.0783961	285	0.869061	533	1.2189	525	1.47783	322.333	0.840726
	AAT	145	0.437947	47	0.392747	174	0.613021	671	3.30444	2197	2.25718	578	1.38086	189	0.504713	1465	3.05215	1064	4.00452	342	0.463076	2838	3.63069	1170	1.65751	106	0.808173	3371	6.93336	522	0.25261	1587	4.8393	845	1.9324	3378	9.5088	1149.39	2.55408
	ACA	61	0.18424	56	0.467954	63	0.221956	14	0.0689451	399	0.409929	85	0.203068	20	0.0534088	111	0.231255	54	0.203237	59	0.0798873	218	0.27889	200	0.283334	107	0.815797	29	0.0596462	133	0.0643622	42	0.128072	53	0.121204	21	0.0591133	95.8333	0.218572
	ACC	34	0.102691	26	0.217264	40	0.140924	15	0.0738698	75	0.0770543	44	0.105117	66	0.176249	35	0.0729182	40	0.150546	57	0.0771793	34	0.0434966	19	0.0269168	307	2.34065	35	0.0719868	75	0.0362945	16	0.0487894	44	0.100622	16	0.0450387	54.3333	0.217089
	ACG	3	0.00906098	0	0	4	0.0140924	2	0.00984931	12	0.0123287	0	0	67	0.17892	35	0.0729182	3	0.0112909	87	0.1178	7	0.00895519	2	0.00283334	23	0.175358	5	0.0102838	80	0.0387141	8	0.0243947	17	0.0388767	3	0.00844476	19.8889	0.0407845
	ACT	10	0.0302033	5	0.0417816	8	0.0281849	10	0.0492465	25	0.0256848	10	0.0238903	20	0.0534088	13	0.0270839	8	0.0301091	148	0.200395	21	0.0268656	25	0.0354168	44	0.335468	13	0.026738	38	0.0183892	12	0.0365921	25	0.0571716	4	0.0112597	24.3889	0.0587716
	AGA	171	0.516476	175	1.46235	160	0.563698	247	1.21639	330	0.339039	183	0.437192	119	0.317782	194	0.404175	185	0.696274	106	0.143526	182	0.232835	311	0.440585	39	0.297347	203	0.417524	102	0.0493605	133	0.405562	491	1.12285	291	0.819141	201.222	0.549006
	AGC	24	0.0724878	9	0.0752068	17	0.0598929	9	0.0443219	25	0.0256848	15	0.0358354	160	0.427271	52	0.108336	42	0.158073	226	0.306009	15	0.0191897	10	0.0141667	645	4.91766	13	0.026738	135	0.0653301	61	0.18601	81	0.185236	14	0.0394089	86.2778	0.375936
	AGG	51	0.154037	13	0.108632	44	0.155017	28	0.13789	290	0.297943	25	0.0597257	131	0.349828	27	0.0562512	59	0.222055	163	0.220706	54	0.0690829	93	0.13175	207	1.57823	32	0.0658165	82	0.039682	26	0.0792828	158	0.361325	29	0.0816327	84	0.231605
	AGT	13	0.0392642	4	0.0334253	12	0.0422773	15	0.0738698	33	0.0339039	10	0.0238903	27	0.0721019	28	0.0583345	12	0.0451637	107	0.14488	37	0.0473346	22	0.0311668	71	0.541324	32	0.0658165	86	0.0416177	17	0.0518388	19	0.0434504	9	0.0253343	30.7778	0.0786108
	ATA	75	0.226525	16	0.133701	89	0.313557	251	1.23609	2131	2.18937	334	0.797936	112	0.299089	629	1.31044	716	2.69477	459	0.621496	2168	2.77355	844	1.19567	67	0.510826	1421	2.92267	299	0.144694	689	2.10099	617	1.411	859	2.41802	654.222	1.29447
	ATC	111	0.335256	75	0.626723	95	0.334696	46	0.226534	223	0.229108	104	0.248459	49	0.130852	45	0.093752	112	0.421528	101	0.136756	152	0.194455	51	0.0722502	175	1.33425	121	0.248869	487	0.235672	191	0.582424	128	0.292719	37	0.104152	127.944	0.324914
	ATG	91	0.27485	53	0.442885	78	0.274803	47	0.231459	168	0.172602	101	0.241292	42	0.112159	67	0.139586	90	0.338728	94	0.127278	200	0.255862	61	0.086417	209	1.59347	105	0.215961	116	0.0561355	157	0.478746	103	0.235547	54	0.152006	102	0.301655
	ATT	90	0.271829	39	0.325896	130	0.458005	347	1.70885	1769	1.81745	415	0.991447	124	0.331135	762	1.58753	773	2.9093	286	0.387251	1804	2.30788	783	1.10925	84	0.640439	2106	4.33155	195	0.0943656	1224	3.73239	596	1.36297	1580	4.44757	728.167	1.60084
	CAA	62	0.18726	51	0.426172	56	0.197294	29	0.142815	370	0.380134	155	0.3703	46	0.12284	113	0.235422	52	0.195709	246	0.33309	258	0.330063	152	0.215334	206	1.5706	36	0.0740436	114	0.0551676	79	0.240898	61	0.139499	30	0.0844476	117.556	0.294505
	CAC	29	0.0875895	12	0.100276	37	0.130355	23	0.113267	90	0.0924651	46	0.109895	93	0.248351	39	0.0812517	63	0.23711	93	0.125924	47	0.0601277	19	0.0269168	513	3.91125	62	0.12752	155	0.0750086	59	0.179911	65	0.148646	12	0.033779	80.9444	0.327203
	CAG	28	0.0845692	6	0.0501379	25	0.0880778	24	0.118192	30	0.0308217	16	0.0382245	170	0.453975	48	0.100002	56	0.210764	241	0.326319	25	0.0319828	8	0.0113334	1081	8.24184	20	0.0411353	1399	0.677013	56	0.170763	101	0.230973	11	0.0309641	185.833	0.607616
	CAT	83	0.250687	67	0.559873	85	0.299464	29	0.142815	98	0.100684	93	0.22218	70	0.186931	26	0.0541678	73	0.274746	71	0.0961356	90	0.115138	36	0.0510002	359	2.73711	76	0.156314	222	0.107432	88	0.268342	132	0.301866	33	0.0928923	96.1667	0.334321
	CCA	47	0.141955	14	0.116988	50	0.176156	29	0.142815	91	0.0934925	45	0.107506	163	0.435282	32	0.0666681	54	0.203237	143	0.193625	42	0.0537311	30	0.0425001	411	3.13358	96	0.19745	176	0.085171	26	0.0792828	87	0.198957	36	0.101337	87.3333	0.30943
	CCG	12	0.0362439	3	0.0250689	11	0.0387542	8	0.0393972	27	0.0277395	2	0.00477806	887	2.36868	3	0.00625013	7	0.0263455	299	0.404853	12	0.0153517	2	0.00283334	1024	7.80726	4	0.00822707	210	0.101625	6	0.018296	46	0.105196	15	0.0422238	143.222	0.615507
	CCT	56	0.169138	15	0.125345	42	0.147971	44	0.216685	153	0.157191	19	0.0453916	369	0.985393	53	0.110419	139	0.523146	233	0.315487	22	0.0281449	40	0.0566669	368	2.80573	30	0.061703	161	0.0779121	26	0.0792828	234	0.535126	33	0.0928923	113.167	0.362979
	CGA	8	0.0241626	2	0.0167126	5	0.0176156	2	0.00984931	16	0.0164382	2	0.00477806	180	0.480679	34	0.0708348	4	0.0150546	312	0.422455	4	0.00511725	1	0.00141667	29	0.221104	3	0.0061703	209	0.101141	3	0.00914801	34	0.0777534	5	0.0140746	47.3889	0.0841392
	CGC	9	0.0271829	0	0	6	0.0211387	6	0.0295479	20	0.0205478	1	0.00238903	1089	2.90811	7	0.0145836	1	0.00376364	310	0.419747	1	0.00127931	0	0	785	5.98506	3	0.0061703	312	0.150985	2	0.00609868	43	0.0983352	14	0.0394089	144.944	0.540797
	CGG	3	0.00906098	1	0.00835631	7	0.0246618	9	0.0443219	27	0.0277395	2	0.00477806	957	2.55561	2	0.00416675	4	0.0150546	311	0.421101	5	0.00639656	4	0.00566669	833	6.35102	4	0.00822707	285	0.137919	5	0.0152467	41	0.0937614	13	0.0365939	139.611	0.54276
	CGT	5	0.0151016	0	0	57	0.200817	7	0.0344726	12	0.0123287	1	0.00238903	122	0.325794	22	0.0458343	6	0.0225819	170	0.230184	3	0.00383794	1	0.00141667	38	0.289722	4	0.00822707	519	0.251158	3	0.00914801	25	0.0571716	2	0.00562984	55.3889	0.0842119
	CTA	6	0.018122	6	0.0501379	5	0.0176156	6	0.0295479	21	0.0215752	16	0.0382245	30	0.0801132	16	0.033334	14	0.052691	144	0.194979	23	0.0294242	32	0.0453335	66	0.503202	8	0.0164541	290	0.140339	17	0.0518388	32	0.0731797	10	0.0281492	41.2222	0.0791256
	CTC	81	0.244646	29	0.242333	81	0.285372	44	0.216685	217	0.222944	36	0.0860051	302	0.806473	66	0.137503	86	0.323673	273	0.369648	42	0.0537311	91	0.128917	197	1.50198	44	0.0904977	122	0.059039	31	0.0945295	254	0.580864	34	0.0957072	112.778	0.307808
	CTG	15	0.0453049	7	0.0584942	16	0.0563698	5	0.0246233	27	0.0277395	7	0.0167232	156	0.416589	71	0.14792	31	0.116673	220	0.297885	9	0.0115138	7	0.0099167	884	6.73986	29	0.0596462	865	0.418596	34	0.103678	94	0.214965	9	0.0253343	138.111	0.488435
	CTT	147	0.443988	153	1.27852	148	0.521421	287	1.41338	599	0.615407	146	0.348798	156	0.416589	189	0.393758	271	1.01995	166	0.224768	184	0.235393	380	0.538335	42	0.32022	162	0.333196	128	0.0619426	185	0.564128	447	1.02223	326	0.917664	228.667	0.59276
	GAA	308	0.930261	224	1.87181	276	0.972379	453	2.23087	523	0.537325	318	0.759711	182	0.48602	244	0.508344	271	1.01995	376	0.509113	241	0.308314	508	0.719669	47	0.358341	266	0.5471	165	0.0798479	152	0.463499	544	1.24405	488	1.37368	310.333	0.828905
	GAC	18	0.0543659	5	0.0417816	11	0.0387542	8	0.0393972	7	0.00719173	4	0.00955612	279	0.745053	56	0.116669	17	0.0639819	224	0.303301	21	0.0268656	0	0	46	0.350717	5	0.0102838	736	0.35617	18	0.0548881	46	0.105196	12	0.033779	84.0556	0.130997
	GAG	95	0.286931	17	0.142057	88	0.310034	42	0.206835	89	0.0914377	35	0.083616	362	0.9667	88	0.183337	84	0.316146	303	0.410269	59	0.0754794	82	0.116167	281	2.14242	48	0.0987248	181	0.0875907	39	0.118924	305	0.697494	42	0.118227	124.444	0.358466
	GAT	112	0.338277	80	0.668505	111	0.391065	37	0.182212	186	0.191095	75	0.179177	66	0.176249	52	0.108336	72	0.270982	84	0.113738	166	0.212366	48	0.0680002	216	1.64684	88	0.180995	374	0.180988	96	0.292736	145	0.331595	51	0.143561	114.389	0.315373
	GCA	19	0.0573862	4	0.0334253	17	0.0598929	4	0.0196986	24	0.0246574	9	0.0215013	201	0.536759	62	0.129169	34	0.127964	265	0.358816	6	0.00767587	7	0.0099167	959	7.31168	19	0.0390786	190	0.091946	15	0.0457401	102	0.23326	13	0.0365939	108.333	0.508065
	GCC	5	0.0151016	0	0	5	0.0176156	8	0.0393972	12	0.0123287	2	0.00477806	586	1.56488	4	0.00833351	7	0.0263455	318	0.430579	3	0.00383794	3	0.00425001	1352	10.308	5	0.0102838	278	0.134532	8	0.0243947	50	0.114343	18	0.0506685	148	0.709427
	GCG	9	0.0271829	1	0.00835631	17	0.0598929	11	0.0541712	14	0.0143835	2	0.00477806	862	2.30192	6	0.0125003	2	0.00752729	329	0.445474	1	0.00127931	4	0.00566669	1144	8.72217	4	0.00822707	297	0.143726	1	0.00304934	44	0.100622	6	0.0168895	153	0.663212
	GCT	22	0.0664472	3	0.0250689	19	0.0669391	7	0.0344726	31	0.0318491	11	0.0262793	174	0.464657	39	0.0812517	48	0.180655	214	0.289761	9	0.0115138	9	0.01275	975	7.43367	11	0.0226244	209	0.101141	50	0.152467	84	0.192097	9	0.0253343	106.889	0.512165
	GGA	100	0.302033	32	0.267402	92	0.324126	37	0.182212	72	0.0739721	39	0.0931722	329	0.878575	55	0.114586	112	0.421528	241	0.326319	28	0.0358207	38	0.0538335	321	2.44739	42	0.0863842	136	0.065814	26	0.0792828	225	0.514544	32	0.0900774	108.722	0.353171
	GGC	2	0.00604065	0	0	5	0.0176156	10	0.0492465	21	0.0215752	2	0.00477806	749	2.00016	7	0.0145836	9	0.0338728	283	0.383188	7	0.00895519	5	0.00708336	1266	9.65233	7	0.0143974	281	0.135983	9	0.027444	61	0.139499	28	0.0788177	152.889	0.699754
	GGT	35	0.105711	13	0.108632	71	0.250141	18	0.0886438	80	0.0821912	35	0.083616	142	0.379203	29	0.0604179	35	0.131728	92	0.12457	39	0.0498932	27	0.0382501	453	3.4538	66	0.135747	145	0.0701693	21	0.0640361	71	0.162367	37	0.104152	78.2778	0.305181
	GTA	7	0.0211423	6	0.0501379	7	0.0246618	10	0.0492465	28	0.0287669	16	0.0382245	22	0.0587497	14	0.0291673	9	0.0338728	124	0.167899	29	0.0371001	13	0.0184167	55	0.419335	9	0.0185109	263	0.127273	21	0.0640361	15	0.034303	6	0.0168895	36.3333	0.0687629
	GTC	6	0.018122	2	0.0167126	2	0.00704622	6	0.0295479	8	0.00821912	1	0.00238903	197	0.526077	32	0.0666681	7	0.0263455	156	0.211228	2	0.00255862	1	0.00141667	24	0.182983	2	0.00411353	112	0.0541998	6	0.018296	41	0.0937614	6	0.0168895	33.9444	0.0714763
	GTG	31	0.0936301	11	0.0919194	27	0.095124	16	0.0787944	88	0.0904103	28	0.0668928	94	0.251021	34	0.0708348	46	0.173128	74	0.100198	34	0.0434966	17	0.0240834	334	2.54651	30	0.061703	79	0.0382302	30	0.0914801	34	0.0777534	14	0.0394089	56.7222	0.224145
	GTT	55	0.166118	35	0.292471	52	0.183202	14	0.0689451	489	0.502394	134	0.32013	26	0.0694315	102	0.212504	36	0.135491	196	0.265388	147	0.188059	78	0.1105	108	0.823422	25	0.0514192	55	0.026616	65	0.198207	25	0.0571716	24	0.0675581	92.5556	0.207724
	TAA	58	0.175179	12	0.100276	71	0.250141	255	1.25579	1208	1.24109	287	0.685651	93	0.248351	367	0.764599	660	2.484	143	0.193625	1720	2.20042	512	0.725336	51	0.388838	1626	3.3443	178	0.0861389	958	2.92127	321	0.734083	664	1.86911	510.222	1.09268
	TAC	17	0.0513456	5	0.0417816	23	0.0810316	19	0.0935684	42	0.0431504	29	0.0692819	36	0.0961359	23	0.0479177	81	0.304855	96	0.129986	57	0.0729208	39	0.0552502	37	0.282098	17	0.034965	176	0.085171	42	0.128072	32	0.0731797	11	0.0309641	43.4444	0.0956486
	TAG	3	0.00906098	3	0.0250689	4	0.0140924	7	0.0344726	32	0.0328765	17	0.0406135	20	0.0534088	21	0.0437509	68	0.255928	181	0.245078	68	0.0869932	36	0.0510002	40	0.304971	24	0.0493624	117	0.0566194	49	0.149418	12	0.0274424	2	0.00562984	39.1111	0.0825437
	TAT	78	0.235585	21	0.175483	112	0.394589	289	1.42322	1581	1.6243	355	0.848105	126	0.336476	638	1.32919	656	2.46895	470	0.636391	1803	2.3066	927	1.31325	94	0.716682	1387	2.85274	298	0.14421	675	2.0583	494	1.12971	967	2.72203	609.5	1.26199
	TCA	122	0.36848	75	0.626723	115	0.405158	41	0.201911	113	0.116095	77	0.183955	46	0.12284	76	0.158337	86	0.323673	100	0.135402	175	0.22388	69	0.0977503	192	1.46386	96	0.19745	252	0.121949	112	0.341526	133	0.304153	41	0.115412	106.722	0.306031
	TCC	72	0.217464	24	0.200552	68	0.239572	54	0.265931	94	0.0965747	38	0.0907831	189	0.504713	78	0.162503	79	0.297328	170	0.230184	51	0.0652449	102	0.1445	276	2.1043	39	0.0802139	123	0.0595229	19	0.0579374	201	0.45966	39	0.109782	95.3333	0.299265
	TCG	3	0.00906098	2	0.0167126	7	0.0246618	8	0.0393972	11	0.0113013	3	0.00716709	132	0.352498	41	0.0854184	14	0.052691	318	0.430579	22	0.0281449	3	0.00425001	26	0.198231	6	0.0123406	402	0.194538	14	0.0426907	35	0.0800402	8	0.0225194	58.6111	0.0895691
	TCT	259	0.782265	209	1.74647	247	0.870209	334	1.64483	299	0.30719	168	0.401357	147	0.392555	211	0.439592	228	0.858111	139	0.188209	223	0.285287	473	0.670086	29	0.221104	199	0.409297	111	0.0537158	165	0.503141	627	1.43386	369	1.03871	246.5	0.680333
	TGA	115	0.347338	74	0.618367	97	0.341742	27	0.132966	101	0.103766	86	0.205457	49	0.130852	33	0.0687514	68	0.255928	86	0.116446	114	0.145842	46	0.0651669	303	2.31016	65	0.13369	375	0.181472	96	0.292736	173	0.395628	35	0.0985222	107.944	0.330268
	TGC	22	0.0664472	10	0.0835631	21	0.0739853	30	0.14774	58	0.0595886	23	0.0549477	190	0.507384	99	0.206254	57	0.214528	220	0.297885	14	0.0179104	8	0.0113334	863	6.57975	31	0.0637598	603	0.291808	62	0.189059	88	0.201244	27	0.0760028	134.778	0.507955
	TGG	33	0.0996708	16	0.133701	37	0.130355	13	0.0640205	116	0.119177	41	0.0979502	109	0.291078	57	0.118752	57	0.214528	90	0.121862	42	0.0537311	27	0.0382501	468	3.56816	74	0.152201	145	0.0701693	53	0.161615	69	0.157794	20	0.0562984	81.5	0.313851
	TGT	58	0.175179	34	0.284115	68	0.239572	22	0.108342	179	0.183903	88	0.210235	19	0.0507384	138	0.287506	41	0.154309	47	0.0636391	208	0.266097	219	0.310251	218	1.66209	24	0.0493624	66	0.0319391	47	0.143319	39	0.0891877	19	0.0534835	85.2222	0.242404
	TTA	81	0.244646	24	0.200552	119	0.41925	557	2.74303	2105	2.16266	444	1.06073	144	0.384543	1098	2.28755	994	3.74106	270	0.365586	2356	3.01406	843	1.19425	60	0.457457	2933	6.0325	524	0.253577	1215	3.70495	712	1.62825	2571	7.23716	947.222	2.06288
	TTC	202	0.610106	192	1.60441	184	0.648253	459	2.26042	571	0.58664	345	0.824215	159	0.4246	283	0.589596	383	1.44148	373	0.505051	400	0.511725	493	0.698419	29	0.221104	318	0.654052	183	0.0885585	256	0.780631	491	1.12285	584	1.64391	328.056	0.845334
	TTG	117	0.353378	83	0.693574	99	0.348788	40	0.196986	380	0.390408	143	0.341631	71	0.189601	224	0.466676	224	0.843056	149	0.201749	498	0.637097	231	0.327251	109	0.831046	90	0.185109	248	0.120014	213	0.649509	96	0.219539	57	0.16045	170.667	0.397548
	Total	3797	11.4682	2350	19.6373	3873	13.645	5573	27.4451	19053	19.5749	5701	13.6199	11948	31.9064	8940	18.6254	9127	34.3508	11895	16.1061	18053	23.0954	9962	14.1129	19469	148.437	16025	32.9597	15080	7.29761	9759	29.7585	10781	24.6547	13646	38.4124	10835.1	29.1726
Tetranucleotide	AAAC	15	0.0453049	4	0.0334253	14	0.0493236	15	0.0738698	32	0.0328765	16	0.0382245	9	0.024034	317	0.66043	11	0.0414001	23	0.0311425	2	0.00255862	9	0.01275	21	0.16011	81	0.166598	15	0.0072589	12	0.0365921	6	0.0137212	36	0.101337	35.4444	0.0850532
	AAAG	23	0.0694675	8	0.0668505	25	0.0880778	146	0.718999	79	0.0811638	30	0.0716709	46	0.12284	70	0.145836	65	0.244637	39	0.0528069	19	0.0243069	20	0.0283334	2	0.0152486	138	0.283834	45	0.0217767	84	0.256144	44	0.100622	161	0.453202	58	0.158101
	AAAT	56	0.169138	7	0.0584942	184	0.648253	86	0.42352	521	0.53527	151	0.360743	58	0.154886	1399	2.91464	280	1.05382	163	0.220706	183	0.234114	200	0.283334	6	0.0457457	1365	2.80749	225	0.108883	355	1.08252	140	0.320161	923	2.59817	350.111	0.778882
	AACA	6	0.018122	7	0.0584942	8	0.0281849	2	0.00984931	5	0.00513695	12	0.0286684	8	0.0213635	46	0.0958353	3	0.0112909	7	0.00947816	8	0.0102345	8	0.0113334	9	0.0686185	10	0.0205677	14	0.00677497	8	0.0243947	3	0.00686059	2	0.00562984	9.22222	0.024491
	AACC	1	0.00302033	1	0.00835631	4	0.0140924	2	0.00984931	1	0.00102739	0	0	2	0.00534088	6	0.0125003	1	0.00376364	4	0.00541609	0	0	0	0	33	0.251601	0	0	3	0.00145178	0	0	0	0	2	0.00562984	3.33333	0.0178916
	AACG	0	0	0	0	0	0	0	0	0	0	0	0	0	0	11	0.0229171	0	0	2	0.00270805	0	0	0	0	1	0.00762428	0	0	2	0.000967853	1	0.00304934	2	0.00457373	0	0	1.05556	0.00232447
	AACT	5	0.0151016	0	0	2	0.00704622	1	0.00492465	12	0.0123287	4	0.00955612	1	0.00267044	9	0.0187504	2	0.00752729	1	0.00135402	10	0.0127931	1	0.00141667	3	0.0228728	1	0.00205677	3	0.00145178	3	0.00914801	1	0.00228686	2	0.00562984	3.38889	0.00760641
	AAGA	20	0.0604065	6	0.0501379	16	0.0563698	51	0.251157	26	0.0267121	21	0.0501696	14	0.0373862	55	0.114586	15	0.0564546	18	0.0243724	24	0.0307035	19	0.0269168	0	0	32	0.0658165	24	0.0116142	20	0.0609868	15	0.034303	46	0.129486	23.4444	0.0604211
	AAGC	2	0.00604065	0	0	1	0.00352311	0	0	0	0	0	0	0	0	3	0.00625013	1	0.00376364	2	0.00270805	0	0	0	0	0	0	1	0.00205677	6	0.00290356	2	0.00609868	1	0.00228686	0	0	1.05556	0.00197953
	AAGG	1	0.00302033	0	0	0	0	5	0.0246233	3	0.00308217	4	0.00955612	2	0.00534088	16	0.033334	3	0.0112909	7	0.00947816	0	0	0	0	4	0.0304971	1	0.00205677	1	0.000483926	2	0.00609868	6	0.0137212	4	0.0112597	3.27778	0.0091024
	AATA	19	0.0573862	4	0.0334253	18	0.063416	71	0.34965	251	0.257875	46	0.109895	30	0.0801132	449	0.935436	106	0.398946	147	0.199041	143	0.182942	72	0.102	6	0.0457457	429	0.882353	93	0.0450052	112	0.341526	61	0.139499	528	1.48628	143.611	0.317252
	AATC	7	0.0211423	2	0.0167126	3	0.0105693	1	0.00492465	21	0.0215752	1	0.00238903	9	0.024034	26	0.0541678	2	0.00752729	24	0.0324965	1	0.00127931	2	0.00283334	1	0.00762428	42	0.0863842	2	0.000967853	4	0.0121974	8	0.0182949	2	0.00562984	8.77778	0.018375
	AATG	0	0	1	0.00835631	0	0	9	0.0443219	11	0.0113013	9	0.0215013	4	0.0106818	18	0.0375008	2	0.00752729	4	0.00541609	9	0.0115138	7	0.0099167	2	0.0152486	7	0.0143974	7	0.00338748	4	0.0121974	7	0.016008	5	0.0140746	5.88889	0.0135195
	AATT	3	0.00906098	0	0	2	0.00704622	30	0.14774	69	0.0708899	25	0.0597257	24	0.0640906	77	0.16042	47	0.176891	20	0.0270805	75	0.0959484	21	0.0297501	0	0	222	0.456602	25	0.0120982	77	0.234799	16	0.0365898	225	0.633357	53.2222	0.123449
	ACAA	12	0.0362439	2	0.0167126	10	0.0352311	2	0.00984931	11	0.0113013	8	0.0191122	2	0.00534088	66	0.137503	3	0.0112909	17	0.0230184	3	0.00383794	1	0.00141667	17	0.129613	6	0.0123406	16	0.00774282	4	0.0121974	6	0.0137212	3	0.00844476	10.5	0.0274954
	ACAG	0	0	0	0	1	0.00352311	0	0	1	0.00102739	2	0.00477806	4	0.0106818	13	0.0270839	0	0	6	0.00812414	2	0.00255862	1	0.00141667	232	1.76883	3	0.0061703	9	0.00435534	1	0.00304934	0	0	1	0.00281492	15.3333	0.102468
	ACAT	5	0.0151016	0	0	8	0.0281849	6	0.0295479	93	0.0955473	12	0.0286684	42	0.112159	92	0.191671	14	0.052691	12	0.0162483	69	0.0882725	13	0.0184167	935	7.1287	25	0.0514192	21	0.0101625	52	0.158566	31	0.0708928	20	0.0562984	80.5556	0.452919
	ACCA	1	0.00302033	1	0.00835631	0	0	1	0.00492465	0	0	0	0	5	0.0133522	2	0.00416675	0	0	1	0.00135402	1	0.00127931	0	0	18	0.137237	1	0.00205677	2	0.000967853	1	0.00304934	1	0.00228686	0	0	1.94444	0.010114
	ACCC	0	0	0	0	0	0	0	0	0	0	0	0	3	0.00801132	1	0.00208338	0	0	0	0	6	0.00767587	0	0	32	0.243977	0	0	4	0.00193571	0	0	1	0.00228686	0	0	2.61111	0.0147761
	ACCG	0	0	0	0	0	0	0	0	0	0	0	0	2	0.00534088	0	0	0	0	0	0	0	0	0	0	8	0.0609942	0	0	2	0.000967853	0	0	1	0.00228686	0	0	0.722222	0.0038661
	ACCT	0	0	0	0	0	0	0	0	0	0	0	0	2	0.00534088	3	0.00625013	0	0	0	0	0	0	0	0	85	0.648063	0	0	2	0.000967853	1	0.00304934	4	0.00914746	0	0	5.38889	0.0373788
	ACGA	2	0.00604065	0	0	0	0	0	0	0	0	0	0	2	0.00534088	10	0.0208338	0	0	2	0.00270805	0	0	0	0	1	0.00762428	0	0	59	0.0285517	0	0	2	0.00457373	0	0	4.33333	0.00420406
	ACGC	0	0	0	0	0	0	0	0	1	0.00102739	0	0	8	0.0213635	1	0.00208338	1	0.00376364	6	0.00812414	8	0.0102345	0	0	5	0.0381214	0	0	2	0.000967853	0	0	2	0.00457373	0	0	1.88889	0.00501442
	ACGG	1	0.00302033	0	0	1	0.00352311	0	0	0	0	0	0	1	0.00267044	2	0.00416675	0	0	5	0.00677011	0	0	0	0	2	0.0152486	0	0	3	0.00145178	0	0	0	0	0	0	0.833333	0.00204728
	ACGT	0	0	0	0	1	0.00352311	1	0.00492465	1	0.00102739	0	0	6	0.0160226	0	0	0	0	10	0.0135402	1	0.00127931	0	0	4	0.0304971	0	0	7	0.00338748	0	0	4	0.00914746	0	0	1.94444	0.00463052
	ACTA	1	0.00302033	2	0.0167126	1	0.00352311	0	0	5	0.00513695	2	0.00477806	2	0.00534088	13	0.0270839	0	0	2	0.00270805	9	0.0115138	2	0.00283334	1	0.00762428	2	0.00411353	6	0.00290356	2	0.00609868	1	0.00228686	0	0	2.83333	0.005871
	ACTG	0	0	0	0	0	0	0	0	0	0	0	0	1	0.00267044	3	0.00625013	0	0	3	0.00406207	0	0	10	0.0141667	31	0.236353	1	0.00205677	1	0.000483926	0	0	2	0.00457373	0	0	2.88889	0.0150342
	AGAA	14	0.0422846	4	0.0334253	16	0.0563698	51	0.251157	30	0.0308217	16	0.0382245	13	0.0347157	38	0.0791683	23	0.0865638	17	0.0230184	12	0.0153517	8	0.0113334	3	0.0228728	30	0.061703	11	0.00532319	13	0.0396414	11	0.0251555	57	0.16045	20.3889	0.0565323
	AGAC	1	0.00302033	0	0	1	0.00352311	0	0	2	0.00205478	1	0.00238903	5	0.0133522	13	0.0270839	0	0	5	0.00677011	10	0.0127931	15	0.0212501	161	1.22751	2	0.00411353	5	0.00241963	5	0.0152467	4	0.00914746	0	0	12.7778	0.0750374
	AGAT	5	0.0151016	0	0	2	0.00704622	5	0.0246233	26	0.0267121	22	0.0525587	80	0.213635	26	0.0541678	5	0.0188182	39	0.0528069	69	0.0882725	22	0.0311668	27	0.205855	13	0.026738	16	0.00774282	2	0.00609868	40	0.0914746	3	0.00844476	22.3333	0.0517369
	AGCA	0	0	0	0	0	0	0	0	0	0	2	0.00477806	1	0.00267044	3	0.00625013	1	0.00376364	2	0.00270805	0	0	0	0	0	0	0	0	3	0.00145178	0	0	0	0	0	0	0.666667	0.00120123
	AGCC	0	0	0	0	0	0	0	0	0	0	0	0	7	0.0186931	6	0.0125003	4	0.0150546	6	0.00812414	1	0.00127931	0	0	14	0.10674	0	0	8	0.00387141	4	0.0121974	1	0.00228686	1	0.00281492	2.88889	0.0101979
	AGCG	0	0	0	0	0	0	0	0	0	0	0	0	1	0.00267044	2	0.00416675	0	0	5	0.00677011	0	0	0	0	1	0.00762428	0	0	6	0.00290356	1	0.00304934	6	0.0137212	1	0.00281492	1.27778	0.00242892
	AGCT	1	0.00302033	0	0	0	0	0	0	0	0	0	0	9	0.024034	1	0.00208338	6	0.0225819	17	0.0230184	1	0.00127931	0	0	5	0.0381214	2	0.00411353	24	0.0116142	5	0.0152467	1	0.00228686	0	0	4	0.00818889
	AGGA	1	0.00302033	0	0	0	0	7	0.0344726	2	0.00205478	0	0	6	0.0160226	12	0.0250005	4	0.0150546	4	0.00541609	1	0.00127931	1	0.00141667	6	0.0457457	0	0	2	0.000967853	1	0.00304934	9	0.0205818	3	0.00844476	3.27778	0.0101404
	AGGC	0	0	0	0	0	0	0	0	0	0	0	0	3	0.00801132	9	0.0187504	1	0.00376364	17	0.0230184	0	0	0	0	34	0.259225	1	0.00205677	167	0.0808157	0	0	2	0.00457373	0	0	13	0.0222342
	AGGG	4	0.0120813	0	0	2	0.00704622	1	0.00492465	5	0.00513695	8	0.0191122	2	0.00534088	23	0.0479177	14	0.052691	13	0.0176023	0	0	0	0	56	0.426959	11	0.0226244	10	0.00483926	1	0.00304934	9	0.0205818	7	0.0197044	9.22222	0.0372007
	AGGT	1	0.00302033	0	0	1	0.00352311	1	0.00492465	0	0	0	0	0	0	3	0.00625013	3	0.0112909	3	0.00406207	0	0	0	0	80	0.609942	1	0.00205677	2	0.000967853	0	0	2	0.00457373	0	0	5.38889	0.0361451
	AGTC	0	0	0	0	0	0	0	0	0	0	1	0.00238903	3	0.00801132	1	0.00208338	1	0.00376364	2	0.00270805	0	0	0	0	17	0.129613	0	0	5	0.00241963	0	0	1	0.00228686	0	0	1.72222	0.00851526
	AGTG	1	0.00302033	1	0.00835631	1	0.00352311	3	0.014774	9	0.00924651	2	0.00477806	3	0.00801132	26	0.0541678	1	0.00376364	4	0.00541609	0	0	0	0	6	0.0457457	2	0.00411353	3	0.00145178	1	0.00304934	0	0	0	0	3.5	0.00941208
	AGTT	4	0.0120813	1	0.00835631	5	0.0176156	0	0	21	0.0215752	16	0.0382245	0	0	5	0.0104169	4	0.0150546	1	0.00135402	7	0.00895519	5	0.00708336	9	0.0686185	1	0.00205677	3	0.00145178	2	0.00609868	3	0.00686059	2	0.00562984	4.94444	0.0128574
	ATAA	13	0.0392642	4	0.0334253	13	0.0458005	51	0.251157	151	0.155136	45	0.107506	31	0.0827837	447	0.931269	74	0.27851	98	0.132694	63	0.0805967	55	0.0779169	3	0.0228728	242	0.497738	61	0.0295195	82	0.250046	95	0.217252	190	0.534835	95.4444	0.209351
	ATAC	11	0.0332236	3	0.0250689	6	0.0211387	16	0.0787944	118	0.121232	19	0.0453916	71	0.189601	272	0.566678	40	0.150546	80	0.108322	270	0.345414	18	0.0255001	425	3.24032	85	0.174825	33	0.0159696	198	0.603769	145	0.331595	34	0.0957072	102.444	0.34295
	ATAG	22	0.0664472	2	0.0167126	14	0.0493236	9	0.0443219	41	0.042123	33	0.078838	185	0.494032	105	0.218755	8	0.0301091	35	0.0473908	100	0.127931	35	0.0495835	30	0.228728	54	0.111065	24	0.0116142	20	0.0609868	30	0.0686059	6	0.0168895	41.8333	0.0979698
	ATCA	3	0.00906098	1	0.00835631	3	0.0105693	1	0.00492465	3	0.00308217	2	0.00477806	11	0.0293748	11	0.0229171	2	0.00752729	8	0.0108322	1	0.00127931	3	0.00425001	2	0.0152486	9	0.0185109	2	0.000967853	2	0.00609868	5	0.0114343	0	0	3.83333	0.0094007
	ATCC	1	0.00302033	0	0	1	0.00352311	2	0.00984931	1	0.00102739	2	0.00477806	13	0.0347157	18	0.0375008	3	0.0112909	12	0.0162483	6	0.00767587	36	0.0510002	29	0.221104	2	0.00411353	11	0.00532319	1	0.00304934	6	0.0137212	0	0	8	0.0237745
	ATCG	0	0	0	0	0	0	0	0	0	0	0	0	26	0.0694315	1	0.00208338	1	0.00376364	5	0.00677011	2	0.00255862	1	0.00141667	0	0	0	0	5	0.00241963	0	0	6	0.0137212	0	0	2.61111	0.00567582
	ATCT	12	0.0362439	1	0.00835631	11	0.0387542	4	0.0196986	15	0.0154109	14	0.0334464	106	0.283067	46	0.0958353	6	0.0225819	32	0.0433287	46	0.0588484	38	0.0538335	10	0.0762428	19	0.0390786	18	0.00871067	3	0.00914801	35	0.0800402	5	0.0140746	23.3889	0.0520389
	ATGA	2	0.00604065	0	0	3	0.0105693	8	0.0393972	3	0.00308217	4	0.00955612	3	0.00801132	22	0.0458343	1	0.00376364	10	0.0135402	2	0.00255862	24	0.0340001	4	0.0304971	5	0.0102838	11	0.00532319	3	0.00914801	4	0.00914746	2	0.00562984	6.16667	0.013688
	ATGC	0	0	0	0	1	0.00352311	0	0	2	0.00205478	6	0.0143342	8	0.0213635	1	0.00208338	0	0	23	0.0311425	0	0	0	0	13	0.0991156	1	0.00205677	30	0.0145178	0	0	9	0.0205818	2	0.00562984	5.33333	0.0120224
	ATGG	0	0	0	0	1	0.00352311	1	0.00492465	1	0.00102739	1	0.00238903	16	0.0427271	29	0.0604179	2	0.00752729	18	0.0243724	9	0.0115138	3	0.00425001	56	0.426959	5	0.0102838	11	0.00532319	0	0	7	0.016008	0	0	8.88889	0.0345137
	ATGT	7	0.0211423	7	0.0584942	4	0.0140924	7	0.0344726	64	0.065753	10	0.0238903	23	0.0614201	88	0.183337	21	0.0790365	18	0.0243724	49	0.0626863	9	0.01275	561	4.27722	32	0.0658165	10	0.00483926	47	0.143319	35	0.0800402	10	0.0281492	55.6667	0.291157
	ATTA	9	0.0271829	2	0.0167126	7	0.0246618	28	0.13789	84	0.0863008	33	0.078838	44	0.117499	27	0.0562512	36	0.135491	30	0.0406207	107	0.136886	23	0.0325834	3	0.0228728	52	0.106952	22	0.0106464	58	0.176862	17	0.0388767	150	0.422238	40.6667	0.0927425
	ATTC	1	0.00302033	0	0	0	0	10	0.0492465	10	0.0102739	3	0.00716709	5	0.0133522	14	0.0291673	4	0.0150546	8	0.0108322	2	0.00255862	3	0.00425001	3	0.0228728	9	0.0185109	5	0.00241963	3	0.00914801	3	0.00686059	1	0.00281492	4.66667	0.0115305
	ATTG	2	0.00604065	0	0	4	0.0140924	2	0.00984931	3	0.00308217	4	0.00955612	10	0.0267044	12	0.0250005	4	0.0150546	2	0.00270805	1	0.00127931	5	0.00708336	2	0.0152486	15	0.0308515	1	0.000483926	5	0.0152467	11	0.0251555	4	0.0112597	4.83333	0.0121498
	ATTT	19	0.0573862	3	0.0250689	17	0.0598929	50	0.246233	200	0.205478	61	0.145731	31	0.0827837	494	1.02919	104	0.391419	82	0.11103	115	0.147121	53	0.0750836	4	0.0304971	501	1.03044	75	0.0362945	159	0.484845	46	0.105196	317	0.892329	129.5	0.286445
	CAAA	11	0.0332236	3	0.0250689	8	0.0281849	5	0.0246233	6	0.00616434	9	0.0215013	2	0.00534088	38	0.0791683	4	0.0150546	6	0.00812414	3	0.00383794	5	0.00708336	9	0.0686185	10	0.0205677	8	0.00387141	5	0.0152467	5	0.0114343	3	0.00844476	7.77778	0.0214199
	CAAC	3	0.00906098	0	0	2	0.00704622	0	0	0	0	1	0.00238903	4	0.0106818	10	0.0208338	1	0.00376364	5	0.00677011	0	0	0	0	40	0.304971	1	0.00205677	9	0.00435534	1	0.00304934	1	0.00228686	0	0	4.33333	0.0209592
	CAAG	2	0.00604065	0	0	3	0.0105693	0	0	0	0	0	0	3	0.00801132	3	0.00625013	0	0	0	0	1	0.00127931	0	0	0	0	0	0	4	0.00193571	0	0	1	0.00228686	1	0.00281492	1	0.00217712
	CAAT	3	0.00906098	1	0.00835631	3	0.0105693	0	0	4	0.00410956	3	0.00716709	3	0.00801132	7	0.0145836	3	0.0112909	4	0.00541609	1	0.00127931	1	0.00141667	2	0.0152486	13	0.026738	3	0.00145178	0	0	2	0.00457373	3	0.00844476	3.11111	0.007651
	CACC	0	0	0	0	0	0	1	0.00492465	4	0.00410956	0	0	2	0.00534088	1	0.00208338	3	0.0112909	4	0.00541609	1	0.00127931	1	0.00141667	69	0.526075	3	0.0061703	5	0.00241963	0	0	0	0	1	0.00281492	5.27778	0.0318523
	CACG	0	0	0	0	0	0	0	0	2	0.00205478	1	0.00238903	12	0.0320453	0	0	2	0.00752729	14	0.0189563	37	0.0473346	1	0.00141667	24	0.182983	0	0	10	0.00483926	1	0.00304934	1	0.00228686	0	0	5.83333	0.0169379
	CACT	1	0.00302033	0	0	0	0	3	0.014774	7	0.00719173	1	0.00238903	1	0.00267044	36	0.0750016	3	0.0112909	4	0.00541609	0	0	1	0.00141667	35	0.26685	0	0	3	0.00145178	1	0.00304934	1	0.00228686	1	0.00281492	5.44444	0.0222013
	CAGA	0	0	1	0.00835631	1	0.00352311	0	0	1	0.00102739	1	0.00238903	1	0.00267044	13	0.0270839	0	0	4	0.00541609	1	0.00127931	1	0.00141667	184	1.40287	0	0	6	0.00290356	0	0	1	0.00228686	0	0	11.9444	0.0811789
	CAGC	0	0	0	0	0	0	0	0	0	0	0	0	5	0.0133522	6	0.0125003	1	0.00376364	7	0.00947816	1	0.00127931	0	0	26	0.198231	0	0	6	0.00290356	1	0.00304934	1	0.00228686	1	0.00281492	3.05556	0.01387
	CAGG	0	0	0	0	0	0	0	0	1	0.00102739	0	0	6	0.0160226	9	0.0187504	2	0.00752729	10	0.0135402	0	0	0	0	38	0.289722	1	0.00205677	10	0.00483926	1	0.00304934	2	0.00457373	0	0	4.44444	0.0200616
	CAGT	0	0	0	0	0	0	0	0	0	0	0	0	1	0.00267044	4	0.00833351	0	0	5	0.00677011	0	0	5	0.00708336	24	0.182983	0	0	3	0.00145178	0	0	0	0	0	0	2.33333	0.0116273
	CATA	10	0.0302033	3	0.0250689	7	0.0246618	3	0.014774	43	0.0441778	20	0.0477806	21	0.0560793	62	0.129169	16	0.0602183	33	0.0446828	41	0.0524518	8	0.0113334	680	5.18451	27	0.0555327	18	0.00871067	46	0.14027	27	0.0617453	10	0.0281492	59.7222	0.334418
	CATC	2	0.00604065	0	0	2	0.00704622	3	0.014774	1	0.00102739	1	0.00238903	25	0.066761	41	0.0854184	3	0.0112909	36	0.0487448	3	0.00383794	3	0.00425001	52	0.396462	3	0.0061703	15	0.0072589	1	0.00304934	13	0.0297292	0	0	11.3333	0.0385695
	CATG	0	0	0	0	0	0	0	0	8	0.00821912	2	0.00477806	17	0.0453975	0	0	3	0.0112909	52	0.0704092	3	0.00383794	0	0	31	0.236353	9	0.0185109	50	0.0241963	2	0.00609868	22	0.050311	0	0	11.0556	0.0266335
	CATT	3	0.00906098	3	0.0250689	2	0.00704622	4	0.0196986	4	0.00410956	5	0.0119451	2	0.00534088	25	0.0520844	0	0	5	0.00677011	4	0.00511725	6	0.00850003	10	0.0762428	2	0.00411353	7	0.00338748	1	0.00304934	4	0.00914746	4	0.0112597	5.05556	0.0145524
	CCAA	0	0	1	0.00835631	2	0.00704622	0	0	2	0.00205478	3	0.00716709	2	0.00534088	2	0.00416675	0	0	2	0.00270805	0	0	0	0	28	0.21348	3	0.0061703	3	0.00145178	1	0.00304934	0	0	0	0	2.72222	0.0144995
	CCAC	0	0	0	0	0	0	0	0	1	0.00102739	0	0	6	0.0160226	3	0.00625013	0	0	1	0.00135402	1	0.00127931	0	0	46	0.350717	5	0.0102838	3	0.00145178	1	0.00304934	1	0.00228686	2	0.00562984	3.88889	0.0221862
	CCAG	0	0	0	0	0	0	0	0	0	0	1	0.00238903	2	0.00534088	2	0.00416675	1	0.00376364	2	0.00270805	0	0	0	0	37	0.282098	1	0.00205677	3	0.00145178	2	0.00609868	1	0.00228686	0	0	2.88889	0.0173534
	CCAT	2	0.00604065	0	0	0	0	3	0.014774	1	0.00102739	0	0	15	0.0400566	17	0.0354174	0	0	16	0.0216644	0	0	2	0.00283334	58	0.442208	2	0.00411353	22	0.0106464	3	0.00914801	7	0.016008	3	0.00844476	8.38889	0.0340212
	CCCA	0	0	0	0	0	0	1	0.00492465	4	0.00410956	0	0	4	0.0106818	3	0.00625013	2	0.00752729	2	0.00270805	9	0.0115138	1	0.00141667	65	0.495578	3	0.0061703	7	0.00338748	0	0	0	0	3	0.00844476	5.77778	0.0312618
	CCCG	0	0	0	0	0	0	1	0.00492465	0	0	0	0	0	0	3	0.00625013	0	0	7	0.00947816	0	0	0	0	14	0.10674	0	0	4	0.00193571	0	0	0	0	0	0	1.61111	0.00718492
	CCCT	1	0.00302033	0	0	3	0.0105693	3	0.014774	1	0.00102739	3	0.00716709	11	0.0293748	19	0.0395842	9	0.0338728	12	0.0162483	2	0.00255862	1	0.00141667	89	0.678561	12	0.0246812	10	0.00483926	1	0.00304934	7	0.016008	4	0.0112597	10.4444	0.0498895
	CCGA	0	0	0	0	0	0	0	0	0	0	0	0	0	0	0	0	0	0	1	0.00135402	0	0	0	0	7	0.0533699	0	0	2	0.000967853	0	0	2	0.00457373	0	0	0.666667	0.00334809
	CCGC	0	0	0	0	0	0	0	0	0	0	0	0	5	0.0133522	2	0.00416675	0	0	16	0.0216644	1	0.00127931	0	0	3	0.0228728	0	0	8	0.00387141	0	0	0	0	0	0	1.94444	0.00373372
	CCGG	0	0	0	0	0	0	0	0	0	0	0	0	4	0.0106818	0	0	0	0	15	0.0203103	0	0	0	0	1	0.00762428	0	0	6	0.00290356	0	0	0	0	0	0	1.44444	0.00230666
	CCGT	0	0	0	0	1	0.00352311	0	0	0	0	0	0	2	0.00534088	3	0.00625013	1	0.00376364	5	0.00677011	0	0	0	0	10	0.0762428	0	0	11	0.00532319	0	0	0	0	0	0	1.83333	0.00595632
	CCTA	0	0	0	0	0	0	0	0	1	0.00102739	0	0	0	0	2	0.00416675	0	0	0	0	0	0	0	0	67	0.510826	1	0.00205677	1	0.000483926	1	0.00304934	3	0.00686059	0	0	4.22222	0.0293595
	CCTC	2	0.00604065	0	0	1	0.00352311	6	0.0295479	2	0.00205478	7	0.0167232	17	0.0453975	16	0.033334	8	0.0301091	17	0.0230184	2	0.00255862	2	0.00283334	64	0.487954	10	0.0205677	8	0.00387141	1	0.00304934	13	0.0297292	1	0.00281492	9.83333	0.0412848
	CCTG	0	0	0	0	0	0	0	0	0	0	0	0	4	0.0106818	13	0.0270839	0	0	12	0.0162483	0	0	0	0	32	0.243977	0	0	6	0.00290356	1	0.00304934	0	0	0	0	3.77778	0.0168858
	CCTT	3	0.00906098	0	0	4	0.0140924	5	0.0246233	2	0.00205478	2	0.00477806	0	0	25	0.0520844	2	0.00752729	10	0.0135402	0	0	0	0	4	0.0304971	2	0.00411353	5	0.00241963	0	0	10	0.0228686	2	0.00562984	4.22222	0.0107383
	CGAA	0	0	0	0	0	0	0	0	0	0	0	0	1	0.00267044	5	0.0104169	0	0	2	0.00270805	0	0	1	0.00141667	3	0.0228728	0	0	8	0.00387141	0	0	0	0	0	0	1.11111	0.00244202
	CGAC	0	0	0	0	0	0	0	0	0	0	0	0	0	0	0	0	0	0	2	0.00270805	0	0	0	0	1	0.00762428	0	0	2	0.000967853	0	0	0	0	0	0	0.277778	0.000627787
	CGAG	0	0	0	0	0	0	1	0.00492465	0	0	0	0	3	0.00801132	1	0.00208338	1	0.00376364	4	0.00541609	0	0	0	0	1	0.00762428	0	0	4	0.00193571	0	0	1	0.00228686	0	0	0.888889	0.00200255
	CGAT	0	0	0	0	0	0	0	0	0	0	1	0.00238903	30	0.0801132	0	0	0	0	9	0.0121862	0	0	1	0.00141667	1	0.00762428	0	0	5	0.00241963	0	0	3	0.00686059	0	0	2.77778	0.00627831
	CGCA	0	0	0	0	0	0	0	0	3	0.00308217	1	0.00238903	10	0.0267044	2	0.00416675	0	0	7	0.00947816	4	0.00511725	0	0	10	0.0762428	0	0	8	0.00387141	0	0	0	0	0	0	2.5	0.00728066
	CGCC	0	0	0	0	0	0	0	0	0	0	0	0	1	0.00267044	0	0	0	0	7	0.00947816	0	0	0	0	8	0.0609942	0	0	26	0.0125821	0	0	1	0.00228686	0	0	2.38889	0.00488954
	CGCT	0	0	0	0	0	0	0	0	0	0	0	0	3	0.00801132	1	0.00208338	0	0	7	0.00947816	0	0	0	0	1	0.00762428	0	0	6	0.00290356	0	0	2	0.00457373	0	0	1.11111	0.00192636
	CGGA	0	0	0	0	0	0	0	0	0	0	1	0.00238903	1	0.00267044	0	0	0	0	6	0.00812414	0	0	0	0	7	0.0533699	0	0	2	0.000967853	0	0	1	0.00228686	0	0	1	0.00387824
	CGGC	0	0	0	0	0	0	0	0	0	0	0	0	5	0.0133522	0	0	0	0	13	0.0176023	0	0	0	0	1	0.00762428	0	0	6	0.00290356	0	0	2	0.00457373	0	0	1.5	0.00255867
	CGGG	0	0	0	0	0	0	0	0	0	0	0	0	1	0.00267044	1	0.00208338	0	0	4	0.00541609	0	0	0	0	4	0.0304971	0	0	4	0.00193571	0	0	1	0.00228686	0	0	0.833333	0.00249387
	CGGT	0	0	0	0	0	0	0	0	0	0	0	0	1	0.00267044	0	0	0	0	3	0.00406207	0	0	0	0	2	0.0152486	0	0	5	0.00241963	0	0	0	0	0	0	0.611111	0.00135559
	CGTA	0	0	0	0	0	0	0	0	0	0	0	0	3	0.00801132	0	0	0	0	3	0.00406207	0	0	0	0	7	0.0533699	0	0	7	0.00338748	1	0.00304934	2	0.00457373	0	0	1.27778	0.00424744
	CGTC	0	0	0	0	0	0	0	0	0	0	0	0	0	0	8	0.016667	0	0	5	0.00677011	0	0	0	0	10	0.0762428	0	0	6	0.00290356	0	0	2	0.00457373	0	0	1.72222	0.00595318
	CGTG	0	0	0	0	2	0.00704622	0	0	1	0.00102739	0	0	13	0.0347157	1	0.00208338	0	0	5	0.00677011	6	0.00767587	1	0.00141667	6	0.0457457	0	0	7	0.00338748	0	0	1	0.00228686	0	0	2.38889	0.00623085
	CGTT	1	0.00302033	0	0	0	0	0	0	0	0	0	0	3	0.00801132	5	0.0104169	0	0	1	0.00135402	0	0	0	0	5	0.0381214	0	0	1	0.000483926	0	0	0	0	1	0.00281492	0.944444	0.00356793
	CTAA	3	0.00906098	1	0.00835631	2	0.00704622	0	0	25	0.0256848	1	0.00238903	2	0.00534088	3	0.00625013	5	0.0188182	4	0.00541609	8	0.0102345	0	0	2	0.0152486	0	0	6	0.00290356	1	0.00304934	1	0.00228686	0	0	3.55556	0.00678252
	CTAC	0	0	0	0	0	0	0	0	2	0.00205478	0	0	1	0.00267044	0	0	2	0.00752729	1	0.00135402	5	0.00639656	2	0.00283334	48	0.365965	1	0.00205677	1	0.000483926	0	0	1	0.00228686	1	0.00281492	3.61111	0.0220247
	CTAG	0	0	0	0	1	0.00352311	1	0.00492465	3	0.00308217	1	0.00238903	14	0.0373862	0	0	11	0.0414001	25	0.0338506	1	0.00127931	2	0.00283334	8	0.0609942	1	0.00205677	43	0.0208088	3	0.00914801	0	0	0	0	6.33333	0.0124265
	CTAT	2	0.00604065	0	0	2	0.00704622	0	0	20	0.0205478	9	0.0215013	24	0.0640906	25	0.0520844	2	0.00752729	10	0.0135402	44	0.0562897	22	0.0311668	13	0.0991156	7	0.0143974	10	0.00483926	4	0.0121974	16	0.0365898	2	0.00562984	11.7778	0.0251447
	CTCA	2	0.00604065	0	0	2	0.00704622	2	0.00984931	15	0.0154109	5	0.0119451	3	0.00801132	31	0.0645847	6	0.0225819	6	0.00812414	0	0	0	0	33	0.251601	6	0.0123406	3	0.00145178	1	0.00304934	3	0.00686059	2	0.00562984	6.66667	0.0241404
	CTCC	10	0.0302033	1	0.00835631	6	0.0211387	3	0.014774	9	0.00924651	17	0.0406135	19	0.0507384	29	0.0604179	22	0.0828002	27	0.0365586	2	0.00255862	2	0.00283334	51	0.388838	11	0.0226244	23	0.0111303	2	0.00609868	11	0.0251555	3	0.00844476	13.7778	0.0456962
	CTCG	0	0	0	0	0	0	0	0	2	0.00205478	1	0.00238903	7	0.0186931	5	0.0104169	1	0.00376364	8	0.0108322	0	0	0	0	3	0.0228728	0	0	2	0.000967853	4	0.0121974	8	0.0182949	0	0	2.27778	0.00569348
	CTGA	0	0	0	0	0	0	0	0	0	0	0	0	1	0.00267044	3	0.00625013	0	0	2	0.00270805	0	0	0	0	16	0.121988	0	0	3	0.00145178	0	0	0	0	0	0	1.38889	0.00750382
	CTGC	0	0	0	0	0	0	0	0	0	0	0	0	7	0.0186931	5	0.0104169	1	0.00376364	20	0.0270805	0	0	0	0	25	0.190607	1	0.00205677	20	0.00967853	0	0	1	0.00228686	1	0.00281492	4.5	0.0148554
	CTGG	0	0	0	0	0	0	0	0	0	0	0	0	2	0.00534088	3	0.00625013	3	0.0112909	7	0.00947816	0	0	0	0	21	0.16011	0	0	6	0.00290356	0	0	0	0	0	0	2.33333	0.0108541
	CTGT	1	0.00302033	0	0	1	0.00352311	0	0	0	0	0	0	1	0.00267044	7	0.0145836	2	0.00752729	5	0.00677011	2	0.00255862	0	0	190	1.44861	0	0	5	0.00241963	1	0.00304934	2	0.00457373	1	0.00281492	12.1111	0.0834513
	CTTC	2	0.00604065	0	0	2	0.00704622	9	0.0443219	8	0.00821912	2	0.00477806	8	0.0213635	17	0.0354174	5	0.0188182	7	0.00947816	0	0	0	0	3	0.0228728	9	0.0185109	6	0.00290356	0	0	10	0.0228686	7	0.0197044	5.27778	0.0134635
	CTTG	0	0	0	0	0	0	0	0	1	0.00102739	0	0	0	0	2	0.00416675	1	0.00376364	2	0.00270805	1	0.00127931	0	0	3	0.0228728	0	0	1	0.000483926	0	0	2	0.00457373	0	0	0.722222	0.00227087
	CTTT	10	0.0302033	1	0.00835631	6	0.0211387	49	0.241308	28	0.0287669	7	0.0167232	13	0.0347157	17	0.0354174	27	0.101618	16	0.0216644	5	0.00639656	12	0.0170001	3	0.0228728	30	0.061703	23	0.0111303	22	0.0670854	14	0.0320161	60	0.168895	19.0556	0.0515006
	GAAA	14	0.0422846	2	0.0167126	15	0.0528467	29	0.142815	15	0.0154109	14	0.0334464	16	0.0427271	22	0.0458343	22	0.0828002	15	0.0203103	25	0.0319828	11	0.0155834	1	0.00762428	28	0.0575895	20	0.00967853	18	0.0548881	34	0.0777534	31	0.0872625	18.4444	0.0465306
	GAAC	2	0.00604065	0	0	2	0.00704622	0	0	1	0.00102739	1	0.00238903	3	0.00801132	6	0.0125003	0	0	3	0.00406207	0	0	0	0	7	0.0533699	0	0	9	0.00435534	1	0.00304934	2	0.00457373	0	0	2.05556	0.00591252
	GAAG	4	0.0120813	0	0	5	0.0176156	9	0.0443219	7	0.00719173	0	0	5	0.0133522	19	0.0395842	6	0.0225819	9	0.0121862	4	0.00511725	1	0.00141667	4	0.0304971	5	0.0102838	5	0.00241963	2	0.00609868	12	0.0274424	15	0.0422238	6.22222	0.0163563
	GAAT	0	0	1	0.00835631	3	0.0105693	6	0.0295479	5	0.00513695	3	0.00716709	3	0.00801132	10	0.0208338	1	0.00376364	7	0.00947816	0	0	3	0.00425001	19	0.144861	5	0.0102838	3	0.00145178	2	0.00609868	5	0.0114343	2	0.00562984	4.33333	0.0159375
	GACA	0	0	0	0	0	0	1	0.00492465	0	0	0	0	1	0.00267044	10	0.0208338	0	0	9	0.0121862	2	0.00255862	1	0.00141667	153	1.16651	0	0	9	0.00435534	1	0.00304934	1	0.00228686	0	0	10.4444	0.067822
	GACC	0	0	0	0	0	0	0	0	0	0	0	0	3	0.00801132	0	0	1	0.00376364	2	0.00270805	0	0	0	0	11	0.083867	0	0	3	0.00145178	0	0	1	0.00228686	0	0	1.16667	0.00567159
	GACG	0	0	1	0.00835631	0	0	0	0	0	0	0	0	0	0	5	0.0104169	0	0	7	0.00947816	1	0.00127931	0	0	16	0.121988	0	0	6	0.00290356	0	0	1	0.00228686	0	0	2.05556	0.00870608
	GACT	0	0	0	0	0	0	0	0	0	0	0	0	0	0	4	0.00833351	0	0	5	0.00677011	0	0	0	0	17	0.129613	0	0	2	0.000967853	2	0.00609868	0	0	0	0	1.66667	0.00843238
	GAGC	0	0	0	0	0	0	0	0	0	0	0	0	2	0.00534088	6	0.0125003	1	0.00376364	8	0.0108322	0	0	0	0	5	0.0381214	1	0.00205677	5	0.00241963	1	0.00304934	3	0.00686059	0	0	1.77778	0.00471915
	GAGG	1	0.00302033	0	0	4	0.0140924	5	0.0246233	7	0.00719173	18	0.0430025	5	0.0133522	28	0.0583345	29	0.109146	17	0.0230184	3	0.00383794	1	0.00141667	55	0.419335	23	0.0473056	30	0.0145178	1	0.00304934	17	0.0388767	6	0.0168895	13.8889	0.0467228
	GAGT	3	0.00906098	0	0	7	0.0246618	2	0.00984931	13	0.0133561	3	0.00716709	6	0.0160226	29	0.0604179	4	0.0150546	3	0.00406207	0	0	0	0	15	0.114364	3	0.0061703	5	0.00241963	1	0.00304934	1	0.00228686	0	0	5.27778	0.0159968
	GATA	2	0.00604065	0	0	2	0.00704622	2	0.00984931	12	0.0123287	5	0.0119451	22	0.0587497	13	0.0270839	3	0.0112909	26	0.0352046	63	0.0805967	19	0.0269168	31	0.236353	8	0.0164541	21	0.0101625	1	0.00304934	20	0.0457373	2	0.00562984	14	0.0335799
	GATC	0	0	0	0	0	0	0	0	0	0	1	0.00238903	63	0.168238	2	0.00416675	2	0.00752729	4	0.00541609	0	0	0	0	1	0.00762428	0	0	10	0.00483926	0	0	9	0.0205818	0	0	5.11111	0.0122657
	GATG	1	0.00302033	0	0	0	0	2	0.00984931	1	0.00102739	2	0.00477806	26	0.0694315	20	0.0416675	3	0.0112909	39	0.0528069	6	0.00767587	13	0.0184167	27	0.205855	4	0.00822707	21	0.0101625	1	0.00304934	18	0.0411636	1	0.00281492	10.2778	0.027291
	GATT	5	0.0151016	1	0.00835631	3	0.0105693	3	0.014774	9	0.00924651	3	0.00716709	6	0.0160226	8	0.016667	1	0.00376364	5	0.00677011	0	0	2	0.00283334	0	0	7	0.0143974	1	0.000483926	0	0	6	0.0137212	0	0	3.33333	0.00777078
	GCAA	1	0.00302033	0	0	1	0.00352311	0	0	0	0	0	0	1	0.00267044	6	0.0125003	1	0.00376364	1	0.00135402	0	0	0	0	1	0.00762428	0	0	6	0.00290356	0	0	2	0.00457373	0	0	1.11111	0.00232963
	GCAC	0	0	0	0	0	0	0	0	2	0.00205478	0	0	16	0.0427271	1	0.00208338	0	0	9	0.0121862	11	0.0140724	0	0	10	0.0762428	0	0	9	0.00435534	1	0.00304934	2	0.00457373	0	0	3.38889	0.00896361
	GCAG	0	0	0	0	0	0	1	0.00492465	0	0	0	0	5	0.0133522	19	0.0395842	2	0.00752729	20	0.0270805	0	0	0	0	19	0.144861	1	0.00205677	14	0.00677497	0	0	1	0.00228686	0	0	4.55556	0.0138027
	GCAT	2	0.00604065	1	0.00835631	2	0.00704622	0	0	2	0.00205478	3	0.00716709	9	0.024034	1	0.00208338	3	0.0112909	16	0.0216644	1	0.00127931	1	0.00141667	11	0.083867	2	0.00411353	28	0.0135499	0	0	8	0.0182949	0	0	5	0.0117922
	GCCA	0	0	0	0	0	0	0	0	0	0	0	0	4	0.0106818	3	0.00625013	1	0.00376364	5	0.00677011	0	0	0	0	23	0.175358	1	0.00205677	6	0.00290356	1	0.00304934	0	0	0	0	2.44444	0.011713
	GCCC	0	0	0	0	0	0	0	0	0	0	0	0	0	0	0	0	0	0	5	0.00677011	0	0	0	0	4	0.0304971	0	0	9	0.00435534	0	0	0	0	0	0	1	0.00231236
	GCCG	0	0	0	0	0	0	0	0	0	0	0	0	4	0.0106818	0	0	0	0	23	0.0311425	0	0	0	0	0	0	0	0	5	0.00241963	0	0	0	0	0	0	1.77778	0.002458
	GCCT	0	0	0	0	0	0	1	0.00492465	0	0	0	0	6	0.0160226	4	0.00833351	1	0.00376364	13	0.0176023	0	0	0	0	16	0.121988	1	0.00205677	137	0.0662979	0	0	1	0.00228686	0	0	10	0.0135154
	GCGA	0	0	0	0	0	0	0	0	0	0	0	0	7	0.0186931	1	0.00208338	0	0	11	0.0148943	0	0	0	0	3	0.0228728	0	0	8	0.00387141	1	0.00304934	3	0.00686059	0	0	1.88889	0.00401805
	GCGG	0	0	0	0	0	0	0	0	0	0	0	0	2	0.00534088	1	0.00208338	1	0.00376364	7	0.00947816	3	0.00383794	0	0	7	0.0533699	0	0	16	0.00774282	0	0	1	0.00228686	0	0	2.11111	0.00488353
	GCGT	0	0	0	0	0	0	0	0	3	0.00308217	0	0	7	0.0186931	1	0.00208338	1	0.00376364	9	0.0121862	13	0.0166311	2	0.00283334	10	0.0762428	0	0	8	0.00387141	2	0.00609868	4	0.00914746	0	0	3.33333	0.00859073
	GCTA	0	0	0	0	0	0	0	0	1	0.00102739	1	0.00238903	3	0.00801132	0	0	7	0.0263455	19	0.0257264	1	0.00127931	0	0	4	0.0304971	1	0.00205677	18	0.00871067	1	0.00304934	1	0.00228686	0	0	3.16667	0.00618776
	GCTC	1	0.00302033	0	0	0	0	0	0	0	0	0	0	9	0.024034	4	0.00833351	0	0	3	0.00406207	0	0	0	0	2	0.0152486	0	0	6	0.00290356	0	0	1	0.00228686	0	0	1.44444	0.00332716
	GCTG	0	0	0	0	0	0	0	0	0	0	0	0	2	0.00534088	3	0.00625013	0	0	5	0.00677011	0	0	0	0	26	0.198231	0	0	11	0.00532319	1	0.00304934	4	0.00914746	0	0	2.88889	0.0130062
	GCTT	0	0	0	0	0	0	0	0	0	0	0	0	2	0.00534088	2	0.00416675	0	0	3	0.00406207	0	0	0	0	1	0.00762428	0	0	1	0.000483926	3	0.00914801	3	0.00686059	0	0	0.833333	0.0020937
	GGAA	0	0	0	0	1	0.00352311	5	0.0246233	1	0.00102739	1	0.00238903	7	0.0186931	14	0.0291673	2	0.00752729	13	0.0176023	0	0	1	0.00141667	7	0.0533699	8	0.0164541	4	0.00193571	1	0.00304934	6	0.0137212	6	0.0168895	4.27778	0.0117438
	GGAC	0	0	0	0	0	0	0	0	0	0	0	0	2	0.00534088	7	0.0145836	0	0	7	0.00947816	0	0	0	0	11	0.083867	0	0	5	0.00241963	1	0.00304934	4	0.00914746	0	0	2.05556	0.00710479
	GGAG	1	0.00302033	0	0	4	0.0140924	4	0.0196986	2	0.00205478	5	0.0119451	13	0.0347157	21	0.0437509	10	0.0376364	17	0.0230184	0	0	2	0.00283334	70	0.533699	6	0.0123406	8	0.00387141	0	0	13	0.0297292	6	0.0168895	10.1111	0.0438498
	GGAT	1	0.00302033	0	0	1	0.00352311	3	0.014774	1	0.00102739	0	0	19	0.0507384	11	0.0229171	1	0.00376364	31	0.0419747	1	0.00127931	1	0.00141667	28	0.21348	1	0.00205677	12	0.00580712	0	0	10	0.0228686	0	0	6.72222	0.0215915
	GGCA	0	0	0	0	0	0	0	0	0	0	0	0	1	0.00267044	3	0.00625013	1	0.00376364	14	0.0189563	0	0	0	0	20	0.152486	0	0	20	0.00967853	2	0.00609868	0	0	0	0	3.38889	0.0111057
	GGCC	0	0	0	0	0	0	0	0	0	0	0	0	5	0.0133522	0	0	0	0	14	0.0189563	0	0	0	0	0	0	0	0	3	0.00145178	0	0	0	0	0	0	1.22222	0.00187557
	GGCG	0	0	0	0	0	0	0	0	0	0	0	0	4	0.0106818	0	0	0	0	13	0.0176023	0	0	0	0	5	0.0381214	0	0	22	0.0106464	1	0.00304934	0	0	0	0	2.5	0.00445006
	GGCT	0	0	0	0	0	0	0	0	0	0	0	0	2	0.00534088	3	0.00625013	2	0.00752729	2	0.00270805	1	0.00127931	1	0.00141667	28	0.21348	0	0	8	0.00387141	3	0.00914801	1	0.00228686	0	0	2.83333	0.0140727
	GGGA	0	0	0	0	1	0.00352311	1	0.00492465	6	0.00616434	10	0.0238903	17	0.0453975	9	0.0187504	8	0.0301091	18	0.0243724	2	0.00255862	2	0.00283334	75	0.571821	8	0.0164541	11	0.00532319	1	0.00304934	13	0.0297292	1	0.00281492	10.1667	0.0439842
	GGGC	0	0	0	0	0	0	0	0	0	0	0	0	1	0.00267044	0	0	0	0	2	0.00270805	1	0.00127931	0	0	9	0.0686185	0	0	7	0.00338748	0	0	1	0.00228686	0	0	1.16667	0.00449726
	GGTC	0	0	1	0.00835631	0	0	1	0.00492465	0	0	0	0	1	0.00267044	2	0.00416675	0	0	3	0.00406207	0	0	0	0	5	0.0381214	0	0	1	0.000483926	0	0	0	0	0	0	0.777778	0.00348809
	GGTG	0	0	0	0	0	0	0	0	0	0	0	0	2	0.00534088	0	0	2	0.00752729	4	0.00541609	3	0.00383794	0	0	48	0.365965	3	0.0061703	2	0.000967853	1	0.00304934	4	0.00914746	1	0.00281492	3.88889	0.022791
	GGTT	1	0.00302033	0	0	0	0	2	0.00984931	2	0.00205478	1	0.00238903	4	0.0106818	0	0	0	0	2	0.00270805	0	0	1	0.00141667	29	0.221104	3	0.0061703	3	0.00145178	0	0	0	0	0	0	2.66667	0.0144914
	GTAA	1	0.00302033	0	0	0	0	1	0.00492465	0	0	0	0	0	0	3	0.00625013	0	0	0	0	0	0	0	0	3	0.0228728	0	0	2	0.000967853	0	0	0	0	2	0.00562984	0.666667	0.00242587
	GTAC	0	0	0	0	0	0	0	0	1	0.00102739	0	0	2	0.00534088	1	0.00208338	1	0.00376364	17	0.0230184	0	0	0	0	5	0.0381214	0	0	22	0.0106464	2	0.00609868	1	0.00228686	0	0	2.88889	0.00513261
	GTAG	0	0	0	0	0	0	0	0	0	0	1	0.00238903	0	0	0	0	0	0	2	0.00270805	1	0.00127931	0	0	66	0.503202	1	0.00205677	2	0.000967853	1	0.00304934	0	0	0	0	4.11111	0.0286474
	GTAT	3	0.00906098	0	0	3	0.0105693	3	0.014774	54	0.0554791	15	0.0358354	19	0.0507384	38	0.0791683	7	0.0263455	17	0.0230184	56	0.0716415	6	0.00850003	525	4.00274	23	0.0473056	14	0.00677497	27	0.0823321	22	0.050311	4	0.0112597	46.4444	0.25477
	GTCA	0	0	0	0	0	0	0	0	0	0	0	0	1	0.00267044	4	0.00833351	0	0	5	0.00677011	0	0	0	0	46	0.350717	0	0	3	0.00145178	0	0	0	0	0	0	3.27778	0.0205524
	GTCC	1	0.00302033	0	0	0	0	0	0	0	0	0	0	3	0.00801132	3	0.00625013	0	0	6	0.00812414	0	0	0	0	21	0.16011	0	0	5	0.00241963	1	0.00304934	1	0.00228686	0	0	2.27778	0.0107373
	GTCG	0	0	0	0	0	0	0	0	0	0	0	0	0	0	1	0.00208338	0	0	0	0	0	0	0	0	5	0.0381214	0	0	4	0.00193571	0	0	1	0.00228686	0	0	0.611111	0.00246818
	GTCT	2	0.00604065	0	0	1	0.00352311	0	0	0	0	0	0	1	0.00267044	9	0.0187504	4	0.0150546	4	0.00541609	0	0	1	0.00141667	172	1.31138	0	0	11	0.00532319	1	0.00304934	1	0.00228686	0	0	11.5	0.0763837
	GTGA	3	0.00906098	0	0	1	0.00352311	1	0.00492465	5	0.00513695	5	0.0119451	4	0.0106818	27	0.0562512	2	0.00752729	2	0.00270805	0	0	4	0.00566669	18	0.137237	3	0.0061703	5	0.00241963	3	0.00914801	3	0.00686059	0	0	4.77778	0.0155145
	GTGC	0	0	0	0	0	0	2	0.00984931	4	0.00410956	0	0	5	0.0133522	5	0.0104169	1	0.00376364	9	0.0121862	12	0.0153517	1	0.00141667	24	0.182983	0	0	9	0.00435534	4	0.0121974	3	0.00686059	0	0	4.38889	0.0153801
	GTGG	0	0	0	0	0	0	1	0.00492465	1	0.00102739	1	0.00238903	4	0.0106818	1	0.00208338	1	0.00376364	2	0.00270805	3	0.00383794	2	0.00283334	40	0.304971	7	0.0143974	3	0.00145178	3	0.00914801	2	0.00457373	2	0.00562984	4.05556	0.0208012
	GTTA	10	0.0302033	0	0	8	0.0281849	1	0.00492465	12	0.0123287	8	0.0191122	1	0.00267044	4	0.00833351	7	0.0263455	7	0.00947816	4	0.00511725	3	0.00425001	2	0.0152486	0	0	1	0.000483926	0	0	1	0.00228686	1	0.00281492	3.88889	0.00954349
	GTTC	4	0.0120813	0	0	3	0.0105693	1	0.00492465	1	0.00102739	1	0.00238903	0	0	10	0.0208338	1	0.00376364	3	0.00406207	0	0	0	0	3	0.0228728	0	0	9	0.00435534	0	0	1	0.00228686	0	0	2.05556	0.00495368
	GTTG	1	0.00302033	0	0	3	0.0105693	1	0.00492465	1	0.00102739	0	0	3	0.00801132	3	0.00625013	0	0	3	0.00406207	0	0	1	0.00141667	40	0.304971	2	0.00411353	1	0.000483926	1	0.00304934	1	0.00228686	0	0	3.38889	0.019677
	GTTT	7	0.0211423	3	0.0250689	9	0.031708	10	0.0492465	13	0.0133561	6	0.0143342	5	0.0133522	62	0.129169	3	0.0112909	8	0.0108322	3	0.00383794	2	0.00283334	4	0.0304971	24	0.0493624	13	0.00629104	8	0.0243947	1	0.00228686	19	0.0534835	11.1111	0.0273604
	TAAA	19	0.0573862	1	0.00835631	18	0.063416	19	0.0935684	107	0.109931	29	0.0692819	11	0.0293748	264	0.550011	70	0.263455	1114	1.50838	70	0.0895519	39	0.0552502	0	0	198	0.40724	36	0.0174213	66	0.201256	38	0.0869008	179	0.503871	126.556	0.228592
	TAAC	9	0.0271829	0	0	8	0.0281849	1	0.00492465	16	0.0164382	10	0.0238903	1	0.00267044	8	0.016667	3	0.0112909	4	0.00541609	8	0.0102345	8	0.0113334	1	0.00762428	0	0	6	0.00290356	0	0	6	0.0137212	1	0.00281492	5	0.0102943
	TAAT	9	0.0271829	1	0.00835631	6	0.0211387	21	0.103418	76	0.0780817	21	0.0501696	43	0.114829	52	0.108336	44	0.1656	26	0.0352046	86	0.110021	27	0.0382501	4	0.0304971	96	0.19745	21	0.0101625	58	0.176862	23	0.0525979	130	0.365939	41.3333	0.0941164
	TACA	4	0.0120813	0	0	3	0.0105693	4	0.0196986	14	0.0143835	9	0.0215013	32	0.0854541	66	0.137503	13	0.0489274	10	0.0135402	25	0.0319828	7	0.0099167	390	2.97347	19	0.0390786	12	0.00580712	52	0.158566	27	0.0617453	5	0.0140746	38.4444	0.203239
	TACC	0	0	0	0	0	0	0	0	0	0	0	0	0	0	4	0.00833351	0	0	2	0.00270805	1	0.00127931	0	0	64	0.487954	0	0	1	0.000483926	0	0	1	0.00228686	0	0	4.05556	0.027947
	TACG	0	0	0	0	0	0	1	0.00492465	0	0	0	0	2	0.00534088	0	0	0	0	8	0.0108322	0	0	0	0	4	0.0304971	0	0	3	0.00145178	2	0.00609868	2	0.00457373	0	0	1.22222	0.00353994
	TAGA	3	0.00906098	1	0.00835631	3	0.0105693	1	0.00492465	8	0.00821912	11	0.0262793	23	0.0614201	17	0.0354174	2	0.00752729	36	0.0487448	31	0.0396587	8	0.0113334	33	0.251601	10	0.0205677	20	0.00967853	2	0.00609868	18	0.0411636	0	0	12.6111	0.0333678
	TAGC	0	0	0	0	0	0	0	0	7	0.00719173	1	0.00238903	14	0.0373862	0	0	9	0.0338728	12	0.0162483	0	0	0	0	7	0.0533699	1	0.00205677	18	0.00871067	3	0.00914801	1	0.00228686	0	0	4.05556	0.00959224
	TAGG	0	0	0	0	0	0	0	0	0	0	0	0	3	0.00801132	0	0	1	0.00376364	2	0.00270805	3	0.00383794	1	0.00141667	71	0.541324	0	0	1	0.000483926	0	0	2	0.00457373	0	0	4.66667	0.031451
	TAGT	1	0.00302033	0	0	1	0.00352311	1	0.00492465	4	0.00410956	5	0.0119451	1	0.00267044	11	0.0229171	0	0	4	0.00541609	6	0.00767587	2	0.00283334	8	0.0609942	1	0.00205677	7	0.00338748	2	0.00609868	1	0.00228686	5	0.0140746	3.33333	0.00877413
	TATC	9	0.0271829	3	0.0250689	9	0.031708	1	0.00492465	29	0.0297943	37	0.0883941	117	0.312442	88	0.183337	14	0.052691	40	0.0541609	134	0.171428	37	0.0524168	31	0.236353	36	0.0740436	19	0.0091946	11	0.0335427	42	0.0960483	2	0.00562984	36.6111	0.0826867
	TATG	4	0.0120813	2	0.0167126	4	0.0140924	25	0.123116	115	0.11815	33	0.078838	142	0.379203	201	0.418759	38	0.143018	25	0.0338506	199	0.254583	19	0.0269168	440	3.35468	85	0.174825	28	0.0135499	205	0.625114	132	0.301866	48	0.135116	96.9444	0.345804
	TATT	31	0.0936301	7	0.0584942	165	0.581313	38	0.187137	342	0.351367	52	0.12423	17	0.0453975	408	0.850018	87	0.327437	69	0.0934276	100	0.127931	92	0.130334	6	0.0457457	315	0.647882	138	0.0667818	87	0.265292	85	0.194383	293	0.824771	129.556	0.278643
	TCAA	5	0.0151016	1	0.00835631	3	0.0105693	1	0.00492465	7	0.00719173	2	0.00477806	1	0.00267044	12	0.0250005	1	0.00376364	3	0.00406207	1	0.00127931	3	0.00425001	0	0	5	0.0102838	2	0.000967853	2	0.00609868	0	0	1	0.00281492	2.77778	0.0062285
	TCAC	3	0.00906098	0	0	2	0.00704622	0	0	11	0.0113013	3	0.00716709	7	0.0186931	21	0.0437509	0	0	15	0.0203103	3	0.00383794	0	0	14	0.10674	2	0.00411353	2	0.000967853	2	0.00609868	1	0.00228686	2	0.00562984	4.88889	0.0137225
	TCAG	0	0	0	0	0	0	0	0	0	0	0	0	2	0.00534088	4	0.00833351	0	0	6	0.00812414	0	0	0	0	4	0.0304971	0	0	2	0.000967853	0	0	0	0	0	0	1	0.00295908
	TCAT	4	0.0120813	0	0	4	0.0140924	6	0.0295479	10	0.0102739	8	0.0191122	2	0.00534088	8	0.016667	5	0.0188182	5	0.00677011	6	0.00767587	13	0.0184167	6	0.0457457	2	0.00411353	6	0.00290356	4	0.0121974	6	0.0137212	4	0.0112597	5.5	0.0138188
	TCCA	3	0.00906098	0	0	1	0.00352311	3	0.014774	0	0	3	0.00716709	14	0.0373862	8	0.016667	3	0.0112909	32	0.0433287	2	0.00255862	8	0.0113334	24	0.182983	1	0.00205677	16	0.00774282	0	0	1	0.00228686	1	0.00281492	6.66667	0.0197208
	TCCC	0	0	0	0	1	0.00352311	3	0.014774	3	0.00308217	7	0.0167232	5	0.0133522	10	0.0208338	8	0.0301091	9	0.0121862	1	0.00127931	2	0.00283334	60	0.457457	7	0.0143974	7	0.00338748	2	0.00609868	2	0.00457373	2	0.00562984	7.16667	0.0339022
	TCCG	0	0	0	0	0	0	0	0	0	0	0	0	4	0.0106818	4	0.00833351	0	0	3	0.00406207	0	0	0	0	7	0.0533699	1	0.00205677	3	0.00145178	0	0	0	0	0	0	1.22222	0.00444199
	TCCT	5	0.0151016	0	0	5	0.0176156	2	0.00984931	1	0.00102739	0	0	5	0.0133522	11	0.0229171	4	0.0150546	6	0.00812414	0	0	1	0.00141667	5	0.0381214	2	0.00411353	9	0.00435534	0	0	8	0.0182949	3	0.00844476	3.72222	0.00987714
	TCGA	0	0	0	0	0	0	0	0	1	0.00102739	0	0	26	0.0694315	1	0.00208338	0	0	3	0.00406207	1	0.00127931	0	0	0	0	0	0	5	0.00241963	0	0	10	0.0228686	0	0	2.61111	0.00573177
	TCGC	0	0	1	0.00835631	0	0	0	0	0	0	0	0	4	0.0106818	3	0.00625013	0	0	0	0	0	0	0	0	1	0.00762428	0	0	3	0.00145178	0	0	2	0.00457373	1	0.00281492	0.833333	0.00231961
	TCGT	1	0.00302033	0	0	0	0	0	0	1	0.00102739	0	0	0	0	11	0.0229171	0	0	2	0.00270805	0	0	0	0	4	0.0304971	0	0	70	0.0338748	0	0	2	0.00457373	0	0	5.05556	0.00547881
	TCTA	4	0.0120813	0	0	4	0.0140924	4	0.0196986	11	0.0113013	5	0.0119451	56	0.149545	52	0.108336	2	0.00752729	54	0.0731172	84	0.107462	23	0.0325834	35	0.26685	16	0.0329083	22	0.0106464	4	0.0121974	31	0.0708928	1	0.00281492	22.6667	0.0524444
	TCTG	1	0.00302033	0	0	0	0	0	0	2	0.00205478	1	0.00238903	2	0.00534088	13	0.0270839	4	0.0150546	7	0.00947816	11	0.0140724	0	0	156	1.18939	1	0.00205677	9	0.00435534	1	0.00304934	2	0.00457373	0	0	11.6667	0.0712176
	TCTT	13	0.0392642	8	0.0668505	13	0.0458005	50	0.246233	35	0.0359587	15	0.0358354	27	0.0721019	40	0.0833351	15	0.0564546	20	0.0270805	16	0.020469	9	0.01275	1	0.00762428	33	0.0678733	13	0.00629104	36	0.109776	40	0.0914746	52	0.146376	24.2222	0.065086
	TGAA	3	0.00906098	0	0	2	0.00704622	4	0.0196986	7	0.00719173	3	0.00716709	4	0.0106818	17	0.0354174	2	0.00752729	5	0.00677011	17	0.0217483	3	0.00425001	4	0.0304971	1	0.00205677	6	0.00290356	2	0.00609868	2	0.00457373	1	0.00281492	4.61111	0.0103058
	TGAC	0	0	0	0	0	0	0	0	0	0	0	0	3	0.00801132	5	0.0104169	1	0.00376364	6	0.00812414	0	0	0	0	10	0.0762428	0	0	3	0.00145178	0	0	1	0.00228686	1	0.00281492	1.66667	0.00628402
	TGAG	0	0	0	0	1	0.00352311	3	0.014774	7	0.00719173	7	0.0167232	2	0.00534088	12	0.0250005	0	0	5	0.00677011	1	0.00127931	4	0.00566669	13	0.0991156	5	0.0102838	5	0.00241963	3	0.00914801	1	0.00228686	1	0.00281492	3.88889	0.0117966
	TGAT	4	0.0120813	3	0.0250689	8	0.0281849	3	0.014774	5	0.00513695	0	0	3	0.00801132	12	0.0250005	5	0.0188182	7	0.00947816	1	0.00127931	0	0	2	0.0152486	32	0.0658165	1	0.000483926	5	0.0152467	7	0.016008	4	0.0112597	5.66667	0.0151054
	TGCA	2	0.00604065	0	0	1	0.00352311	0	0	3	0.00308217	1	0.00238903	13	0.0347157	1	0.00208338	1	0.00376364	33	0.0446828	0	0	2	0.00283334	19	0.144861	4	0.00822707	21	0.0101625	4	0.0121974	9	0.0205818	0	0	6.33333	0.0166191
	TGCC	0	0	0	0	0	0	0	0	0	0	0	0	3	0.00801132	9	0.0187504	3	0.0112909	8	0.0108322	0	0	0	0	30	0.228728	3	0.0061703	15	0.0072589	3	0.00914801	9	0.0205818	0	0	4.61111	0.0178207
	TGCG	0	0	0	0	0	0	0	0	2	0.00205478	0	0	8	0.0213635	2	0.00416675	0	0	11	0.0148943	6	0.00767587	0	0	12	0.0914913	0	0	9	0.00435534	0	0	1	0.00228686	0	0	2.83333	0.00823826
	TGCT	0	0	0	0	0	0	2	0.00984931	0	0	0	0	4	0.0106818	2	0.00416675	0	0	2	0.00270805	0	0	0	0	2	0.0152486	1	0.00205677	4	0.00193571	0	0	5	0.0114343	0	0	1.22222	0.00322673
	TGGA	1	0.00302033	0	0	0	0	4	0.0196986	1	0.00102739	0	0	12	0.0320453	18	0.0375008	3	0.0112909	13	0.0176023	1	0.00127931	4	0.00566669	61	0.465081	0	0	9	0.00435534	0	0	6	0.0137212	2	0.00562984	7.5	0.0343288
	TGGC	0	0	0	0	0	0	0	0	0	0	0	0	4	0.0106818	10	0.0208338	0	0	6	0.00812414	0	0	0	0	17	0.129613	0	0	8	0.00387141	2	0.00609868	1	0.00228686	0	0	2.66667	0.0100839
	TGGG	0	0	0	0	0	0	0	0	0	0	0	0	1	0.00267044	3	0.00625013	0	0	2	0.00270805	5	0.00639656	2	0.00283334	34	0.259225	2	0.00411353	3	0.00145178	2	0.00609868	1	0.00228686	1	0.00281492	3.11111	0.0164916
	TGTA	5	0.0151016	0	0	2	0.00704622	8	0.0393972	37	0.0380134	9	0.0215013	37	0.0988063	127	0.264589	12	0.0451637	80	0.108322	50	0.0639656	7	0.0099167	892	6.80085	30	0.061703	17	0.00822675	44	0.134171	33	0.0754665	6	0.0168895	77.5556	0.433841
	TGTC	1	0.00302033	0	0	0	0	0	0	1	0.00102739	4	0.00955612	5	0.0133522	13	0.0270839	3	0.0112909	6	0.00812414	2	0.00255862	1	0.00141667	250	1.90607	1	0.00205677	10	0.00483926	1	0.00304934	0	0	0	0	16.5556	0.110747
	TGTT	7	0.0211423	1	0.00835631	7	0.0246618	8	0.0393972	7	0.00719173	5	0.0119451	5	0.0133522	76	0.158337	5	0.0188182	6	0.00812414	5	0.00639656	3	0.00425001	20	0.152486	21	0.0431921	13	0.00629104	8	0.0243947	6	0.0137212	9	0.0253343	11.7778	0.0326328
	TTAA	7	0.0211423	1	0.00835631	10	0.0352311	28	0.13789	75	0.0770543	27	0.0645038	27	0.0721019	66	0.137503	34	0.127964	22	0.0297885	121	0.154797	45	0.0637502	1	0.00762428	118	0.242698	27	0.013066	113	0.344575	13	0.0297292	223	0.627727	53.2222	0.121972
	TTAG	0	0	1	0.00835631	1	0.00352311	0	0	12	0.0123287	6	0.0143342	1	0.00267044	6	0.0125003	0	0	2	0.00270805	12	0.0153517	1	0.00141667	1	0.00762428	0	0	3	0.00145178	1	0.00304934	1	0.00228686	1	0.00281492	2.72222	0.00502315
	TTAT	20	0.0604065	4	0.0334253	27	0.095124	61	0.300404	186	0.191095	68	0.162454	24	0.0640906	610	1.27086	96	0.36131	117	0.158421	122	0.156076	63	0.0892503	8	0.0609942	440	0.904977	73	0.0353266	121	0.36897	73	0.166941	443	1.24701	142	0.318174
	TTCA	0	0	0	0	0	0	6	0.0295479	12	0.0123287	8	0.0191122	2	0.00534088	14	0.0291673	2	0.00752729	11	0.0148943	34	0.0434966	9	0.01275	4	0.0304971	2	0.00411353	3	0.00145178	4	0.0121974	2	0.00457373	2	0.00562984	6.38889	0.0129238
	TTCC	1	0.00302033	0	0	0	0	9	0.0443219	3	0.00308217	3	0.00716709	3	0.00801132	15	0.0312507	2	0.00752729	7	0.00947816	0	0	0	0	5	0.0381214	14	0.0287947	6	0.00290356	0	0	7	0.016008	4	0.0112597	4.38889	0.0117192
	TTCG	0	0	0	0	0	0	0	0	1	0.00102739	1	0.00238903	0	0	11	0.0229171	1	0.00376364	1	0.00135402	0	0	1	0.00141667	3	0.0228728	0	0	3	0.00145178	1	0.00304934	0	0	0	0	1.27778	0.00334677
	TTCT	23	0.0694675	7	0.0584942	11	0.0387542	61	0.300404	25	0.0256848	16	0.0382245	28	0.0747723	41	0.0854184	34	0.127964	20	0.0270805	40	0.0511725	12	0.0170001	1	0.00762428	31	0.0637598	18	0.00871067	29	0.0884308	28	0.0640322	53	0.149191	26.5556	0.0720103
	TTGA	8	0.0241626	1	0.00835631	5	0.0176156	2	0.00984931	7	0.00719173	0	0	6	0.0160226	13	0.0270839	3	0.0112909	17	0.0230184	1	0.00127931	9	0.01275	1	0.00762428	6	0.0123406	5	0.00241963	7	0.0213454	4	0.00914746	1	0.00281492	5.33333	0.0119063
	TTGC	1	0.00302033	0	0	2	0.00704622	0	0	0	0	0	0	6	0.0160226	6	0.0125003	2	0.00752729	5	0.00677011	0	0	0	0	2	0.0152486	1	0.00205677	7	0.00338748	1	0.00304934	1	0.00228686	0	0	1.88889	0.00438421
	TTGG	2	0.00604065	0	0	1	0.00352311	2	0.00984931	3	0.00308217	0	0	6	0.0160226	3	0.00625013	0	0	2	0.00270805	1	0.00127931	2	0.00283334	19	0.144861	3	0.0061703	7	0.00338748	0	0	0	0	0	0	2.83333	0.0114449
	TTGT	12	0.0362439	1	0.00835631	6	0.0211387	3	0.014774	13	0.0133561	6	0.0143342	7	0.0186931	90	0.187504	0	0	14	0.0189563	1	0.00127931	1	0.00141667	8	0.0609942	20	0.0411353	4	0.00193571	7	0.0213454	4	0.00914746	4	0.0112597	11.1667	0.0267706
	TTTA	27	0.0815488	7	0.0584942	34	0.119786	95	0.467842	310	0.318491	100	0.238903	37	0.0988063	1008	2.10004	210	0.790365	1182	1.60045	172	0.220042	114	0.161501	7	0.0533699	884	1.81818	134	0.0648461	222	0.676953	101	0.230973	822	2.31386	303.667	0.634137
	TTTC	18	0.0543659	5	0.0417816	14	0.0493236	130	0.640205	73	0.0749995	46	0.109895	29	0.0774428	83	0.17292	71	0.267219	62	0.0839494	19	0.0243069	16	0.0226667	2	0.0152486	122	0.250926	66	0.0319391	57	0.173812	37	0.084614	161	0.453202	56.1667	0.146045
	TTTG	21	0.0634269	13	0.108632	21	0.0739853	14	0.0689451	23	0.02363	8	0.0191122	10	0.0267044	272	0.566678	8	0.0301091	9	0.0121862	4	0.00511725	7	0.0099167	10	0.0762428	45	0.0925545	27	0.013066	17	0.0518388	4	0.00914746	19	0.0534835	29.5556	0.0724876
	Total	750	2.26525	168	1.40386	957	3.37162	1511	7.44115	3941	4.04894	1432	3.42109	2572	6.86837	9330	19.4379	2046	7.70041	5357	7.2535	3259	4.16928	1511	2.14059	9880	75.3278	6431	13.2271	3316	1.6047	2766	8.43447	2209	5.05168	5459	15.3666	3494.17	10.4741
Pentanucleotide	AAAAC	21	0.0634269	9	0.0752068	18	0.063416	23	0.113267	28	0.0287669	12	0.0286684	8	0.0213635	459	0.95627	25	0.0940911	12	0.0162483	7	0.00895519	8	0.0113334	1	0.00762428	57	0.117236	18	0.00871067	17	0.0518388	13	0.0297292	42	0.118227	43.2222	0.100799
	AAAAG	14	0.0422846	10	0.0835631	13	0.0458005	187	0.92091	92	0.0945199	26	0.0621148	106	0.283067	137	0.285423	145	0.545728	52	0.0704092	38	0.0486139	28	0.0396668	0	0	139	0.285891	68	0.032907	94	0.286638	28	0.0640322	231	0.650246	78.2222	0.213434
	AAAAT	43	0.129874	9	0.0752068	34	0.119786	60	0.295479	656	0.673968	138	0.329686	42	0.112159	973	2.02713	177	0.666165	60	0.0812414	120	0.153517	142	0.201167	0	0	706	1.45208	81	0.039198	196	0.59767	86	0.19667	462	1.30049	221.389	0.469527
	AAACA	16	0.0483252	5	0.0417816	13	0.0458005	9	0.0443219	9	0.00924651	13	0.0310574	4	0.0106818	71	0.14792	12	0.0451637	10	0.0135402	1	0.00127931	4	0.00566669	2	0.0152486	12	0.0246812	6	0.00290356	10	0.0304934	10	0.0228686	12	0.033779	12.1667	0.031931
	AAACC	8	0.0241626	6	0.0501379	11	0.0387542	0	0	4	0.00410956	7	0.0167232	2	0.00534088	9	0.0187504	6	0.0225819	2	0.00270805	6	0.00767587	147	0.208251	1	0.00762428	4	0.00822707	4	0.00193571	5	0.0152467	2	0.00457373	10	0.0281492	13	0.0258307
	AAACG	1	0.00302033	0	0	0	0	0	0	2	0.00205478	0	0	1	0.00267044	4	0.00833351	0	0	1	0.00135402	0	0	0	0	2	0.0152486	0	0	3	0.00145178	1	0.00304934	1	0.00228686	1	0.00281492	0.944444	0.00234914
	AAACT	2	0.00604065	1	0.00835631	2	0.00704622	2	0.00984931	3	0.00308217	1	0.00238903	1	0.00267044	10	0.0208338	1	0.00376364	1	0.00135402	1	0.00127931	0	0	0	0	1	0.00205677	1	0.000483926	3	0.00914801	1	0.00228686	1	0.00281492	1.77778	0.00463641
	AAAGA	6	0.018122	2	0.0167126	8	0.0281849	45	0.221609	20	0.0205478	3	0.00716709	16	0.0427271	39	0.0812517	32	0.120437	11	0.0148943	7	0.00895519	11	0.0155834	0	0	51	0.104895	19	0.0091946	16	0.0487894	9	0.0205818	34	0.0957072	18.2778	0.0486311
	AAAGC	0	0	2	0.0167126	0	0	5	0.0246233	1	0.00102739	0	0	3	0.00801132	3	0.00625013	0	0	3	0.00406207	0	0	0	0	1	0.00762428	0	0	4	0.00193571	5	0.0152467	2	0.00457373	2	0.00562984	1.72222	0.0053165
	AAAGG	1	0.00302033	0	0	1	0.00352311	7	0.0344726	2	0.00205478	0	0	1	0.00267044	2	0.00416675	9	0.0338728	2	0.00270805	0	0	0	0	3	0.0228728	5	0.0102838	3	0.00145178	4	0.0121974	2	0.00457373	12	0.033779	3	0.00953596
	AAATA	16	0.0483252	3	0.0250689	27	0.095124	35	0.172363	116	0.119177	59	0.140953	12	0.0320453	332	0.691681	68	0.255928	20	0.0270805	54	0.0690829	31	0.0439168	1	0.00762428	260	0.534759	76	0.0367784	60	0.18296	17	0.0388767	199	0.560169	77	0.171217
	AAATC	4	0.0120813	0	0	3	0.0105693	4	0.0196986	10	0.0102739	3	0.00716709	5	0.0133522	31	0.0645847	8	0.0301091	2	0.00270805	6	0.00767587	4	0.00566669	0	0	27	0.0555327	2	0.000967853	6	0.018296	3	0.00686059	32	0.0900774	8.33333	0.0197567
	AAATG	5	0.0151016	0	0	2	0.00704622	2	0.00984931	2	0.00205478	3	0.00716709	0	0	0	0	0	0	1	0.00135402	1	0.00127931	2	0.00283334	0	0	0	0	2	0.000967853	1	0.00304934	1	0.00228686	2	0.00562984	1.33333	0.00325664
	AAATT	15	0.0453049	0	0	12	0.0422773	16	0.0787944	15	0.0154109	15	0.0358354	3	0.00801132	69	0.143753	36	0.135491	8	0.0108322	14	0.0179104	22	0.0311668	0	0	74	0.152201	4	0.00193571	24	0.0731841	6	0.0137212	49	0.137931	21.2222	0.0524311
	AACAA	7	0.0211423	2	0.0167126	3	0.0105693	3	0.014774	7	0.00719173	9	0.0215013	0	0	22	0.0458343	2	0.00752729	7	0.00947816	3	0.00383794	0	0	1	0.00762428	6	0.0123406	6	0.00290356	6	0.018296	4	0.00914746	10	0.0281492	5.44444	0.0131683
	AACAC	0	0	0	0	2	0.00704622	3	0.014774	7	0.00719173	2	0.00477806	1	0.00267044	5	0.0104169	0	0	2	0.00270805	2	0.00255862	0	0	4	0.0304971	0	0	1	0.000483926	1	0.00304934	1	0.00228686	0	0	1.72222	0.00491451
	AACAG	0	0	0	0	0	0	0	0	5	0.00513695	1	0.00238903	0	0	0	0	0	0	4	0.00541609	0	0	0	0	0	0	0	0	3	0.00145178	0	0	0	0	0	0	0.722222	0.000799658
	AACCA	15	0.0453049	1	0.00835631	10	0.0352311	2	0.00984931	4	0.00410956	26	0.0621148	2	0.00534088	2	0.00416675	4	0.0150546	4	0.00541609	2	0.00255862	23	0.0325834	1	0.00762428	0	0	5	0.00241963	2	0.00609868	2	0.00457373	2	0.00562984	5.94444	0.0142462
	AACCC	3	0.00906098	0	0	1	0.00352311	6	0.0295479	1	0.00102739	0	0	1	0.00267044	0	0	1	0.00376364	0	0	2	0.00255862	1	0.00141667	4	0.0304971	2	0.00411353	1	0.000483926	6	0.018296	4	0.00914746	29	0.0816327	3.44444	0.0109855
	AACCG	14	0.0422846	7	0.0584942	16	0.0563698	3	0.014774	1	0.00102739	5	0.0119451	0	0	1	0.00208338	96	0.36131	6	0.00812414	4	0.00511725	19	0.0269168	0	0	0	0	8	0.00387141	69	0.210404	0	0	6	0.0168895	14.1667	0.045534
	AACCT	0	0	0	0	0	0	1	0.00492465	1	0.00102739	0	0	0	0	2	0.00416675	2	0.00752729	0	0	0	0	0	0	0	0	3	0.0061703	1	0.000483926	0	0	1	0.00228686	0	0	0.611111	0.00147707
	AACGC	0	0	0	0	0	0	0	0	1	0.00102739	0	0	0	0	2	0.00416675	0	0	1	0.00135402	0	0	0	0	0	0	0	0	3	0.00145178	0	0	0	0	1	0.00281492	0.444444	0.000600826
	AACGG	0	0	0	0	0	0	0	0	0	0	0	0	1	0.00267044	0	0	0	0	4	0.00541609	0	0	0	0	0	0	0	0	1	0.000483926	1	0.00304934	0	0	0	0	0.388889	0.000645544
	AACGT	0	0	0	0	0	0	0	0	0	0	0	0	0	0	0	0	0	0	0	0	0	0	0	0	0	0	0	0	1	0.000483926	0	0	0	0	0	0	0.0555556	2.68848e-05
	AACTA	0	0	1	0.00835631	2	0.00704622	0	0	0	0	1	0.00238903	0	0	0	0	0	0	1	0.00135402	1	0.00127931	2	0.00283334	0	0	0	0	2	0.000967853	1	0.00304934	1	0.00228686	0	0	0.666667	0.00164235
	AACTG	1	0.00302033	0	0	0	0	0	0	0	0	2	0.00477806	1	0.00267044	0	0	0	0	0	0	2	0.00255862	7	0.0099167	0	0	1	0.00205677	1	0.000483926	0	0	1	0.00228686	2	0.00562984	1	0.00185564
	AAGAA	6	0.018122	1	0.00835631	3	0.0105693	30	0.14774	26	0.0267121	5	0.0119451	12	0.0320453	48	0.100002	21	0.0790365	9	0.0121862	6	0.00767587	5	0.00708336	1	0.00762428	25	0.0514192	14	0.00677497	21	0.0640361	9	0.0205818	30	0.0844476	15.1111	0.0386865
	AAGAG	3	0.00906098	4	0.0334253	1	0.00352311	12	0.0590958	7	0.00719173	3	0.00716709	11	0.0293748	1	0.00208338	5	0.0188182	4	0.00541609	10	0.0127931	2	0.00283334	0	0	3	0.0061703	4	0.00193571	4	0.0121974	6	0.0137212	4	0.0112597	4.66667	0.0131148
	AAGCA	0	0	0	0	1	0.00352311	0	0	0	0	0	0	5	0.0133522	5	0.0104169	1	0.00376364	7	0.00947816	0	0	1	0.00141667	0	0	1	0.00205677	8	0.00387141	0	0	2	0.00457373	0	0	1.72222	0.00291403
	AAGCC	0	0	0	0	0	0	2	0.00984931	1	0.00102739	1	0.00238903	2	0.00534088	0	0	2	0.00752729	2	0.00270805	1	0.00127931	0	0	1	0.00762428	2	0.00411353	2	0.000967853	0	0	2	0.00457373	0	0	1	0.00263337
	AAGGA	0	0	0	0	0	0	4	0.0196986	4	0.00410956	2	0.00477806	3	0.00801132	1	0.00208338	6	0.0225819	4	0.00541609	1	0.00127931	1	0.00141667	2	0.0152486	3	0.0061703	4	0.00193571	1	0.00304934	2	0.00457373	2	0.00562984	2.22222	0.00588791
	AAGGC	1	0.00302033	0	0	1	0.00352311	0	0	0	0	0	0	0	0	1	0.00208338	0	0	2	0.00270805	0	0	0	0	3	0.0228728	1	0.00205677	1	0.000483926	1	0.00304934	0	0	3	0.00844476	0.777778	0.00268014
	AAGGG	0	0	0	0	0	0	3	0.014774	0	0	0	0	3	0.00801132	1	0.00208338	0	0	3	0.00406207	1	0.00127931	0	0	4	0.0304971	0	0	3	0.00145178	0	0	4	0.00914746	1	0.00281492	1.27778	0.00411785
	AAGGT	0	0	0	0	0	0	0	0	0	0	0	0	0	0	0	0	0	0	2	0.00270805	1	0.00127931	0	0	0	0	0	0	4	0.00193571	0	0	0	0	0	0	0.388889	0.000329059
	AAGTA	0	0	0	0	0	0	0	0	1	0.00102739	0	0	0	0	1	0.00208338	0	0	0	0	0	0	2	0.00283334	0	0	0	0	1	0.000483926	0	0	0	0	0	0	0.277778	0.000357113
	AATAA	9	0.0271829	5	0.0417816	7	0.0246618	23	0.113267	100	0.102739	51	0.121841	10	0.0267044	207	0.431259	72	0.270982	12	0.0162483	52	0.0665242	47	0.0665836	0	0	175	0.359934	19	0.0091946	48	0.146368	19	0.0434504	114	0.320901	53.8889	0.121646
	AATAG	1	0.00302033	0	0	0	0	4	0.0196986	4	0.00410956	1	0.00238903	3	0.00801132	4	0.00833351	1	0.00376364	1	0.00135402	5	0.00639656	2	0.00283334	0	0	1	0.00205677	2	0.000967853	0	0	0	0	2	0.00562984	1.72222	0.00380913
	AATAT	2	0.00604065	0	0	5	0.0176156	3	0.014774	16	0.0164382	7	0.0167232	4	0.0106818	27	0.0562512	11	0.0414001	9	0.0121862	27	0.0345414	29	0.0410835	2	0.0152486	28	0.0575895	8	0.00387141	10	0.0304934	12	0.0274424	22	0.0619282	12.3333	0.025795
	AATCA	4	0.0120813	1	0.00835631	3	0.0105693	3	0.014774	3	0.00308217	9	0.0215013	6	0.0160226	5	0.0104169	4	0.0150546	4	0.00541609	1	0.00127931	4	0.00566669	0	0	2	0.00411353	1	0.000483926	3	0.00914801	0	0	3	0.00844476	3.11111	0.00813393
	AATCC	0	0	1	0.00835631	0	0	1	0.00492465	2	0.00205478	3	0.00716709	3	0.00801132	1	0.00208338	1	0.00376364	4	0.00541609	1	0.00127931	0	0	1	0.00762428	3	0.0061703	3	0.00145178	9	0.027444	1	0.00228686	2	0.00562984	2	0.00520354
	AATCG	2	0.00604065	0	0	3	0.0105693	1	0.00492465	1	0.00102739	1	0.00238903	0	0	0	0	0	0	1	0.00135402	0	0	1	0.00141667	0	0	0	0	1	0.000483926	0	0	2	0.00457373	1	0.00281492	0.777778	0.00197746
	AATCT	0	0	0	0	0	0	0	0	5	0.00513695	1	0.00238903	1	0.00267044	1	0.00208338	2	0.00752729	3	0.00406207	0	0	1	0.00141667	0	0	0	0	1	0.000483926	2	0.00609868	0	0	3	0.00844476	1.11111	0.00223962
	AATGA	1	0.00302033	0	0	1	0.00352311	2	0.00984931	2	0.00205478	4	0.00955612	0	0	2	0.00416675	0	0	1	0.00135402	5	0.00639656	4	0.00566669	1	0.00762428	2	0.00411353	1	0.000483926	0	0	1	0.00228686	0	0	1.5	0.00333868
	AATGC	0	0	0	0	0	0	0	0	0	0	2	0.00477806	0	0	1	0.00208338	0	0	1	0.00135402	0	0	0	0	2	0.0152486	0	0	2	0.000967853	0	0	0	0	0	0	0.444444	0.00135733
	AATGG	0	0	0	0	0	0	1	0.00492465	0	0	0	0	1	0.00267044	1	0.00208338	1	0.00376364	0	0	0	0	0	0	0	0	3	0.0061703	1	0.000483926	0	0	0	0	0	0	0.444444	0.00111646
	AATGT	0	0	1	0.00835631	0	0	0	0	0	0	2	0.00477806	0	0	0	0	1	0.00376364	1	0.00135402	0	0	0	0	5	0.0381214	1	0.00205677	1	0.000483926	0	0	0	0	0	0	0.666667	0.00327301
	AATTT	7	0.0211423	0	0	5	0.0176156	12	0.0590958	29	0.0297943	16	0.0382245	0	0	20	0.0416675	16	0.0602183	4	0.00541609	14	0.0179104	21	0.0297501	0	0	80	0.164541	5	0.00241963	9	0.027444	8	0.0182949	33	0.0928923	15.5	0.0348015
	ACAAA	12	0.0362439	2	0.0167126	9	0.031708	2	0.00984931	8	0.00821912	12	0.0286684	3	0.00801132	29	0.0604179	2	0.00752729	7	0.00947816	4	0.00511725	8	0.0113334	1	0.00762428	6	0.0123406	10	0.00483926	7	0.0213454	2	0.00457373	4	0.0112597	7.11111	0.0164039
	ACAAC	7	0.0211423	0	0	2	0.00704622	0	0	2	0.00205478	5	0.0119451	0	0	3	0.00625013	2	0.00752729	1	0.00135402	0	0	1	0.00141667	7	0.0533699	1	0.00205677	2	0.000967853	1	0.00304934	2	0.00457373	2	0.00562984	2.11111	0.00713244
	ACAAG	1	0.00302033	1	0.00835631	1	0.00352311	0	0	0	0	0	0	0	0	0	0	0	0	2	0.00270805	0	0	0	0	0	0	0	0	1	0.000483926	0	0	0	0	0	0	0.333333	0.0010051
	ACAAT	2	0.00604065	0	0	0	0	0	0	0	0	5	0.0119451	0	0	0	0	1	0.00376364	2	0.00270805	26	0.0332621	41	0.0580835	13	0.0991156	0	0	2	0.000967853	0	0	1	0.00228686	0	0	5.16667	0.0121207
	ACACA	5	0.0151016	2	0.0167126	3	0.0105693	1	0.00492465	8	0.00821912	1	0.00238903	5	0.0133522	2	0.00416675	0	0	2	0.00270805	0	0	0	0	9	0.0686185	0	0	8	0.00387141	0	0	0	0	0	0	2.55556	0.00836852
	ACACC	1	0.00302033	0	0	2	0.00704622	0	0	1	0.00102739	2	0.00477806	0	0	0	0	2	0.00752729	1	0.00135402	0	0	0	0	12	0.0914913	0	0	4	0.00193571	0	0	0	0	0	0	1.38889	0.00656557
	ACACG	0	0	0	0	0	0	0	0	1	0.00102739	1	0.00238903	0	0	0	0	1	0.00376364	1	0.00135402	0	0	0	0	4	0.0304971	0	0	1	0.000483926	1	0.00304934	1	0.00228686	0	0	0.611111	0.00249174
	ACACT	0	0	0	0	0	0	0	0	2	0.00205478	0	0	1	0.00267044	0	0	0	0	0	0	0	0	1	0.00141667	2	0.0152486	0	0	4	0.00193571	0	0	0	0	1	0.00281492	0.611111	0.00145228
	ACAGA	0	0	0	0	0	0	0	0	1	0.00102739	4	0.00955612	2	0.00534088	0	0	0	0	1	0.00135402	0	0	2	0.00283334	0	0	1	0.00205677	3	0.00145178	1	0.00304934	1	0.00228686	0	0	0.888889	0.00160869
	ACAGC	0	0	0	0	0	0	0	0	0	0	0	0	0	0	1	0.00208338	1	0.00376364	6	0.00812414	0	0	0	0	3	0.0228728	0	0	4	0.00193571	0	0	1	0.00228686	0	0	0.888889	0.00228148
	ACAGG	0	0	0	0	0	0	0	0	0	0	0	0	0	0	0	0	1	0.00376364	1	0.00135402	0	0	0	0	1	0.00762428	0	0	1	0.000483926	0	0	1	0.00228686	0	0	0.277778	0.000861818
	ACAGT	0	0	0	0	0	0	0	0	0	0	0	0	1	0.00267044	0	0	0	0	0	0	0	0	0	0	7	0.0533699	0	0	2	0.000967853	1	0.00304934	0	0	0	0	0.611111	0.00333653
	ACATA	0	0	0	0	0	0	0	0	1	0.00102739	4	0.00955612	0	0	0	0	0	0	0	0	0	0	1	0.00141667	2	0.0152486	0	0	1	0.000483926	0	0	0	0	0	0	0.5	0.0015407
	ACATG	0	0	0	0	0	0	0	0	0	0	1	0.00238903	0	0	0	0	1	0.00376364	2	0.00270805	0	0	1	0.00141667	3	0.0228728	0	0	3	0.00145178	0	0	1	0.00228686	0	0	0.666667	0.00204938
	ACATT	0	0	0	0	0	0	1	0.00492465	0	0	2	0.00477806	1	0.00267044	0	0	1	0.00376364	2	0.00270805	0	0	1	0.00141667	47	0.358341	1	0.00205677	3	0.00145178	0	0	0	0	2	0.00562984	3.38889	0.0215412
	ACCAA	2	0.00604065	0	0	1	0.00352311	0	0	2	0.00205478	0	0	3	0.00801132	0	0	1	0.00376364	2	0.00270805	1	0.00127931	6	0.00850003	1	0.00762428	1	0.00205677	1	0.000483926	0	0	0	0	1	0.00281492	1.22222	0.00271449
	ACCAC	0	0	0	0	0	0	0	0	0	0	0	0	0	0	1	0.00208338	1	0.00376364	5	0.00677011	0	0	0	0	15	0.114364	1	0.00205677	5	0.00241963	0	0	1	0.00228686	0	0	1.61111	0.00743025
	ACCCA	0	0	0	0	0	0	0	0	0	0	2	0.00477806	10	0.0267044	0	0	1	0.00376364	1	0.00135402	0	0	3	0.00425001	6	0.0457457	0	0	4	0.00193571	0	0	1	0.00228686	27	0.0760028	3.05556	0.00926784
	ACCCC	0	0	0	0	0	0	0	0	0	0	1	0.00238903	2	0.00534088	2	0.00416675	0	0	2	0.00270805	5	0.00639656	8	0.0113334	24	0.182983	0	0	1	0.000483926	0	0	0	0	1	0.00281492	2.55556	0.0121453
	ACCCG	1	0.00302033	0	0	1	0.00352311	0	0	1	0.00102739	0	0	1	0.00267044	1	0.00208338	0	0	1	0.00135402	10	0.0127931	1	0.00141667	1	0.00762428	1	0.00205677	1	0.000483926	9	0.027444	4	0.00914746	1	0.00281492	1.88889	0.00430333
	ACCCT	0	0	0	0	0	0	0	0	0	0	0	0	0	0	0	0	1	0.00376364	0	0	0	0	0	0	5	0.0381214	1	0.00205677	1	0.000483926	0	0	0	0	0	0	0.444444	0.0024681
	ACCGA	51	0.154037	2	0.0167126	58	0.20434	2	0.00984931	0	0	0	0	1	0.00267044	0	0	0	0	3	0.00406207	0	0	0	0	0	0	0	0	5	0.00241963	1	0.00304934	0	0	0	0	6.83333	0.0220634
	ACCGC	0	0	0	0	0	0	0	0	0	0	0	0	1	0.00267044	0	0	0	0	3	0.00406207	0	0	0	0	1	0.00762428	0	0	1	0.000483926	0	0	0	0	0	0	0.333333	0.000824484
	ACCGT	0	0	0	0	0	0	0	0	0	0	0	0	0	0	0	0	0	0	0	0	0	0	0	0	4	0.0304971	0	0	1	0.000483926	0	0	0	0	0	0	0.277778	0.00172117
	ACCTG	0	0	0	0	0	0	0	0	0	0	0	0	2	0.00534088	0	0	0	0	1	0.00135402	0	0	0	0	0	0	0	0	2	0.000967853	0	0	1	0.00228686	0	0	0.333333	0.000552757
	ACGAA	0	0	0	0	0	0	0	0	1	0.00102739	0	0	0	0	2	0.00416675	0	0	1	0.00135402	0	0	0	0	0	0	1	0.00205677	1	0.000483926	0	0	0	0	0	0	0.333333	0.000504937
	ACGAC	0	0	0	0	0	0	0	0	0	0	0	0	1	0.00267044	0	0	0	0	2	0.00270805	0	0	0	0	2	0.0152486	0	0	3	0.00145178	0	0	0	0	0	0	0.444444	0.0012266
	ACGCA	0	0	0	0	0	0	0	0	0	0	1	0.00238903	0	0	1	0.00208338	0	0	10	0.0135402	0	0	0	0	1	0.00762428	0	0	9	0.00435534	0	0	0	0	0	0	1.22222	0.00166624
	ACGCC	0	0	0	0	0	0	0	0	0	0	1	0.00238903	2	0.00534088	0	0	0	0	8	0.0108322	0	0	0	0	1	0.00762428	0	0	1	0.000483926	0	0	1	0.00228686	1	0.00281492	0.833333	0.00176512
	ACGCG	0	0	0	0	0	0	0	0	0	0	0	0	2	0.00534088	0	0	0	0	2	0.00270805	0	0	0	0	0	0	0	0	1	0.000483926	0	0	0	0	0	0	0.277778	0.000474047
	ACGCT	0	0	0	0	0	0	0	0	1	0.00102739	0	0	0	0	0	0	0	0	0	0	0	0	0	0	0	0	0	0	1	0.000483926	0	0	0	0	0	0	0.111111	8.3962e-05
	ACGGA	0	0	0	0	0	0	0	0	0	0	0	0	0	0	0	0	0	0	3	0.00406207	1	0.00127931	0	0	0	0	0	0	4	0.00193571	0	0	0	0	0	0	0.444444	0.000404283
	ACGGC	0	0	0	0	0	0	0	0	0	0	0	0	0	0	0	0	0	0	2	0.00270805	0	0	0	0	1	0.00762428	0	0	5	0.00241963	0	0	0	0	0	0	0.444444	0.000708442
	ACGGG	1	0.00302033	0	0	3	0.0105693	0	0	0	0	0	0	0	0	0	0	0	0	5	0.00677011	1	0.00127931	0	0	2	0.0152486	0	0	1	0.000483926	0	0	0	0	0	0	0.722222	0.0020762
	ACGTA	0	0	0	0	0	0	0	0	0	0	0	0	0	0	0	0	0	0	2	0.00270805	0	0	0	0	1	0.00762428	0	0	2	0.000967853	0	0	1	0.00228686	0	0	0.333333	0.000754835
	ACGTG	0	0	0	0	0	0	0	0	0	0	0	0	0	0	0	0	0	0	0	0	0	0	0	0	0	0	0	0	1	0.000483926	0	0	0	0	0	0	0.0555556	2.68848e-05
	ACTAA	0	0	0	0	0	0	0	0	0	0	1	0.00238903	0	0	2	0.00416675	0	0	1	0.00135402	0	0	0	0	0	0	1	0.00205677	1	0.000483926	1	0.00304934	0	0	0	0	0.388889	0.000749991
	ACTAC	0	0	0	0	0	0	1	0.00492465	1	0.00102739	0	0	1	0.00267044	1	0.00208338	0	0	0	0	0	0	1	0.00141667	1	0.00762428	0	0	3	0.00145178	0	0	0	0	0	0	0.5	0.0011777
	ACTAT	0	0	1	0.00835631	0	0	0	0	0	0	2	0.00477806	0	0	0	0	0	0	1	0.00135402	0	0	0	0	0	0	0	0	4	0.00193571	0	0	1	0.00228686	0	0	0.5	0.0010395
	ACTCA	0	0	0	0	0	0	0	0	0	0	3	0.00716709	1	0.00267044	0	0	0	0	0	0	4	0.00511725	57	0.0807503	0	0	1	0.00205677	1	0.000483926	0	0	0	0	1	0.00281492	3.77778	0.00561448
	ACTCC	1	0.00302033	0	0	0	0	0	0	0	0	1	0.00238903	1	0.00267044	1	0.00208338	0	0	2	0.00270805	0	0	0	0	2	0.0152486	0	0	1	0.000483926	0	0	0	0	1	0.00281492	0.555556	0.00174548
	ACTCG	0	0	0	0	0	0	0	0	0	0	0	0	2	0.00534088	0	0	0	0	0	0	2	0.00255862	0	0	0	0	0	0	2	0.000967853	0	0	0	0	0	0	0.333333	0.000492631
	ACTCT	0	0	0	0	0	0	0	0	0	0	0	0	0	0	0	0	1	0.00376364	2	0.00270805	0	0	2	0.00283334	0	0	1	0.00205677	1	0.000483926	0	0	0	0	0	0	0.388889	0.000658096
	ACTGA	1	0.00302033	0	0	0	0	0	0	0	0	0	0	1	0.00267044	0	0	0	0	2	0.00270805	0	0	0	0	0	0	0	0	2	0.000967853	0	0	0	0	0	0	0.333333	0.00052037
	ACTGC	0	0	0	0	0	0	0	0	0	0	0	0	0	0	0	0	0	0	0	0	0	0	0	0	6	0.0457457	0	0	4	0.00193571	1	0.00304934	0	0	0	0	0.611111	0.00281837
	ACTGG	0	0	0	0	0	0	0	0	0	0	0	0	0	0	0	0	0	0	1	0.00135402	0	0	0	0	0	0	0	0	3	0.00145178	0	0	0	0	0	0	0.222222	0.000155878
	ACTGT	0	0	0	0	0	0	0	0	0	0	0	0	0	0	0	0	0	0	0	0	0	0	0	0	0	0	0	0	2	0.000967853	0	0	0	0	0	0	0.111111	5.37696e-05
	ACTTA	0	0	0	0	0	0	0	0	0	0	0	0	0	0	0	0	0	0	0	0	2	0.00255862	0	0	0	0	0	0	1	0.000483926	0	0	0	0	0	0	0.166667	0.000169031
	AGAAA	5	0.0151016	0	0	3	0.0105693	27	0.132966	30	0.0308217	7	0.0167232	21	0.0560793	23	0.0479177	23	0.0865638	7	0.00947816	3	0.00383794	7	0.0099167	0	0	44	0.0904977	29	0.0140339	11	0.0335427	2	0.00457373	37	0.104152	15.5	0.0370431
	AGAAC	1	0.00302033	0	0	2	0.00704622	3	0.014774	3	0.00308217	2	0.00477806	0	0	0	0	2	0.00752729	1	0.00135402	1	0.00127931	0	0	1	0.00762428	0	0	1	0.000483926	1	0.00304934	1	0.00228686	2	0.00562984	1.16667	0.00344087
	AGAAG	2	0.00604065	0	0	6	0.0211387	11	0.0541712	12	0.0123287	7	0.0167232	9	0.024034	1	0.00208338	7	0.0263455	1	0.00135402	4	0.00511725	10	0.0141667	0	0	8	0.0164541	9	0.00435534	4	0.0121974	5	0.0114343	11	0.0309641	5.94444	0.0143838
	AGACG	0	0	0	0	0	0	0	0	0	0	0	0	1	0.00267044	0	0	0	0	5	0.00677011	0	0	0	0	0	0	0	0	4	0.00193571	1	0.00304934	0	0	0	0	0.611111	0.000801422
	AGACT	0	0	0	0	0	0	0	0	0	0	0	0	0	0	0	0	1	0.00376364	0	0	0	0	0	0	0	0	0	0	1	0.000483926	1	0.00304934	0	0	0	0	0.166667	0.000405384
	AGAGA	4	0.0120813	5	0.0417816	4	0.0140924	9	0.0443219	9	0.00924651	4	0.00955612	16	0.0427271	1	0.00208338	11	0.0414001	8	0.0108322	11	0.0140724	4	0.00566669	0	0	7	0.0143974	11	0.00532319	4	0.0121974	1	0.00228686	5	0.0140746	6.33333	0.0164523
	AGAGC	0	0	0	0	0	0	0	0	0	0	0	0	1	0.00267044	4	0.00833351	0	0	6	0.00812414	1	0.00127931	0	0	0	0	0	0	7	0.00338748	0	0	3	0.00686059	1	0.00281492	1.27778	0.00185947
	AGAGG	2	0.00604065	0	0	1	0.00352311	2	0.00984931	0	0	1	0.00238903	15	0.0400566	7	0.0145836	5	0.0188182	5	0.00677011	0	0	0	0	3	0.0228728	3	0.0061703	7	0.00338748	1	0.00304934	6	0.0137212	1	0.00281492	3.27778	0.00855815
	AGATA	0	0	0	0	0	0	0	0	386	0.396573	0	0	0	0	0	0	0	0	2	0.00270805	0	0	0	0	0	0	2	0.00411353	2	0.000967853	0	0	0	0	0	0	21.7778	0.0224646
	AGATC	1	0.00302033	0	0	3	0.0105693	0	0	0	0	2	0.00477806	1	0.00267044	0	0	0	0	3	0.00406207	0	0	0	0	1	0.00762428	0	0	4	0.00193571	0	0	1	0.00228686	0	0	0.888889	0.00205262
	AGATG	1	0.00302033	0	0	2	0.00704622	2	0.00984931	0	0	0	0	6	0.0160226	0	0	0	0	3	0.00406207	0	0	0	0	0	0	0	0	3	0.00145178	1	0.00304934	1	0.00228686	3	0.00844476	1.22222	0.00306852
	AGATT	1	0.00302033	0	0	0	0	2	0.00984931	9	0.00924651	2	0.00477806	3	0.00801132	1	0.00208338	0	0	1	0.00135402	1	0.00127931	0	0	0	0	0	0	3	0.00145178	0	0	1	0.00228686	1	0.00281492	1.38889	0.00256532
	AGCAC	0	0	0	0	0	0	0	0	0	0	0	0	0	0	3	0.00625013	1	0.00376364	1	0.00135402	0	0	0	0	5	0.0381214	0	0	7	0.00338748	0	0	0	0	0	0	0.944444	0.00293759
	AGCAG	1	0.00302033	0	0	1	0.00352311	0	0	0	0	0	0	3	0.00801132	1	0.00208338	1	0.00376364	10	0.0135402	0	0	0	0	1	0.00762428	0	0	8	0.00387141	0	0	2	0.00457373	0	0	1.55556	0.00277841
	AGCAT	0	0	0	0	0	0	0	0	2	0.00205478	1	0.00238903	0	0	0	0	0	0	1	0.00135402	0	0	0	0	40	0.304971	0	0	2	0.000967853	0	0	0	0	0	0	2.55556	0.0173187
	AGCCC	0	0	0	0	0	0	0	0	0	0	0	0	3	0.00801132	3	0.00625013	4	0.0150546	2	0.00270805	0	0	1	0.00141667	3	0.0228728	1	0.00205677	10	0.00483926	6	0.018296	0	0	1	0.00281492	1.88889	0.00468447
	AGCCG	0	0	0	0	1	0.00352311	0	0	4	0.00410956	0	0	7	0.0186931	0	0	2	0.00752729	2	0.00270805	0	0	1	0.00141667	0	0	0	0	1	0.000483926	0	0	1	0.00228686	0	0	1.05556	0.00226381
	AGCGA	0	0	0	0	0	0	0	0	0	0	0	0	0	0	0	0	0	0	0	0	0	0	0	0	0	0	0	0	1	0.000483926	0	0	0	0	0	0	0.0555556	2.68848e-05
	AGCGC	0	0	0	0	0	0	0	0	0	0	0	0	0	0	0	0	0	0	1	0.00135402	0	0	0	0	0	0	0	0	1	0.000483926	0	0	0	0	0	0	0.111111	0.000102108
	AGCGG	0	0	0	0	0	0	1	0.00492465	0	0	0	0	0	0	0	0	0	0	1	0.00135402	0	0	0	0	0	0	0	0	1	0.000483926	0	0	0	0	0	0	0.166667	0.0003757
	AGCGT	0	0	0	0	0	0	0	0	0	0	0	0	0	0	0	0	0	0	0	0	0	0	0	0	0	0	0	0	2	0.000967853	0	0	0	0	0	0	0.111111	5.37696e-05
	AGCTC	1	0.00302033	0	0	1	0.00352311	0	0	1	0.00102739	0	0	5	0.0133522	0	0	0	0	4	0.00541609	0	0	0	0	2	0.0152486	1	0.00205677	3	0.00145178	1	0.00304934	2	0.00457373	0	0	1.16667	0.00292885
	AGCTG	0	0	0	0	0	0	0	0	0	0	0	0	4	0.0106818	1	0.00208338	0	0	3	0.00406207	0	0	0	0	3	0.0228728	0	0	2	0.000967853	1	0.00304934	0	0	0	0	0.777778	0.00242873
	AGCTT	0	0	0	0	0	0	0	0	1	0.00102739	0	0	3	0.00801132	0	0	1	0.00376364	0	0	0	0	0	0	0	0	0	0	1	0.000483926	0	0	1	0.00228686	0	0	0.388889	0.000865175
	AGGAA	1	0.00302033	0	0	1	0.00352311	4	0.0196986	1	0.00102739	1	0.00238903	0	0	2	0.00416675	2	0.00752729	2	0.00270805	1	0.00127931	0	0	2	0.0152486	6	0.0123406	6	0.00290356	0	0	0	0	0	0	1.61111	0.00421292
	AGGAC	0	0	0	0	0	0	0	0	0	0	0	0	1	0.00267044	0	0	1	0.00376364	1	0.00135402	0	0	0	0	3	0.0228728	0	0	1	0.000483926	0	0	0	0	1	0.00281492	0.444444	0.00188665
	AGGAG	1	0.00302033	0	0	0	0	2	0.00984931	2	0.00205478	2	0.00477806	13	0.0347157	2	0.00416675	6	0.0225819	8	0.0108322	0	0	0	0	2	0.0152486	3	0.0061703	10	0.00483926	3	0.00914801	4	0.00914746	2	0.00562984	3.33333	0.00789902
	AGGCA	0	0	0	0	0	0	1	0.00492465	0	0	0	0	1	0.00267044	2	0.00416675	1	0.00376364	5	0.00677011	0	0	0	0	3	0.0228728	1	0.00205677	4	0.00193571	1	0.00304934	0	0	0	0	1.05556	0.00290057
	AGGCC	0	0	0	0	0	0	0	0	0	0	1	0.00238903	2	0.00534088	1	0.00208338	0	0	0	0	0	0	0	0	1	0.00762428	1	0.00205677	2	0.000967853	1	0.00304934	0	0	0	0	0.5	0.0013062
	AGGCG	0	0	0	0	0	0	0	0	0	0	0	0	7	0.0186931	3	0.00625013	0	0	3	0.00406207	0	0	0	0	0	0	0	0	14	0.00677497	0	0	6	0.0137212	0	0	1.83333	0.00275008
	AGGCT	0	0	0	0	0	0	0	0	0	0	0	0	1	0.00267044	0	0	0	0	0	0	0	0	0	0	0	0	0	0	2	0.000967853	0	0	0	0	0	0	0.166667	0.000202127
	AGGGA	0	0	0	0	0	0	2	0.00984931	0	0	0	0	0	0	4	0.00833351	3	0.0112909	3	0.00406207	1	0.00127931	0	0	11	0.083867	1	0.00205677	4	0.00193571	1	0.00304934	1	0.00228686	3	0.00844476	1.88889	0.00758087
	AGGGC	0	0	0	0	0	0	0	0	0	0	0	0	0	0	3	0.00625013	0	0	5	0.00677011	0	0	1	0.00141667	10	0.0762428	0	0	4	0.00193571	0	0	0	0	0	0	1.27778	0.0051453
	AGGGG	0	0	0	0	0	0	2	0.00984931	0	0	8	0.0191122	10	0.0267044	4	0.00833351	3	0.0112909	4	0.00541609	1	0.00127931	1	0.00141667	38	0.289722	4	0.00822707	14	0.00677497	1	0.00304934	3	0.00686059	2	0.00562984	5.27778	0.0224259
	AGGTA	0	0	0	0	0	0	0	0	0	0	0	0	0	0	0	0	0	0	1	0.00135402	0	0	0	0	1	0.00762428	1	0.00205677	1	0.000483926	0	0	0	0	0	0	0.222222	0.000639944
	AGGTG	0	0	0	0	0	0	1	0.00492465	0	0	0	0	2	0.00534088	2	0.00416675	1	0.00376364	2	0.00270805	0	0	1	0.00141667	14	0.10674	0	0	4	0.00193571	0	0	0	0	0	0	1.5	0.00727757
	AGGTT	0	0	0	0	0	0	0	0	1	0.00102739	0	0	0	0	0	0	0	0	0	0	0	0	0	0	0	0	0	0	1	0.000483926	0	0	1	0.00228686	0	0	0.166667	0.00021101
	AGTAA	0	0	0	0	0	0	1	0.00492465	0	0	0	0	0	0	0	0	0	0	0	0	0	0	3	0.00425001	0	0	0	0	3	0.00145178	0	0	0	0	0	0	0.388889	0.000590358
	AGTAC	0	0	0	0	0	0	0	0	0	0	1	0.00238903	2	0.00534088	0	0	0	0	2	0.00270805	0	0	0	0	0	0	0	0	2	0.000967853	0	0	0	0	0	0	0.388889	0.000633656
	AGTAG	0	0	0	0	0	0	1	0.00492465	1	0.00102739	0	0	0	0	1	0.00208338	0	0	1	0.00135402	0	0	0	0	0	0	0	0	4	0.00193571	0	0	1	0.00228686	0	0	0.5	0.000756223
	AGTCC	0	0	0	0	0	0	0	0	0	0	0	0	3	0.00801132	1	0.00208338	0	0	2	0.00270805	0	0	0	0	0	0	0	0	1	0.000483926	0	0	0	0	0	0	0.388889	0.000738148
	AGTCG	0	0	0	0	0	0	0	0	0	0	0	0	0	0	0	0	0	0	1	0.00135402	0	0	0	0	0	0	0	0	2	0.000967853	0	0	1	0.00228686	0	0	0.222222	0.000256041
	AGTGC	0	0	0	0	0	0	1	0.00492465	1	0.00102739	0	0	1	0.00267044	0	0	1	0.00376364	1	0.00135402	1	0.00127931	0	0	2	0.0152486	0	0	6	0.00290356	0	0	2	0.00457373	0	0	0.888889	0.00209696
	AGTGG	0	0	0	0	0	0	0	0	1	0.00102739	0	0	3	0.00801132	1	0.00208338	0	0	1	0.00135402	0	0	0	0	2	0.0152486	1	0.00205677	6	0.00290356	0	0	0	0	1	0.00281492	0.888889	0.00197222
	AGTGT	0	0	0	0	0	0	0	0	0	0	0	0	1	0.00267044	1	0.00208338	0	0	5	0.00677011	0	0	1	0.00141667	1	0.00762428	0	0	1	0.000483926	0	0	1	0.00228686	0	0	0.611111	0.00129643
	AGTTA	0	0	0	0	0	0	0	0	0	0	0	0	0	0	0	0	0	0	0	0	0	0	1	0.00141667	0	0	0	0	1	0.000483926	0	0	0	0	1	0.00281492	0.166667	0.000261973
	AGTTC	0	0	0	0	0	0	0	0	0	0	0	0	1	0.00267044	1	0.00208338	0	0	0	0	0	0	4	0.00566669	0	0	0	0	2	0.000967853	1	0.00304934	0	0	0	0	0.5	0.000802094
	ATAAA	18	0.0543659	3	0.0250689	11	0.0387542	16	0.0787944	84	0.0863008	42	0.100339	3	0.00801132	170	0.354174	45	0.169364	12	0.0162483	36	0.0460552	31	0.0439168	0	0	120	0.246812	17	0.00822675	37	0.112826	18	0.0411636	90	0.253343	41.8333	0.0935424
	ATAAG	1	0.00302033	0	0	1	0.00352311	0	0	30	0.0308217	2	0.00477806	3	0.00801132	2	0.00416675	0	0	3	0.00406207	0	0	0	0	0	0	1	0.00205677	2	0.000967853	0	0	0	0	1	0.00281492	2.55556	0.00356794
	ATAAT	1	0.00302033	0	0	3	0.0105693	6	0.0295479	9	0.00924651	6	0.0143342	5	0.0133522	13	0.0270839	11	0.0414001	11	0.0148943	18	0.0230276	22	0.0311668	11	0.083867	12	0.0246812	8	0.00387141	17	0.0518388	9	0.0205818	12	0.033779	9.66667	0.0242368
	ATACA	0	0	0	0	1	0.00352311	0	0	3	0.00308217	1	0.00238903	1	0.00267044	0	0	0	0	3	0.00406207	6	0.00767587	18	0.0255001	2	0.0152486	1	0.00205677	6	0.00290356	0	0	0	0	0	0	2.33333	0.00383954
	ATACG	0	0	0	0	0	0	0	0	0	0	0	0	0	0	0	0	0	0	1	0.00135402	0	0	1	0.00141667	0	0	0	0	1	0.000483926	0	0	0	0	0	0	0.166667	0.000180812
	ATACT	0	0	0	0	0	0	0	0	0	0	1	0.00238903	0	0	0	0	0	0	2	0.00270805	0	0	0	0	0	0	1	0.00205677	3	0.00145178	0	0	1	0.00228686	0	0	0.444444	0.000605138
	ATAGA	2	0.00604065	0	0	2	0.00704622	0	0	1	0.00102739	4	0.00955612	0	0	2	0.00416675	1	0.00376364	0	0	0	0	0	0	1	0.00762428	0	0	1	0.000483926	0	0	0	0	0	0	0.777778	0.00220605
	ATAGG	0	0	0	0	0	0	0	0	13	0.0133561	2	0.00477806	0	0	0	0	0	0	1	0.00135402	0	0	0	0	0	0	1	0.00205677	5	0.00241963	0	0	0	0	0	0	1.22222	0.00133136
	ATAGT	0	0	0	0	1	0.00352311	1	0.00492465	0	0	0	0	0	0	0	0	0	0	1	0.00135402	1	0.00127931	1	0.00141667	2	0.0152486	1	0.00205677	6	0.00290356	0	0	1	0.00228686	0	0	0.833333	0.00194408
	ATATA	0	0	1	0.00835631	1	0.00352311	7	0.0344726	45	0.0462326	11	0.0262793	99	0.264374	22	0.0458343	18	0.0677456	22	0.0297885	28	0.0358207	48	0.0680002	20	0.152486	18	0.0370218	12	0.00580712	10	0.0304934	41	0.0937614	25	0.070373	23.7778	0.0566872
	ATATC	2	0.00604065	1	0.00835631	2	0.00704622	2	0.00984931	2	0.00205478	2	0.00477806	1	0.00267044	2	0.00416675	2	0.00752729	3	0.00406207	8	0.0102345	5	0.00708336	1	0.00762428	7	0.0143974	2	0.000967853	0	0	2	0.00457373	1	0.00281492	2.5	0.00579155
	ATATG	1	0.00302033	0	0	1	0.00352311	5	0.0246233	9	0.00924651	5	0.0119451	2	0.00534088	0	0	1	0.00376364	4	0.00541609	10	0.0127931	25	0.0354168	1	0.00762428	4	0.00822707	3	0.00145178	2	0.00609868	3	0.00686059	4	0.0112597	4.44444	0.00870061
	ATATT	2	0.00604065	0	0	2	0.00704622	6	0.0295479	19	0.0195204	7	0.0167232	1	0.00267044	12	0.0250005	9	0.0338728	6	0.00812414	24	0.0307035	26	0.0368335	3	0.0228728	10	0.0205677	19	0.0091946	21	0.0640361	12	0.0274424	9	0.0253343	10.4444	0.0214184
	ATCAT	1	0.00302033	0	0	1	0.00352311	2	0.00984931	3	0.00308217	8	0.0191122	3	0.00801132	0	0	3	0.0112909	3	0.00406207	6	0.00767587	13	0.0184167	4	0.0304971	4	0.00822707	2	0.000967853	0	0	4	0.00914746	2	0.00562984	3.27778	0.00791741
	ATCCA	0	0	0	0	0	0	0	0	0	0	1	0.00238903	5	0.0133522	0	0	0	0	5	0.00677011	0	0	0	0	1	0.00762428	3	0.0061703	8	0.00387141	4	0.0121974	0	0	0	0	1.5	0.0029097
	ATCCC	0	0	0	0	0	0	0	0	0	0	0	0	0	0	2	0.00416675	1	0.00376364	3	0.00406207	0	0	0	0	2	0.0152486	0	0	3	0.00145178	2	0.00609868	2	0.00457373	1	0.00281492	0.888889	0.00234334
	ATCCG	1	0.00302033	0	0	1	0.00352311	0	0	0	0	0	0	3	0.00801132	0	0	0	0	3	0.00406207	0	0	1	0.00141667	0	0	0	0	2	0.000967853	0	0	0	0	0	0	0.611111	0.00116674
	ATCCT	0	0	0	0	0	0	0	0	0	0	0	0	2	0.00534088	1	0.00208338	0	0	2	0.00270805	1	0.00127931	0	0	1	0.00762428	0	0	3	0.00145178	0	0	0	0	0	0	0.555556	0.0011382
	ATCGC	0	0	0	0	0	0	0	0	0	0	0	0	1	0.00267044	0	0	0	0	2	0.00270805	0	0	0	0	0	0	0	0	1	0.000483926	0	0	0	0	0	0	0.222222	0.00032569
	ATCGG	0	0	0	0	0	0	0	0	1	0.00102739	0	0	0	0	0	0	0	0	3	0.00406207	0	0	0	0	0	0	0	0	2	0.000967853	4	0.0121974	1	0.00228686	1	0.00281492	0.666667	0.00129758
	ATCTA	2	0.00604065	0	0	0	0	0	0	1	0.00102739	3	0.00716709	3	0.00801132	1	0.00208338	0	0	2	0.00270805	0	0	0	0	0	0	1	0.00205677	4	0.00193571	29	0.0884308	2	0.00457373	1	0.00281492	2.72222	0.00704721
	ATCTC	2	0.00604065	1	0.00835631	3	0.0105693	0	0	4	0.00410956	1	0.00238903	1	0.00267044	0	0	0	0	5	0.00677011	1	0.00127931	0	0	0	0	1	0.00205677	2	0.000967853	1	0.00304934	1	0.00228686	2	0.00562984	1.38889	0.00312086
	ATCTT	0	0	0	0	0	0	0	0	348	0.357532	2	0.00477806	1	0.00267044	0	0	0	0	1	0.00135402	0	0	1	0.00141667	0	0	0	0	1	0.000483926	0	0	0	0	1	0.00281492	19.7222	0.0206139
	ATGAA	1	0.00302033	0	0	1	0.00352311	0	0	2	0.00205478	2	0.00477806	0	0	2	0.00416675	2	0.00752729	4	0.00541609	0	0	0	0	0	0	3	0.0061703	1	0.000483926	0	0	1	0.00228686	1	0.00281492	1.11111	0.0023468
	ATGAC	0	0	0	0	1	0.00352311	0	0	0	0	0	0	1	0.00267044	0	0	0	0	1	0.00135402	0	0	0	0	1	0.00762428	0	0	1	0.000483926	0	0	0	0	0	0	0.277778	0.000869765
	ATGAG	0	0	0	0	0	0	0	0	2	0.00205478	6	0.0143342	5	0.0133522	0	0	0	0	1	0.00135402	0	0	1	0.00141667	0	0	0	0	1	0.000483926	1	0.00304934	1	0.00228686	2	0.00562984	1.11111	0.00244232
	ATGAT	0	0	0	0	0	0	0	0	8	0.00821912	6	0.0143342	2	0.00534088	1	0.00208338	0	0	0	0	3	0.00383794	5	0.00708336	2	0.0152486	2	0.00411353	2	0.000967853	0	0	0	0	2	0.00562984	1.83333	0.00371437
	ATGCA	0	0	0	0	0	0	1	0.00492465	2	0.00205478	2	0.00477806	2	0.00534088	1	0.00208338	0	0	19	0.0257264	1	0.00127931	0	0	0	0	2	0.00411353	16	0.00774282	0	0	2	0.00457373	0	0	2.66667	0.00347875
	ATGCC	0	0	0	0	0	0	0	0	3	0.00308217	1	0.00238903	0	0	1	0.00208338	2	0.00752729	4	0.00541609	0	0	0	0	2	0.0152486	1	0.00205677	2	0.000967853	1	0.00304934	2	0.00457373	0	0	1.05556	0.00257746
	ATGCG	0	0	0	0	0	0	0	0	0	0	0	0	1	0.00267044	2	0.00416675	1	0.00376364	7	0.00947816	0	0	0	0	0	0	0	0	2	0.000967853	0	0	0	0	0	0	0.722222	0.00116927
	ATGCT	0	0	0	0	0	0	0	0	0	0	0	0	0	0	1	0.00208338	0	0	1	0.00135402	0	0	0	0	4	0.0304971	0	0	2	0.000967853	0	0	2	0.00457373	0	0	0.555556	0.00219312
	ATGGA	0	0	0	0	0	0	0	0	0	0	1	0.00238903	2	0.00534088	1	0.00208338	0	0	6	0.00812414	0	0	0	0	1	0.00762428	0	0	5	0.00241963	0	0	0	0	1	0.00281492	0.944444	0.0017109
	ATGGC	0	0	0	0	0	0	1	0.00492465	0	0	0	0	0	0	1	0.00208338	1	0.00376364	4	0.00541609	0	0	0	0	0	0	0	0	2	0.000967853	0	0	0	0	0	0	0.5	0.00095309
	ATGGG	0	0	0	0	0	0	0	0	0	0	1	0.00238903	1	0.00267044	2	0.00416675	0	0	2	0.00270805	0	0	0	0	2	0.0152486	0	0	3	0.00145178	0	0	3	0.00686059	1	0.00281492	0.833333	0.00212834
	ATGGT	0	0	0	0	0	0	0	0	0	0	0	0	1	0.00267044	1	0.00208338	2	0.00752729	1	0.00135402	0	0	2	0.00283334	2	0.0152486	1	0.00205677	2	0.000967853	0	0	0	0	0	0	0.666667	0.00193009
	ATGTC	0	0	0	0	0	0	0	0	0	0	0	0	0	0	0	0	0	0	0	0	3	0.00383794	7	0.0099167	1	0.00762428	2	0.00411353	1	0.000483926	1	0.00304934	2	0.00457373	0	0	0.944444	0.00186664
	ATGTG	1	0.00302033	0	0	0	0	0	0	2	0.00205478	1	0.00238903	0	0	1	0.00208338	0	0	0	0	1	0.00127931	1	0.00141667	7	0.0533699	1	0.00205677	3	0.00145178	1	0.00304934	1	0.00228686	0	0	1.11111	0.00413657
	ATGTT	0	0	0	0	0	0	0	0	0	0	5	0.0119451	7	0.0186931	0	0	1	0.00376364	0	0	1	0.00127931	0	0	2	0.0152486	0	0	1	0.000483926	4	0.0121974	0	0	1	0.00281492	1.22222	0.00369033
	ATTAA	6	0.018122	0	0	3	0.0105693	8	0.0393972	8	0.00821912	4	0.00955612	0	0	12	0.0250005	11	0.0414001	5	0.00677011	3	0.00383794	12	0.0170001	0	0	12	0.0246812	1	0.000483926	34	0.103678	4	0.00914746	54	0.152006	9.83333	0.0261038
	ATTAC	0	0	1	0.00835631	0	0	1	0.00492465	1	0.00102739	0	0	1	0.00267044	0	0	0	0	2	0.00270805	0	0	1	0.00141667	4	0.0304971	0	0	4	0.00193571	1	0.00304934	1	0.00228686	2	0.00562984	1.05556	0.00358346
	ATTAG	0	0	0	0	0	0	1	0.00492465	3	0.00308217	3	0.00716709	2	0.00534088	1	0.00208338	0	0	0	0	1	0.00127931	0	0	0	0	1	0.00205677	2	0.000967853	41	0.125023	1	0.00228686	2	0.00562984	3.22222	0.00888009
	ATTAT	2	0.00604065	0	0	3	0.0105693	5	0.0246233	15	0.0154109	6	0.0143342	3	0.00801132	21	0.0437509	9	0.0338728	6	0.00812414	19	0.0243069	22	0.0311668	2	0.0152486	13	0.026738	2	0.000967853	15	0.0457401	9	0.0205818	16	0.0450387	9.33333	0.020807
	ATTCT	1	0.00302033	0	0	1	0.00352311	2	0.00984931	4	0.00410956	0	0	0	0	2	0.00416675	0	0	1	0.00135402	0	0	0	0	0	0	0	0	2	0.000967853	1	0.00304934	1	0.00228686	2	0.00562984	0.944444	0.00210872
	ATTGA	2	0.00604065	0	0	0	0	0	0	1	0.00102739	2	0.00477806	2	0.00534088	4	0.00833351	0	0	3	0.00406207	0	0	1	0.00141667	1	0.00762428	1	0.00205677	1	0.000483926	2	0.00609868	0	0	1	0.00281492	1.16667	0.0027821
	ATTGC	0	0	0	0	0	0	0	0	1	0.00102739	1	0.00238903	2	0.00534088	2	0.00416675	1	0.00376364	2	0.00270805	0	0	0	0	0	0	0	0	7	0.00338748	0	0	0	0	0	0	0.888889	0.00126573
	ATTGG	1	0.00302033	0	0	1	0.00352311	0	0	0	0	1	0.00238903	2	0.00534088	1	0.00208338	3	0.0112909	1	0.00135402	0	0	1	0.00141667	3	0.0228728	2	0.00411353	1	0.000483926	2	0.00609868	0	0	2	0.00562984	1.16667	0.00386762
	ATTGT	1	0.00302033	0	0	1	0.00352311	1	0.00492465	0	0	3	0.00716709	0	0	1	0.00208338	0	0	0	0	17	0.0217483	14	0.0198334	4	0.0304971	2	0.00411353	4	0.00193571	0	0	0	0	0	0	2.66667	0.00549148
	ATTTA	3	0.00906098	0	0	2	0.00704622	10	0.0492465	13	0.0133561	0	0	0	0	28	0.0583345	6	0.0225819	4	0.00541609	14	0.0179104	10	0.0141667	0	0	25	0.0514192	4	0.00193571	14	0.0426907	5	0.0114343	35	0.0985222	9.61111	0.0223956
	ATTTC	1	0.00302033	2	0.0167126	2	0.00704622	2	0.00984931	0	0	0	0	2	0.00534088	2	0.00416675	0	0	0	0	4	0.00511725	0	0	0	0	2	0.00411353	4	0.00193571	2	0.00609868	0	0	3	0.00844476	1.44444	0.00399145
	ATTTG	2	0.00604065	0	0	2	0.00704622	4	0.0196986	63	0.0647256	4	0.00955612	3	0.00801132	16	0.033334	2	0.00752729	1	0.00135402	2	0.00255862	13	0.0184167	0	0	8	0.0164541	2	0.000967853	4	0.0121974	8	0.0182949	20	0.0562984	8.55556	0.0156934
	ATTTT	28	0.0845692	15	0.125345	21	0.0739853	17	0.0837191	514	0.528079	60	0.143342	18	0.0480679	233	0.485427	102	0.383892	19	0.0257264	59	0.0754794	70	0.099167	0	0	298	0.612916	25	0.0120982	94	0.286638	79	0.180662	134	0.377199	99.2222	0.201462
	CAAAA	18	0.0543659	10	0.0835631	21	0.0739853	8	0.0393972	14	0.0143835	19	0.0453916	4	0.0106818	26	0.0541678	6	0.0225819	13	0.0176023	6	0.00767587	13	0.0184167	2	0.0152486	7	0.0143974	18	0.00871067	6	0.018296	9	0.0205818	9	0.0253343	11.6111	0.0302656
	CAAAC	7	0.0211423	3	0.0250689	7	0.0246618	3	0.014774	4	0.00410956	9	0.0215013	6	0.0160226	6	0.0125003	3	0.0112909	5	0.00677011	0	0	3	0.00425001	0	0	1	0.00205677	4	0.00193571	3	0.00914801	2	0.00457373	5	0.0140746	3.94444	0.0107711
	CAAAG	0	0	0	0	0	0	2	0.00984931	2	0.00205478	0	0	1	0.00267044	5	0.0104169	0	0	3	0.00406207	1	0.00127931	0	0	1	0.00762428	0	0	6	0.00290356	1	0.00304934	3	0.00686059	0	0	1.38889	0.00282059
	CAAAT	1	0.00302033	0	0	2	0.00704622	2	0.00984931	58	0.0595886	2	0.00477806	0	0	0	0	3	0.0112909	1	0.00135402	1	0.00127931	5	0.00708336	0	0	3	0.0061703	2	0.000967853	4	0.0121974	2	0.00457373	2	0.00562984	4.88889	0.00749051
	CAACA	0	0	1	0.00835631	0	0	0	0	7	0.00719173	7	0.0167232	1	0.00267044	1	0.00208338	3	0.0112909	1	0.00135402	0	0	2	0.00283334	5	0.0381214	1	0.00205677	5	0.00241963	6	0.018296	0	0	1	0.00281492	2.27778	0.00645623
	CAACC	1	0.00302033	0	0	0	0	15	0.0738698	2	0.00205478	1	0.00238903	4	0.0106818	3	0.00625013	0	0	3	0.00406207	0	0	4	0.00566669	3	0.0228728	3	0.0061703	6	0.00290356	2	0.00609868	4	0.00914746	46	0.129486	5.38889	0.0158152
	CAACG	0	0	0	0	0	0	0	0	0	0	1	0.00238903	0	0	0	0	0	0	2	0.00270805	0	0	0	0	0	0	0	0	1	0.000483926	0	0	0	0	0	0	0.222222	0.000310056
	CAACT	0	0	0	0	0	0	1	0.00492465	1	0.00102739	1	0.00238903	0	0	5	0.0104169	1	0.00376364	3	0.00406207	1	0.00127931	6	0.00850003	0	0	2	0.00411353	3	0.00145178	0	0	0	0	13	0.0365939	2.05556	0.00436235
	CAAGA	1	0.00302033	0	0	1	0.00352311	0	0	0	0	0	0	1	0.00267044	0	0	0	0	1	0.00135402	0	0	0	0	0	0	0	0	1	0.000483926	0	0	0	0	0	0	0.277778	0.00061399
	CAAGC	0	0	0	0	0	0	0	0	2	0.00205478	2	0.00477806	0	0	1	0.00208338	0	0	1	0.00135402	0	0	0	0	1	0.00762428	0	0	1	0.000483926	1	0.00304934	4	0.00914746	2	0.00562984	0.833333	0.00201139
	CAATC	3	0.00906098	0	0	0	0	5	0.0246233	3	0.00308217	0	0	7	0.0186931	1	0.00208338	2	0.00752729	6	0.00812414	1	0.00127931	0	0	0	0	2	0.00411353	2	0.000967853	8	0.0243947	1	0.00228686	2	0.00562984	2.38889	0.0062148
	CAATG	1	0.00302033	0	0	1	0.00352311	0	0	2	0.00205478	1	0.00238903	1	0.00267044	2	0.00416675	2	0.00752729	6	0.00812414	1	0.00127931	1	0.00141667	0	0	0	0	10	0.00483926	0	0	2	0.00457373	0	0	1.66667	0.00253249
	CACAA	3	0.00906098	1	0.00835631	2	0.00704622	0	0	2	0.00205478	3	0.00716709	1	0.00267044	2	0.00416675	0	0	2	0.00270805	0	0	0	0	6	0.0457457	0	0	1	0.000483926	1	0.00304934	0	0	1	0.00281492	1.38889	0.0052958
	CACAC	0	0	0	0	0	0	0	0	1	0.00102739	0	0	0	0	0	0	1	0.00376364	8	0.0108322	0	0	0	0	36	0.274474	0	0	1	0.000483926	0	0	0	0	0	0	2.61111	0.0161434
	CACAG	0	0	0	0	0	0	0	0	1	0.00102739	0	0	1	0.00267044	0	0	0	0	3	0.00406207	0	0	0	0	12	0.0914913	0	0	6	0.00290356	0	0	0	0	1	0.00281492	1.33333	0.00583165
	CACCA	0	0	0	0	0	0	1	0.00492465	2	0.00205478	2	0.00477806	3	0.00801132	0	0	0	0	6	0.00812414	0	0	0	0	17	0.129613	1	0.00205677	8	0.00387141	0	0	0	0	0	0	2.22222	0.00907966
	CACCC	0	0	0	0	0	0	0	0	0	0	0	0	2	0.00534088	0	0	1	0.00376364	2	0.00270805	5	0.00639656	4	0.00566669	57	0.434584	2	0.00411353	3	0.00145178	0	0	2	0.00457373	0	0	4.33333	0.0260333
	CACCG	0	0	0	0	0	0	0	0	1	0.00102739	0	0	1	0.00267044	0	0	0	0	2	0.00270805	0	0	0	0	4	0.0304971	0	0	1	0.000483926	0	0	0	0	0	0	0.5	0.00207705
	CACCT	0	0	0	0	0	0	0	0	0	0	0	0	3	0.00801132	0	0	0	0	1	0.00135402	0	0	0	0	33	0.251601	1	0.00205677	2	0.000967853	1	0.00304934	1	0.00228686	0	0	2.33333	0.0149626
	CACGA	0	0	0	0	0	0	0	0	0	0	0	0	2	0.00534088	0	0	0	0	2	0.00270805	0	0	0	0	4	0.0304971	0	0	3	0.00145178	1	0.00304934	1	0.00228686	0	0	0.722222	0.00251856
	CACGC	0	0	0	0	0	0	0	0	0	0	0	0	5	0.0133522	0	0	0	0	4	0.00541609	0	0	0	0	1	0.00762428	0	0	5	0.00241963	0	0	2	0.00457373	0	0	0.944444	0.00185477
	CACGG	0	0	0	0	0	0	0	0	0	0	0	0	1	0.00267044	0	0	0	0	3	0.00406207	0	0	0	0	3	0.0228728	0	0	3	0.00145178	0	0	0	0	0	0	0.555556	0.0017254
	CACGT	0	0	0	0	0	0	0	0	0	0	0	0	0	0	0	0	0	0	0	0	0	0	0	0	1	0.00762428	0	0	1	0.000483926	1	0.00304934	0	0	0	0	0.166667	0.000619863
	CACTA	0	0	0	0	0	0	0	0	1	0.00102739	0	0	2	0.00534088	1	0.00208338	0	0	2	0.00270805	0	0	0	0	0	0	0	0	1	0.000483926	0	0	0	0	0	0	0.388889	0.000646868
	CACTC	0	0	0	0	0	0	0	0	1	0.00102739	0	0	1	0.00267044	3	0.00625013	0	0	3	0.00406207	0	0	0	0	4	0.0304971	0	0	4	0.00193571	0	0	3	0.00686059	1	0.00281492	1.11111	0.00311769
	CACTG	0	0	0	0	0	0	0	0	0	0	0	0	0	0	2	0.00416675	1	0.00376364	2	0.00270805	0	0	0	0	4	0.0304971	0	0	1	0.000483926	0	0	1	0.00228686	0	0	0.611111	0.00243924
	CAGAA	0	0	1	0.00835631	0	0	0	0	3	0.00308217	0	0	0	0	0	0	1	0.00376364	1	0.00135402	0	0	0	0	0	0	0	0	2	0.000967853	2	0.00609868	0	0	1	0.00281492	0.611111	0.00146876
	CAGAC	0	0	1	0.00835631	0	0	0	0	0	0	0	0	0	0	1	0.00208338	0	0	2	0.00270805	0	0	0	0	0	0	0	0	2	0.000967853	0	0	0	0	0	0	0.333333	0.000784199
	CAGAG	2	0.00604065	0	0	1	0.00352311	0	0	0	0	0	0	2	0.00534088	0	0	0	0	4	0.00541609	0	0	0	0	1	0.00762428	0	0	6	0.00290356	0	0	0	0	1	0.00281492	0.944444	0.00187019
	CAGAT	0	0	0	0	0	0	0	0	0	0	0	0	1	0.00267044	0	0	2	0.00752729	5	0.00677011	0	0	0	0	0	0	0	0	1	0.000483926	0	0	0	0	0	0	0.5	0.000969543
	CAGCA	0	0	0	0	0	0	0	0	0	0	2	0.00477806	1	0.00267044	0	0	1	0.00376364	5	0.00677011	0	0	0	0	11	0.083867	0	0	2	0.000967853	1	0.00304934	0	0	0	0	1.27778	0.00588147
	CAGCC	0	0	0	0	0	0	1	0.00492465	1	0.00102739	0	0	2	0.00534088	3	0.00625013	1	0.00376364	3	0.00406207	0	0	0	0	3	0.0228728	1	0.00205677	5	0.00241963	0	0	0	0	2	0.00562984	1.22222	0.00324155
	CAGCG	0	0	0	0	0	0	0	0	0	0	0	0	0	0	0	0	0	0	3	0.00406207	0	0	0	0	0	0	0	0	1	0.000483926	0	0	0	0	0	0	0.222222	0.000252555
	CAGCT	0	0	0	0	0	0	0	0	0	0	0	0	1	0.00267044	0	0	0	0	2	0.00270805	0	0	0	0	6	0.0457457	0	0	1	0.000483926	2	0.00609868	0	0	0	0	0.666667	0.00320593
	CAGGA	0	0	0	0	0	0	0	0	1	0.00102739	0	0	0	0	0	0	0	0	1	0.00135402	0	0	0	0	5	0.0381214	0	0	2	0.000967853	0	0	0	0	0	0	0.5	0.00230392
	CAGGC	0	0	0	0	0	0	0	0	0	0	11	0.0262793	4	0.0106818	0	0	0	0	1	0.00135402	0	0	0	0	0	0	0	0	4	0.00193571	0	0	0	0	0	0	1.11111	0.00223616
	CAGGG	0	0	0	0	0	0	0	0	0	0	0	0	0	0	2	0.00416675	0	0	4	0.00541609	1	0.00127931	0	0	20	0.152486	0	0	1	0.000483926	0	0	0	0	0	0	1.55556	0.00910176
	CAGGT	1	0.00302033	0	0	1	0.00352311	0	0	0	0	0	0	1	0.00267044	0	0	0	0	0	0	0	0	0	0	1	0.00762428	0	0	2	0.000967853	0	0	0	0	0	0	0.333333	0.000989223
	CAGTA	0	0	0	0	0	0	0	0	0	0	0	0	1	0.00267044	0	0	1	0.00376364	4	0.00541609	0	0	0	0	4	0.0304971	0	0	3	0.00145178	0	0	0	0	0	0	0.722222	0.00243328
	CAGTC	3	0.00906098	0	0	2	0.00704622	0	0	0	0	0	0	0	0	2	0.00416675	0	0	3	0.00406207	0	0	0	0	2	0.0152486	0	0	4	0.00193571	0	0	1	0.00228686	0	0	0.944444	0.00243373
	CAGTG	0	0	0	0	0	0	0	0	0	0	0	0	1	0.00267044	2	0.00416675	1	0.00376364	3	0.00406207	0	0	0	0	5	0.0381214	0	0	3	0.00145178	1	0.00304934	0	0	0	0	0.888889	0.00318252
	CAGTT	0	0	0	0	0	0	0	0	0	0	0	0	2	0.00534088	0	0	0	0	0	0	0	0	0	0	3	0.0228728	0	0	9	0.00435534	1	0.00304934	0	0	0	0	0.833333	0.0019788
	CATAA	0	0	0	0	0	0	0	0	0	0	8	0.0191122	0	0	1	0.00208338	0	0	2	0.00270805	0	0	0	0	1	0.00762428	0	0	1	0.000483926	2	0.00609868	0	0	0	0	0.833333	0.00211725
	CATAC	0	0	0	0	0	0	0	0	4	0.00410956	0	0	0	0	0	0	1	0.00376364	3	0.00406207	0	0	1	0.00141667	0	0	0	0	1	0.000483926	0	0	3	0.00686059	0	0	0.722222	0.0011498
	CATAG	0	0	0	0	0	0	0	0	0	0	1	0.00238903	1	0.00267044	1	0.00208338	0	0	2	0.00270805	0	0	1	0.00141667	1	0.00762428	0	0	3	0.00145178	0	0	1	0.00228686	0	0	0.611111	0.00125725
	CATCA	0	0	0	0	0	0	0	0	2	0.00205478	0	0	13	0.0347157	1	0.00208338	1	0.00376364	4	0.00541609	1	0.00127931	1	0.00141667	11	0.083867	1	0.00205677	2	0.000967853	1	0.00304934	2	0.00457373	0	0	2.22222	0.00806913
	CATCC	0	0	0	0	0	0	1	0.00492465	1	0.00102739	0	0	18	0.0480679	0	0	1	0.00376364	2	0.00270805	1	0.00127931	0	0	2	0.0152486	2	0.00411353	1	0.000483926	1	0.00304934	2	0.00457373	0	0	1.77778	0.00495778
	CATCT	1	0.00302033	0	0	1	0.00352311	1	0.00492465	1	0.00102739	2	0.00477806	5	0.0133522	0	0	0	0	9	0.0121862	0	0	0	0	0	0	1	0.00205677	1	0.000483926	2	0.00609868	0	0	1	0.00281492	1.38889	0.00301479
	CATGA	0	0	0	0	0	0	0	0	0	0	1	0.00238903	0	0	1	0.00208338	3	0.0112909	0	0	0	0	2	0.00283334	2	0.0152486	1	0.00205677	1	0.000483926	0	0	1	0.00228686	0	0	0.666667	0.00214849
	CATGC	0	0	0	0	0	0	0	0	1	0.00102739	0	0	1	0.00267044	1	0.00208338	1	0.00376364	5	0.00677011	0	0	0	0	5	0.0381214	0	0	11	0.00532319	0	0	1	0.00228686	1	0.00281492	1.5	0.00360341
	CATGG	0	0	0	0	0	0	0	0	0	0	1	0.00238903	0	0	0	0	0	0	6	0.00812414	0	0	0	0	3	0.0228728	0	0	1	0.000483926	0	0	1	0.00228686	0	0	0.666667	0.00200871
	CATGT	1	0.00302033	0	0	2	0.00704622	0	0	2	0.00205478	2	0.00477806	0	0	0	0	0	0	0	0	0	0	0	0	0	0	0	0	3	0.00145178	1	0.00304934	3	0.00686059	0	0	0.777778	0.00157006
	CATTA	2	0.00604065	0	0	0	0	0	0	0	0	2	0.00477806	0	0	1	0.00208338	0	0	2	0.00270805	1	0.00127931	0	0	5	0.0381214	0	0	6	0.00290356	0	0	0	0	2	0.00562984	1.16667	0.00353023
	CATTC	0	0	0	0	3	0.0105693	0	0	1	0.00102739	5	0.0119451	1	0.00267044	1	0.00208338	0	0	5	0.00677011	1	0.00127931	1	0.00141667	0	0	4	0.00822707	5	0.00241963	0	0	3	0.00686059	0	0	1.66667	0.0030705
	CATTG	3	0.00906098	0	0	2	0.00704622	0	0	3	0.00308217	1	0.00238903	0	0	1	0.00208338	1	0.00376364	5	0.00677011	2	0.00255862	0	0	0	0	1	0.00205677	1	0.000483926	1	0.00304934	0	0	0	0	1.16667	0.00235246
	CATTT	1	0.00302033	0	0	0	0	1	0.00492465	3	0.00308217	1	0.00238903	2	0.00534088	2	0.00416675	3	0.0112909	2	0.00270805	2	0.00255862	1	0.00141667	0	0	5	0.0102838	1	0.000483926	2	0.00609868	1	0.00228686	2	0.00562984	1.61111	0.00364896
	CCAAA	1	0.00302033	0	0	4	0.0140924	0	0	15	0.0154109	16	0.0382245	2	0.00534088	1	0.00208338	1	0.00376364	1	0.00135402	1	0.00127931	4	0.00566669	2	0.0152486	2	0.00411353	2	0.000967853	1	0.00304934	1	0.00228686	2	0.00562984	3.11111	0.00675178
	CCAAC	1	0.00302033	0	0	1	0.00352311	2	0.00984931	2	0.00205478	0	0	4	0.0106818	0	0	2	0.00752729	4	0.00541609	1	0.00127931	2	0.00283334	11	0.083867	2	0.00411353	4	0.00193571	2	0.00609868	0	0	17	0.0478536	3.05556	0.0105585
	CCAAT	0	0	0	0	0	0	1	0.00492465	0	0	0	0	4	0.0106818	0	0	0	0	6	0.00812414	1	0.00127931	1	0.00141667	2	0.0152486	2	0.00411353	2	0.000967853	3	0.00914801	0	0	4	0.0112597	1.44444	0.00373134
	CCACA	0	0	1	0.00835631	0	0	1	0.00492465	1	0.00102739	0	0	0	0	2	0.00416675	0	0	9	0.0121862	0	0	1	0.00141667	21	0.16011	0	0	6	0.00290356	0	0	0	0	0	0	2.33333	0.0108384
	CCACC	0	0	0	0	0	0	0	0	1	0.00102739	0	0	4	0.0106818	2	0.00416675	3	0.0112909	5	0.00677011	3	0.00383794	3	0.00425001	36	0.274474	3	0.0061703	3	0.00145178	0	0	1	0.00228686	1	0.00281492	3.61111	0.0182901
	CCACG	0	0	0	0	0	0	0	0	0	0	0	0	5	0.0133522	1	0.00208338	0	0	2	0.00270805	0	0	0	0	5	0.0381214	0	0	9	0.00435534	0	0	0	0	0	0	1.22222	0.0033678
	CCACT	0	0	0	0	0	0	1	0.00492465	0	0	0	0	3	0.00801132	2	0.00416675	0	0	1	0.00135402	0	0	0	0	10	0.0762428	1	0.00205677	2	0.000967853	0	0	0	0	1	0.00281492	1.16667	0.0055855
	CCAGA	0	0	0	0	0	0	0	0	0	0	0	0	0	0	0	0	0	0	2	0.00270805	0	0	0	0	5	0.0381214	0	0	2	0.000967853	0	0	0	0	1	0.00281492	0.555556	0.00247846
	CCAGC	0	0	0	0	0	0	0	0	0	0	0	0	3	0.00801132	6	0.0125003	2	0.00752729	3	0.00406207	0	0	1	0.00141667	5	0.0381214	2	0.00411353	10	0.00483926	1	0.00304934	1	0.00228686	0	0	1.88889	0.00477378
	CCAGG	0	0	0	0	0	0	0	0	1	0.00102739	0	0	6	0.0160226	0	0	0	0	2	0.00270805	0	0	0	0	0	0	0	0	22	0.0106464	0	0	0	0	0	0	1.72222	0.00168914
	CCAGT	0	0	0	0	0	0	0	0	0	0	0	0	1	0.00267044	1	0.00208338	0	0	2	0.00270805	0	0	0	0	0	0	1	0.00205677	1	0.000483926	0	0	0	0	0	0	0.333333	0.000555698
	CCATA	0	0	0	0	0	0	0	0	0	0	0	0	0	0	0	0	0	0	1	0.00135402	0	0	0	0	0	0	0	0	5	0.00241963	1	0.00304934	0	0	0	0	0.388889	0.000379055
	CCATC	0	0	1	0.00835631	0	0	1	0.00492465	0	0	0	0	1	0.00267044	3	0.00625013	0	0	4	0.00541609	0	0	0	0	1	0.00762428	2	0.00411353	3	0.00145178	0	0	2	0.00457373	0	0	1	0.00252116
	CCATG	0	0	0	0	0	0	0	0	0	0	0	0	0	0	0	0	2	0.00752729	8	0.0108322	0	0	0	0	2	0.0152486	0	0	1	0.000483926	0	0	2	0.00457373	0	0	0.833333	0.00214809
	CCATT	0	0	0	0	0	0	0	0	1	0.00102739	0	0	3	0.00801132	0	0	0	0	1	0.00135402	0	0	0	0	3	0.0228728	0	0	2	0.000967853	0	0	1	0.00228686	0	0	0.611111	0.0020289
	CCCAA	0	0	0	0	0	0	2	0.00984931	0	0	0	0	5	0.0133522	0	0	1	0.00376364	3	0.00406207	2	0.00255862	7	0.0099167	13	0.0991156	1	0.00205677	10	0.00483926	2	0.00609868	3	0.00686059	8	0.0225194	3.16667	0.0102774
	CCCAC	0	0	0	0	0	0	0	0	0	0	0	0	2	0.00534088	1	0.00208338	1	0.00376364	6	0.00812414	4	0.00511725	3	0.00425001	36	0.274474	3	0.0061703	4	0.00193571	1	0.00304934	0	0	0	0	3.38889	0.0174616
	CCCAG	1	0.00302033	0	0	0	0	0	0	0	0	0	0	3	0.00801132	2	0.00416675	0	0	0	0	0	0	0	0	16	0.121988	3	0.0061703	12	0.00580712	1	0.00304934	0	0	0	0	2.11111	0.00845631
	CCCAT	0	0	0	0	0	0	0	0	0	0	0	0	3	0.00801132	1	0.00208338	0	0	3	0.00406207	0	0	0	0	2	0.0152486	1	0.00205677	5	0.00241963	0	0	2	0.00457373	1	0.00281492	1	0.0022928
	CCCCA	1	0.00302033	0	0	0	0	0	0	5	0.00513695	2	0.00477806	13	0.0347157	3	0.00625013	1	0.00376364	4	0.00541609	30	0.0383794	19	0.0269168	73	0.556572	7	0.0143974	8	0.00387141	9	0.027444	1	0.00228686	4	0.0112597	10	0.0413449
	CCCCG	1	0.00302033	0	0	0	0	0	0	2	0.00205478	0	0	2	0.00534088	1	0.00208338	1	0.00376364	4	0.00541609	1	0.00127931	0	0	18	0.137237	17	0.034965	2	0.000967853	0	0	0	0	0	0	2.72222	0.010896
	CCCCT	1	0.00302033	0	0	2	0.00704622	2	0.00984931	0	0	9	0.0215013	18	0.0480679	5	0.0104169	4	0.0150546	15	0.0203103	0	0	1	0.00141667	64	0.487954	5	0.0102838	9	0.00435534	0	0	2	0.00457373	0	0	7.61111	0.0357694
	CCCGC	0	0	0	0	2	0.00704622	0	0	0	0	0	0	1	0.00267044	1	0.00208338	0	0	6	0.00812414	0	0	4	0.00566669	5	0.0381214	23	0.0473056	1	0.000483926	0	0	0	0	1	0.00281492	2.44444	0.00635093
	CCCGG	0	0	0	0	0	0	0	0	0	0	0	0	1	0.00267044	1	0.00208338	0	0	3	0.00406207	0	0	0	0	1	0.00762428	1	0.00205677	33	0.0159696	0	0	3	0.00686059	0	0	2.38889	0.00229595
	CCCGT	0	0	0	0	0	0	0	0	0	0	0	0	0	0	2	0.00416675	1	0.00376364	3	0.00406207	1	0.00127931	6	0.00850003	0	0	0	0	1	0.000483926	0	0	0	0	0	0	0.777778	0.00123643
	CCCTC	0	0	0	0	0	0	1	0.00492465	1	0.00102739	26	0.0621148	8	0.0213635	3	0.00625013	0	0	11	0.0148943	0	0	1	0.00141667	54	0.411711	5	0.0102838	11	0.00532319	5	0.0152467	4	0.00914746	2	0.00562984	7.33333	0.0316296
	CCCTG	0	0	0	0	0	0	0	0	0	0	0	0	1	0.00267044	4	0.00833351	1	0.00376364	13	0.0176023	0	0	0	0	17	0.129613	1	0.00205677	5	0.00241963	0	0	0	0	1	0.00281492	2.38889	0.00940411
	CCCTT	0	0	0	0	0	0	2	0.00984931	2	0.00205478	4	0.00955612	1	0.00267044	4	0.00833351	2	0.00752729	8	0.0108322	1	0.00127931	0	0	15	0.114364	0	0	5	0.00241963	0	0	2	0.00457373	3	0.00844476	2.72222	0.0101058
	CCGAA	8	0.0241626	4	0.0334253	4	0.0140924	1	0.00492465	0	0	0	0	0	0	0	0	4	0.0150546	0	0	0	0	0	0	1	0.00762428	0	0	2	0.000967853	8	0.0243947	0	0	0	0	1.77778	0.0069248
	CCGAG	0	0	0	0	0	0	0	0	0	0	0	0	7	0.0186931	0	0	0	0	0	0	1	0.00127931	0	0	0	0	0	0	31	0.0150017	0	0	0	0	0	0	2.16667	0.00194301
	CCGAT	1	0.00302033	0	0	2	0.00704622	0	0	0	0	0	0	0	0	0	0	0	0	4	0.00541609	0	0	0	0	0	0	0	0	1	0.000483926	5	0.0152467	5	0.0114343	0	0	1	0.00236931
	CCGCA	1	0.00302033	0	0	0	0	0	0	0	0	0	0	0	0	0	0	0	0	5	0.00677011	0	0	0	0	3	0.0228728	0	0	4	0.00193571	0	0	0	0	0	0	0.722222	0.00192217
	CCGCC	0	0	0	0	0	0	0	0	0	0	0	0	1	0.00267044	0	0	0	0	4	0.00541609	1	0.00127931	0	0	10	0.0762428	1	0.00205677	13	0.00629104	0	0	0	0	0	0	1.66667	0.0052198
	CCGCG	0	0	0	0	0	0	0	0	0	0	0	0	7	0.0186931	0	0	0	0	2	0.00270805	0	0	0	0	2	0.0152486	0	0	1	0.000483926	0	0	0	0	0	0	0.666667	0.00206298
	CCGCT	0	0	0	0	0	0	0	0	0	0	0	0	0	0	0	0	0	0	0	0	0	0	0	0	0	0	0	0	1	0.000483926	0	0	0	0	0	0	0.0555556	2.68848e-05
	CCGGA	0	0	0	0	0	0	0	0	0	0	0	0	0	0	0	0	0	0	2	0.00270805	0	0	2	0.00283334	1	0.00762428	0	0	3	0.00145178	0	0	1	0.00228686	0	0	0.5	0.000939128
	CCGGC	0	0	0	0	0	0	0	0	0	0	0	0	7	0.0186931	1	0.00208338	2	0.00752729	12	0.0162483	0	0	0	0	0	0	0	0	22	0.0106464	0	0	1	0.00228686	0	0	2.5	0.00319363
	CCGGG	0	0	0	0	0	0	0	0	0	0	0	0	0	0	3	0.00625013	1	0.00376364	2	0.00270805	0	0	0	0	1	0.00762428	0	0	53	0.0256481	0	0	2	0.00457373	0	0	3.44444	0.00280933
	CCGGT	0	0	0	0	0	0	0	0	1	0.00102739	0	0	2	0.00534088	0	0	0	0	1	0.00135402	2	0.00255862	3	0.00425001	0	0	3	0.0061703	5	0.00241963	0	0	3	0.00686059	0	0	1.11111	0.00166564
	CCGTC	0	0	0	0	1	0.00352311	0	0	0	0	0	0	0	0	0	0	2	0.00752729	2	0.00270805	0	0	0	0	1	0.00762428	0	0	6	0.00290356	0	0	0	0	0	0	0.666667	0.00134924
	CCGTG	0	0	0	0	0	0	0	0	0	0	0	0	1	0.00267044	0	0	0	0	3	0.00406207	0	0	0	0	3	0.0228728	0	0	4	0.00193571	2	0.00609868	0	0	0	0	0.722222	0.0020911
	CCGTT	0	0	0	0	0	0	0	0	0	0	0	0	0	0	0	0	0	0	1	0.00135402	1	0.00127931	0	0	0	0	0	0	3	0.00145178	0	0	0	0	0	0	0.277778	0.000226951
	CCTAC	0	0	0	0	0	0	0	0	1	0.00102739	0	0	1	0.00267044	1	0.00208338	0	0	2	0.00270805	0	0	1	0.00141667	5	0.0381214	0	0	3	0.00145178	0	0	0	0	1	0.00281492	0.833333	0.00290522
	CCTAG	0	0	0	0	0	0	0	0	0	0	0	0	0	0	0	0	0	0	2	0.00270805	0	0	0	0	0	0	0	0	2	0.000967853	0	0	0	0	0	0	0.222222	0.000204217
	CCTAT	0	0	0	0	0	0	0	0	1	0.00102739	0	0	0	0	0	0	0	0	1	0.00135402	0	0	0	0	0	0	0	0	2	0.000967853	0	0	1	0.00228686	0	0	0.277778	0.000313118
	CCTCA	0	0	0	0	0	0	0	0	1	0.00102739	1	0.00238903	6	0.0160226	0	0	0	0	4	0.00541609	0	0	0	0	32	0.243977	1	0.00205677	3	0.00145178	0	0	2	0.00457373	0	0	2.77778	0.0153841
	CCTCC	0	0	0	0	0	0	2	0.00984931	1	0.00102739	2	0.00477806	29	0.0774428	1	0.00208338	0	0	18	0.0243724	0	0	1	0.00141667	37	0.282098	1	0.00205677	12	0.00580712	0	0	4	0.00914746	3	0.00844476	6.16667	0.0238069
	CCTCG	0	0	0	0	0	0	0	0	0	0	0	0	12	0.0320453	3	0.00625013	0	0	6	0.00812414	1	0.00127931	2	0.00283334	2	0.0152486	0	0	3	0.00145178	0	0	1	0.00228686	0	0	1.66667	0.00386219
	CCTCT	2	0.00604065	0	0	0	0	5	0.0246233	1	0.00102739	1	0.00238903	26	0.0694315	4	0.00833351	2	0.00752729	12	0.0162483	1	0.00127931	1	0.00141667	4	0.0304971	3	0.0061703	14	0.00677497	1	0.00304934	9	0.0205818	3	0.00844476	4.94444	0.0118797
	CCTGA	0	0	0	0	0	0	0	0	0	0	0	0	0	0	1	0.00208338	0	0	5	0.00677011	0	0	0	0	1	0.00762428	0	0	2	0.000967853	1	0.00304934	0	0	0	0	0.555556	0.00113861
	CCTGC	0	0	0	0	0	0	0	0	0	0	0	0	27	0.0721019	4	0.00833351	0	0	12	0.0162483	0	0	1	0.00141667	7	0.0533699	1	0.00205677	3	0.00145178	0	0	0	0	0	0	3.05556	0.00860994
	CCTGT	2	0.00604065	0	0	1	0.00352311	0	0	0	0	0	0	0	0	0	0	0	0	1	0.00135402	0	0	0	0	7	0.0533699	1	0.00205677	2	0.000967853	0	0	0	0	0	0	0.777778	0.00373957
	CCTTC	1	0.00302033	0	0	2	0.00704622	5	0.0246233	2	0.00205478	1	0.00238903	5	0.0133522	10	0.0208338	0	0	10	0.0135402	0	0	0	0	8	0.0609942	3	0.0061703	4	0.00193571	0	0	1	0.00228686	3	0.00844476	3.05556	0.00926065
	CCTTG	0	0	0	0	0	0	0	0	0	0	0	0	0	0	1	0.00208338	0	0	2	0.00270805	0	0	0	0	2	0.0152486	0	0	1	0.000483926	0	0	0	0	0	0	0.333333	0.00114022
	CCTTT	0	0	0	0	0	0	6	0.0295479	2	0.00205478	2	0.00477806	0	0	3	0.00625013	2	0.00752729	2	0.00270805	0	0	1	0.00141667	3	0.0228728	2	0.00411353	1	0.000483926	3	0.00914801	3	0.00686059	7	0.0197044	2.05556	0.0065259
	CGAAA	1	0.00302033	0	0	1	0.00352311	0	0	0	0	0	0	0	0	1	0.00208338	0	0	0	0	0	0	0	0	1	0.00762428	0	0	3	0.00145178	0	0	0	0	0	0	0.388889	0.000983493
	CGAAC	0	0	0	0	0	0	0	0	0	0	0	0	0	0	1	0.00208338	0	0	1	0.00135402	0	0	1	0.00141667	0	0	0	0	1	0.000483926	13	0.0396414	1	0.00228686	1	0.00281492	1.05556	0.00278229
	CGAAG	0	0	0	0	0	0	0	0	0	0	0	0	3	0.00801132	0	0	0	0	0	0	0	0	0	0	0	0	0	0	1	0.000483926	0	0	0	0	0	0	0.222222	0.000471958
	CGAAT	3	0.00906098	1	0.00835631	1	0.00352311	0	0	0	0	1	0.00238903	0	0	1	0.00208338	0	0	1	0.00135402	0	0	0	0	0	0	0	0	1	0.000483926	6	0.018296	0	0	1	0.00281492	0.888889	0.00268676
	CGACA	0	0	0	0	0	0	0	0	0	0	0	0	1	0.00267044	0	0	0	0	0	0	0	0	0	0	3	0.0228728	0	0	5	0.00241963	0	0	1	0.00228686	0	0	0.555556	0.00168054
	CGACG	0	0	0	0	0	0	0	0	0	0	0	0	1	0.00267044	0	0	0	0	0	0	0	0	0	0	0	0	0	0	2	0.000967853	0	0	0	0	0	0	0.166667	0.000202127
	CGACT	0	0	0	0	0	0	0	0	0	0	0	0	0	0	0	0	0	0	1	0.00135402	0	0	0	0	0	0	0	0	3	0.00145178	0	0	0	0	0	0	0.222222	0.000155878
	CGAGA	0	0	0	0	0	0	0	0	0	0	0	0	5	0.0133522	0	0	0	0	3	0.00406207	0	0	0	0	0	0	0	0	2	0.000967853	1	0.00304934	0	0	0	0	0.611111	0.00119064
	CGAGC	0	0	0	0	0	0	1	0.00492465	2	0.00205478	0	0	12	0.0320453	0	0	0	0	7	0.00947816	0	0	0	0	0	0	1	0.00205677	103	0.0498444	0	0	0	0	0	0	7	0.005578
	CGAGG	0	0	0	0	0	0	0	0	0	0	0	0	5	0.0133522	1	0.00208338	0	0	7	0.00947816	0	0	1	0.00141667	1	0.00762428	0	0	2	0.000967853	0	0	2	0.00457373	0	0	1.05556	0.00219424
	CGAGT	0	0	0	0	0	0	0	0	0	0	0	0	0	0	0	0	0	0	0	0	0	0	0	0	0	0	0	0	4	0.00193571	0	0	1	0.00228686	0	0	0.277778	0.000234587
	CGATC	1	0.00302033	0	0	1	0.00352311	0	0	0	0	1	0.00238903	0	0	0	0	0	0	2	0.00270805	1	0.00127931	0	0	0	0	0	0	2	0.000967853	3	0.00914801	1	0.00228686	0	0	0.666667	0.00140681
	CGATG	0	0	0	0	0	0	0	0	0	0	0	0	0	0	0	0	0	0	5	0.00677011	0	0	0	0	0	0	0	0	4	0.00193571	2	0.00609868	0	0	0	0	0.611111	0.000822472
	CGATT	1	0.00302033	0	0	1	0.00352311	0	0	0	0	0	0	0	0	0	0	1	0.00376364	2	0.00270805	0	0	0	0	0	0	0	0	1	0.000483926	0	0	1	0.00228686	0	0	0.388889	0.000876995
	CGCAG	0	0	0	0	0	0	0	0	0	0	0	0	0	0	0	0	0	0	2	0.00270805	0	0	0	0	0	0	0	0	2	0.000967853	0	0	0	0	0	0	0.222222	0.000204217
	CGCAT	0	0	0	0	0	0	0	0	0	0	0	0	1	0.00267044	2	0.00416675	1	0.00376364	2	0.00270805	0	0	0	0	0	0	0	0	4	0.00193571	0	0	0	0	0	0	0.555556	0.000846922
	CGCCA	0	0	0	0	0	0	0	0	0	0	2	0.00477806	45	0.12017	0	0	0	0	8	0.0108322	0	0	0	0	3	0.0228728	0	0	74	0.0358106	1	0.00304934	0	0	0	0	7.38889	0.0109729
	CGCCC	0	0	0	0	0	0	2	0.00984931	1	0.00102739	1	0.00238903	0	0	0	0	0	0	1	0.00135402	0	0	0	0	5	0.0381214	2	0.00411353	71	0.0343588	0	0	0	0	0	0	4.61111	0.00506741
	CGCCG	0	0	0	0	0	0	0	0	0	0	1	0.00238903	13	0.0347157	0	0	0	0	10	0.0135402	0	0	0	0	0	0	0	0	7	0.00338748	0	0	0	0	0	0	1.72222	0.0030018
	CGCCT	0	0	0	0	0	0	0	0	0	0	0	0	10	0.0267044	1	0.00208338	0	0	5	0.00677011	0	0	0	0	0	0	0	0	7	0.00338748	0	0	0	0	0	0	1.27778	0.00216363
	CGCGA	0	0	0	0	0	0	0	0	0	0	0	0	2	0.00534088	0	0	0	0	1	0.00135402	0	0	0	0	0	0	0	0	1	0.000483926	0	0	0	0	0	0	0.222222	0.000398824
	CGCGC	0	0	0	0	0	0	0	0	0	0	0	0	4	0.0106818	0	0	0	0	4	0.00541609	0	0	0	0	1	0.00762428	0	0	4	0.00193571	0	0	0	0	0	0	0.722222	0.00142544
	CGCGG	0	0	0	0	0	0	0	0	0	0	0	0	0	0	0	0	0	0	2	0.00270805	0	0	0	0	1	0.00762428	0	0	3	0.00145178	0	0	0	0	0	0	0.333333	0.000654672
	CGCGT	0	0	0	0	0	0	0	0	0	0	0	0	1	0.00267044	0	0	0	0	2	0.00270805	0	0	0	0	0	0	0	0	2	0.000967853	0	0	1	0.00228686	0	0	0.333333	0.000479622
	CGCTA	0	0	0	0	0	0	0	0	0	0	0	0	0	0	0	0	0	0	0	0	0	0	0	0	0	0	0	0	1	0.000483926	0	0	0	0	0	0	0.0555556	2.68848e-05
	CGCTC	0	0	0	0	0	0	0	0	0	0	0	0	0	0	1	0.00208338	0	0	0	0	0	0	0	0	1	0.00762428	0	0	1	0.000483926	0	0	1	0.00228686	0	0	0.222222	0.000693247
	CGCTG	0	0	0	0	0	0	0	0	0	0	0	0	0	0	0	0	0	0	3	0.00406207	0	0	0	0	1	0.00762428	0	0	1	0.000483926	0	0	0	0	0	0	0.277778	0.000676126
	CGGAA	0	0	0	0	0	0	0	0	0	0	0	0	0	0	0	0	0	0	2	0.00270805	0	0	2	0.00283334	0	0	0	0	1	0.000483926	0	0	0	0	0	0	0.277778	0.00033474
	CGGAC	0	0	0	0	0	0	0	0	0	0	0	0	0	0	0	0	0	0	0	0	0	0	7	0.0099167	0	0	0	0	1	0.000483926	1	0.00304934	2	0.00457373	0	0	0.611111	0.00100132
	CGGAG	0	0	0	0	0	0	0	0	0	0	0	0	0	0	0	0	0	0	2	0.00270805	0	0	0	0	0	0	0	0	2	0.000967853	0	0	0	0	0	0	0.222222	0.000204217
	CGGAT	1	0.00302033	0	0	0	0	0	0	0	0	0	0	2	0.00534088	0	0	0	0	4	0.00541609	0	0	0	0	1	0.00762428	0	0	4	0.00193571	1	0.00304934	1	0.00228686	0	0	0.777778	0.00159297
	CGGCA	0	0	0	0	0	0	0	0	0	0	0	0	11	0.0293748	0	0	0	0	2	0.00270805	0	0	0	0	5	0.0381214	0	0	5	0.00241963	3	0.00914801	0	0	0	0	1.44444	0.00454288
	CGGCC	0	0	0	0	0	0	0	0	0	0	1	0.00238903	5	0.0133522	1	0.00208338	0	0	3	0.00406207	0	0	0	0	0	0	14	0.0287947	24	0.0116142	0	0	2	0.00457373	0	0	2.77778	0.00371497
	CGGCG	0	0	0	0	0	0	0	0	0	0	0	0	4	0.0106818	0	0	0	0	2	0.00270805	0	0	0	0	1	0.00762428	0	0	3	0.00145178	0	0	0	0	0	0	0.555556	0.0012481
	CGGCT	0	0	0	0	3	0.0105693	0	0	0	0	0	0	4	0.0106818	0	0	1	0.00376364	3	0.00406207	1	0.00127931	0	0	3	0.0228728	0	0	9	0.00435534	1	0.00304934	2	0.00457373	0	0	1.5	0.00362263
	CGGGA	8	0.0241626	0	0	6	0.0211387	0	0	0	0	0	0	0	0	0	0	0	0	1	0.00135402	0	0	0	0	1	0.00762428	0	0	2	0.000967853	0	0	0	0	0	0	1	0.0030693
	CGGGC	0	0	0	0	0	0	0	0	0	0	0	0	1	0.00267044	2	0.00416675	0	0	4	0.00541609	0	0	0	0	0	0	20	0.0411353	17	0.00822675	0	0	0	0	0	0	2.44444	0.00342308
	CGGGG	0	0	0	0	0	0	0	0	2	0.00205478	0	0	0	0	1	0.00208338	0	0	4	0.00541609	0	0	0	0	7	0.0533699	39	0.0802139	42	0.0203249	0	0	0	0	1	0.00281492	5.33333	0.00923766
	CGGGT	2	0.00604065	0	0	4	0.0140924	0	0	2	0.00205478	0	0	2	0.00534088	2	0.00416675	0	0	2	0.00270805	6	0.00767587	2	0.00283334	7	0.0533699	1	0.00205677	1	0.000483926	1	0.00304934	1	0.00228686	0	0	1.83333	0.00589776
	CGGTG	0	0	0	0	0	0	0	0	0	0	0	0	3	0.00801132	0	0	0	0	3	0.00406207	0	0	0	0	3	0.0228728	0	0	1	0.000483926	0	0	0	0	0	0	0.555556	0.00196834
	CGGTT	4	0.0120813	0	0	7	0.0246618	1	0.00492465	1	0.00102739	7	0.0167232	0	0	0	0	35	0.131728	3	0.00406207	0	0	1	0.00141667	0	0	0	0	1	0.000483926	38	0.115875	2	0.00457373	2	0.00562984	5.66667	0.0179548
	CGTAA	0	0	0	0	0	0	0	0	0	0	0	0	0	0	0	0	0	0	1	0.00135402	0	0	0	0	0	0	0	0	1	0.000483926	0	0	1	0.00228686	0	0	0.166667	0.000229156
	CGTAC	0	0	0	0	0	0	0	0	0	0	1	0.00238903	0	0	0	0	0	0	2	0.00270805	0	0	0	0	2	0.0152486	0	0	1	0.000483926	0	0	3	0.00686059	0	0	0.5	0.00153834
	CGTCC	2	0.00604065	0	0	2	0.00704622	0	0	0	0	0	0	1	0.00267044	0	0	0	0	6	0.00812414	2	0.00255862	0	0	0	0	0	0	1	0.000483926	0	0	0	0	0	0	0.777778	0.00149578
	CGTCG	0	0	0	0	0	0	0	0	0	0	0	0	4	0.0106818	0	0	0	0	5	0.00677011	0	0	0	0	0	0	0	0	3	0.00145178	0	0	0	0	0	0	0.666667	0.0010502
	CGTCT	0	0	0	0	0	0	0	0	0	0	0	0	5	0.0133522	1	0.00208338	1	0.00376364	6	0.00812414	0	0	0	0	0	0	0	0	3	0.00145178	0	0	1	0.00228686	0	0	0.944444	0.00172567
	CGTGC	0	0	0	0	0	0	0	0	0	0	0	0	9	0.024034	0	0	0	0	14	0.0189563	0	0	0	0	3	0.0228728	0	0	6	0.00290356	4	0.0121974	0	0	0	0	2	0.004498
	CGTGG	0	0	0	0	0	0	0	0	0	0	0	0	3	0.00801132	0	0	0	0	1	0.00135402	0	0	0	0	3	0.0228728	0	0	4	0.00193571	0	0	0	0	0	0	0.611111	0.00189855
	CGTGT	0	0	0	0	0	0	0	0	0	0	0	0	0	0	0	0	0	0	3	0.00406207	0	0	0	0	7	0.0533699	0	0	3	0.00145178	0	0	1	0.00228686	0	0	0.777778	0.00339837
	CGTTC	0	0	0	0	0	0	0	0	0	0	0	0	0	0	0	0	0	0	2	0.00270805	0	0	0	0	1	0.00762428	0	0	1	0.000483926	0	0	0	0	0	0	0.222222	0.000600903
	CGTTG	0	0	0	0	0	0	0	0	1	0.00102739	0	0	3	0.00801132	0	0	0	0	2	0.00270805	0	0	0	0	0	0	0	0	1	0.000483926	0	0	0	0	0	0	0.388889	0.000679482
	CGTTT	0	0	0	0	0	0	0	0	0	0	0	0	1	0.00267044	0	0	0	0	0	0	0	0	0	0	0	0	0	0	4	0.00193571	1	0.00304934	0	0	0	0	0.333333	0.000425305
	CTAAG	0	0	0	0	0	0	0	0	0	0	0	0	2	0.00534088	0	0	0	0	1	0.00135402	0	0	0	0	0	0	0	0	1	0.000483926	0	0	0	0	0	0	0.222222	0.000398824
	CTAAT	1	0.00302033	0	0	1	0.00352311	0	0	1	0.00102739	1	0.00238903	0	0	0	0	0	0	0	0	0	0	0	0	0	0	0	0	4	0.00193571	1	0.00304934	1	0.00228686	1	0.00281492	0.611111	0.0011137
	CTACA	0	0	1	0.00835631	0	0	1	0.00492465	2	0.00205478	0	0	1	0.00267044	0	0	0	0	3	0.00406207	0	0	0	0	2	0.0152486	0	0	3	0.00145178	0	0	1	0.00228686	0	0	0.777778	0.00228086
	CTACG	0	0	0	0	0	0	0	0	0	0	0	0	0	0	0	0	0	0	0	0	0	0	0	0	0	0	0	0	1	0.000483926	0	0	0	0	0	0	0.0555556	2.68848e-05
	CTACT	0	0	0	0	0	0	0	0	0	0	0	0	1	0.00267044	1	0.00208338	0	0	3	0.00406207	1	0.00127931	0	0	0	0	0	0	1	0.000483926	0	0	1	0.00228686	0	0	0.444444	0.000714777
	CTAGA	0	0	0	0	0	0	0	0	0	0	0	0	0	0	0	0	0	0	2	0.00270805	0	0	0	0	1	0.00762428	0	0	1	0.000483926	0	0	0	0	0	0	0.222222	0.000600903
	CTAGC	0	0	0	0	0	0	0	0	0	0	0	0	1	0.00267044	0	0	0	0	4	0.00541609	0	0	0	0	0	0	1	0.00205677	1	0.000483926	1	0.00304934	0	0	0	0	0.444444	0.000759809
	CTATA	0	0	0	0	0	0	0	0	1	0.00102739	1	0.00238903	0	0	2	0.00416675	0	0	1	0.00135402	0	0	1	0.00141667	0	0	0	0	3	0.00145178	0	0	2	0.00457373	0	0	0.611111	0.000909965
	CTATT	0	0	0	0	0	0	0	0	2	0.00205478	0	0	0	0	3	0.00625013	0	0	0	0	2	0.00255862	0	0	0	0	0	0	1	0.000483926	0	0	0	0	0	0	0.444444	0.000630415
	CTCAC	0	0	0	0	0	0	1	0.00492465	1	0.00102739	0	0	3	0.00801132	0	0	2	0.00752729	5	0.00677011	0	0	1	0.00141667	8	0.0609942	1	0.00205677	4	0.00193571	1	0.00304934	2	0.00457373	0	0	1.61111	0.00568262
	CTCAT	0	0	0	0	0	0	2	0.00984931	1	0.00102739	0	0	5	0.0133522	0	0	0	0	3	0.00406207	0	0	0	0	0	0	1	0.00205677	1	0.000483926	0	0	0	0	6	0.0168895	1.05556	0.00265118
	CTCCA	0	0	0	0	0	0	2	0.00984931	1	0.00102739	0	0	1	0.00267044	1	0.00208338	2	0.00752729	9	0.0121862	0	0	0	0	5	0.0381214	0	0	2	0.000967853	0	0	0	0	0	0	1.27778	0.00413518
	CTCCC	0	0	0	0	0	0	1	0.00492465	0	0	1	0.00238903	37	0.0988063	0	0	1	0.00376364	15	0.0203103	1	0.00127931	0	0	31	0.236353	0	0	7	0.00338748	2	0.00609868	4	0.00914746	3	0.00844476	5.72222	0.0219391
	CTCCG	0	0	0	0	0	0	0	0	0	0	0	0	2	0.00534088	0	0	0	0	3	0.00406207	0	0	0	0	1	0.00762428	0	0	2	0.000967853	0	0	1	0.00228686	0	0	0.5	0.00112677
	CTCCT	2	0.00604065	0	0	2	0.00704622	3	0.014774	3	0.00308217	3	0.00716709	30	0.0801132	4	0.00833351	6	0.0225819	23	0.0311425	0	0	0	0	7	0.0533699	2	0.00411353	14	0.00677497	0	0	8	0.0182949	2	0.00562984	6.05556	0.0149147
	CTCGA	0	0	0	0	0	0	0	0	0	0	0	0	2	0.00534088	0	0	0	0	0	0	0	0	0	0	0	0	0	0	12	0.00580712	0	0	1	0.00228686	0	0	0.833333	0.000746381
	CTCGC	0	0	0	0	0	0	0	0	0	0	0	0	18	0.0480679	2	0.00416675	0	0	6	0.00812414	0	0	1	0.00141667	2	0.0152486	0	0	21	0.0101625	0	0	0	0	0	0	2.77778	0.00484369
	CTCGG	0	0	0	0	0	0	0	0	0	0	0	0	1	0.00267044	0	0	0	0	2	0.00270805	0	0	0	0	1	0.00762428	0	0	3	0.00145178	0	0	2	0.00457373	1	0.00281492	0.555556	0.00121351
	CTCGT	0	0	0	0	0	0	0	0	0	0	0	0	3	0.00801132	1	0.00208338	0	0	4	0.00541609	0	0	0	0	1	0.00762428	0	0	6	0.00290356	1	0.00304934	0	0	0	0	0.888889	0.001616
	CTCTA	0	0	1	0.00835631	0	0	0	0	1	0.00102739	0	0	1	0.00267044	0	0	1	0.00376364	1	0.00135402	1	0.00127931	0	0	0	0	1	0.00205677	4	0.00193571	0	0	0	0	0	0	0.611111	0.00124687
	CTCTC	1	0.00302033	0	0	1	0.00352311	4	0.0196986	9	0.00924651	0	0	50	0.133522	4	0.00833351	4	0.0150546	12	0.0162483	2	0.00255862	3	0.00425001	6	0.0457457	2	0.00411353	30	0.0145178	3	0.00914801	14	0.0320161	2	0.00562984	8.16667	0.0181459
	CTCTG	0	0	0	0	0	0	1	0.00492465	1	0.00102739	0	0	0	0	4	0.00833351	0	0	10	0.0135402	0	0	0	0	0	0	1	0.00205677	5	0.00241963	0	0	2	0.00457373	1	0.00281492	1.38889	0.00220505
	CTCTT	4	0.0120813	1	0.00835631	3	0.0105693	10	0.0492465	6	0.00616434	6	0.0143342	17	0.0453975	2	0.00416675	2	0.00752729	2	0.00270805	3	0.00383794	5	0.00708336	1	0.00762428	1	0.00205677	2	0.000967853	3	0.00914801	8	0.0182949	5	0.0140746	4.5	0.0124244
	CTGAA	0	0	0	0	0	0	0	0	0	0	1	0.00238903	2	0.00534088	0	0	0	0	2	0.00270805	0	0	0	0	1	0.00762428	0	0	2	0.000967853	0	0	1	0.00228686	0	0	0.5	0.00118427
	CTGAC	0	0	0	0	0	0	0	0	0	0	0	0	1	0.00267044	0	0	0	0	2	0.00270805	0	0	1	0.00141667	1	0.00762428	1	0.00205677	2	0.000967853	0	0	0	0	0	0	0.444444	0.000969114
	CTGAG	0	0	0	0	1	0.00352311	1	0.00492465	0	0	0	0	3	0.00801132	0	0	0	0	3	0.00406207	0	0	0	0	2	0.0152486	0	0	5	0.00241963	2	0.00609868	1	0.00228686	0	0	1	0.00258749
	CTGCA	0	0	0	0	0	0	1	0.00492465	2	0.00205478	1	0.00238903	3	0.00801132	1	0.00208338	0	0	17	0.0230184	0	0	0	0	7	0.0533699	0	0	13	0.00629104	1	0.00304934	1	0.00228686	0	0	2.61111	0.00597104
	CTGCC	0	0	0	0	0	0	0	0	0	0	0	0	2	0.00534088	6	0.0125003	0	0	6	0.00812414	0	0	0	0	10	0.0762428	0	0	6	0.00290356	0	0	1	0.00228686	0	0	1.72222	0.00596658
	CTGCG	0	0	0	0	0	0	0	0	0	0	0	0	0	0	0	0	0	0	3	0.00406207	0	0	0	0	0	0	0	0	3	0.00145178	0	0	0	0	0	0	0.333333	0.000306325
	CTGCT	0	0	0	0	0	0	0	0	0	0	0	0	2	0.00534088	2	0.00416675	0	0	14	0.0189563	0	0	0	0	1	0.00762428	0	0	5	0.00241963	1	0.00304934	4	0.00914746	0	0	1.61111	0.00281693
	CTGGA	0	0	0	0	0	0	1	0.00492465	0	0	0	0	2	0.00534088	0	0	1	0.00376364	6	0.00812414	0	0	0	0	1	0.00762428	0	0	6	0.00290356	0	0	0	0	0	0	0.944444	0.00181562
	CTGGC	0	0	0	0	0	0	0	0	1	0.00102739	0	0	3	0.00801132	1	0.00208338	0	0	2	0.00270805	0	0	1	0.00141667	2	0.0152486	0	0	5	0.00241963	0	0	0	0	0	0	0.833333	0.00182861
	CTGGG	0	0	0	0	0	0	0	0	2	0.00205478	0	0	1	0.00267044	1	0.00208338	0	0	3	0.00406207	0	0	0	0	5	0.0381214	1	0.00205677	5	0.00241963	1	0.00304934	0	0	0	0	1.05556	0.00313988
	CTGGT	0	0	0	0	0	0	0	0	2	0.00205478	2	0.00477806	1	0.00267044	0	0	1	0.00376364	1	0.00135402	0	0	0	0	3	0.0228728	0	0	1	0.000483926	0	0	0	0	0	0	0.611111	0.00210987
	CTGTA	0	0	0	0	0	0	0	0	0	0	0	0	2	0.00534088	0	0	0	0	5	0.00677011	0	0	0	0	3	0.0228728	0	0	3	0.00145178	0	0	1	0.00228686	0	0	0.777778	0.00215125
	CTGTG	0	0	0	0	0	0	0	0	1	0.00102739	0	0	0	0	1	0.00208338	0	0	7	0.00947816	0	0	1	0.00141667	6	0.0457457	0	0	11	0.00532319	0	0	0	0	0	0	1.5	0.00361525
	CTGTT	1	0.00302033	0	0	1	0.00352311	0	0	0	0	3	0.00716709	0	0	2	0.00416675	0	0	2	0.00270805	0	0	0	0	0	0	0	0	1	0.000483926	0	0	0	0	0	0	0.555556	0.00117051
	CTTAG	0	0	0	0	0	0	0	0	0	0	0	0	0	0	0	0	0	0	0	0	0	0	0	0	1	0.00762428	0	0	1	0.000483926	0	0	0	0	0	0	0.111111	0.000450456
	CTTAT	0	0	0	0	0	0	0	0	2	0.00205478	4	0.00955612	0	0	0	0	1	0.00376364	0	0	0	0	0	0	0	0	2	0.00411353	1	0.000483926	0	0	1	0.00228686	0	0	0.611111	0.0012366
	CTTCA	1	0.00302033	0	0	0	0	0	0	2	0.00205478	0	0	3	0.00801132	0	0	0	0	1	0.00135402	1	0.00127931	0	0	1	0.00762428	0	0	1	0.000483926	1	0.00304934	1	0.00228686	0	0	0.666667	0.00162023
	CTTCC	0	0	0	0	0	0	5	0.0246233	1	0.00102739	1	0.00238903	4	0.0106818	3	0.00625013	5	0.0188182	2	0.00270805	0	0	0	0	5	0.0381214	1	0.00205677	18	0.00871067	1	0.00304934	6	0.0137212	2	0.00562984	3	0.00765483
	CTTCG	0	0	0	0	0	0	0	0	0	0	1	0.00238903	0	0	0	0	0	0	0	0	0	0	0	0	0	0	0	0	1	0.000483926	0	0	2	0.00457373	0	0	0.222222	0.000413705
	CTTCT	2	0.00604065	1	0.00835631	3	0.0105693	9	0.0443219	10	0.0102739	5	0.0119451	7	0.0186931	4	0.00833351	7	0.0263455	5	0.00677011	1	0.00127931	3	0.00425001	0	0	1	0.00205677	1	0.000483926	2	0.00609868	1	0.00228686	5	0.0140746	3.72222	0.0101211
	CTTGC	0	0	0	0	0	0	0	0	1	0.00102739	0	0	0	0	1	0.00208338	0	0	0	0	0	0	0	0	4	0.0304971	1	0.00205677	4	0.00193571	1	0.00304934	1	0.00228686	0	0	0.722222	0.00238536
	CTTGT	0	0	0	0	1	0.00352311	0	0	0	0	1	0.00238903	0	0	0	0	0	0	13	0.0176023	0	0	0	0	2	0.0152486	0	0	1	0.000483926	1	0.00304934	0	0	0	0	1.05556	0.00234979
	CTTTA	0	0	0	0	0	0	1	0.00492465	0	0	1	0.00238903	0	0	0	0	0	0	0	0	1	0.00127931	1	0.00141667	0	0	1	0.00205677	1	0.000483926	0	0	0	0	3	0.00844476	0.5	0.0011664
	CTTTC	1	0.00302033	0	0	1	0.00352311	6	0.0295479	2	0.00205478	1	0.00238903	0	0	0	0	3	0.0112909	2	0.00270805	0	0	0	0	2	0.0152486	5	0.0102838	3	0.00145178	2	0.00609868	0	0	4	0.0112597	1.77778	0.00549315
	CTTTG	1	0.00302033	0	0	1	0.00352311	2	0.00984931	0	0	0	0	1	0.00267044	2	0.00416675	0	0	2	0.00270805	0	0	0	0	1	0.00762428	0	0	7	0.00338748	2	0.00609868	3	0.00686059	0	0	1.22222	0.00277272
	CTTTT	6	0.018122	3	0.0250689	10	0.0352311	75	0.369349	40	0.0410956	9	0.0215013	33	0.0881245	29	0.0604179	59	0.222055	22	0.0297885	20	0.0255862	14	0.0198334	0	0	63	0.129576	29	0.0140339	32	0.0975788	10	0.0228686	59	0.16608	28.5	0.0770173
	GAAAA	13	0.0392642	4	0.0334253	8	0.0281849	38	0.187137	27	0.0277395	9	0.0215013	50	0.133522	39	0.0812517	48	0.180655	13	0.0176023	9	0.0115138	10	0.0141667	2	0.0152486	55	0.113122	21	0.0101625	19	0.0579374	3	0.00686059	44	0.123856	22.8889	0.0612862
	GAAAG	0	0	0	0	0	0	8	0.0393972	2	0.00205478	2	0.00477806	0	0	2	0.00416675	2	0.00752729	1	0.00135402	0	0	1	0.00141667	2	0.0152486	1	0.00205677	4	0.00193571	0	0	2	0.00457373	9	0.0253343	2	0.00610243
	GAAAT	2	0.00604065	0	0	1	0.00352311	1	0.00492465	3	0.00308217	4	0.00955612	1	0.00267044	0	0	3	0.0112909	0	0	1	0.00127931	1	0.00141667	0	0	5	0.0102838	1	0.000483926	0	0	0	0	2	0.00562984	1.38889	0.00334343
	GAACA	1	0.00302033	1	0.00835631	1	0.00352311	0	0	5	0.00513695	3	0.00716709	1	0.00267044	1	0.00208338	0	0	0	0	0	0	1	0.00141667	0	0	0	0	6	0.00290356	0	0	1	0.00228686	1	0.00281492	1.22222	0.00229887
	GAACC	6	0.018122	1	0.00835631	3	0.0105693	1	0.00492465	1	0.00102739	4	0.00955612	0	0	0	0	12	0.0451637	1	0.00135402	0	0	0	0	0	0	1	0.00205677	38	0.0183892	17	0.0518388	3	0.00686059	0	0	4.88889	0.00990105
	GAACG	1	0.00302033	0	0	1	0.00352311	0	0	0	0	0	0	1	0.00267044	0	0	0	0	2	0.00270805	0	0	0	0	0	0	0	0	2	0.000967853	0	0	0	0	0	0	0.388889	0.000716099
	GAACT	1	0.00302033	1	0.00835631	0	0	0	0	0	0	0	0	1	0.00267044	0	0	0	0	1	0.00135402	0	0	1	0.00141667	0	0	0	0	3	0.00145178	0	0	1	0.00228686	0	0	0.5	0.00114202
	GAAGA	2	0.00604065	1	0.00835631	1	0.00352311	7	0.0344726	8	0.00821912	5	0.0119451	13	0.0347157	2	0.00416675	1	0.00376364	5	0.00677011	4	0.00511725	3	0.00425001	1	0.00762428	2	0.00411353	4	0.00193571	8	0.0243947	3	0.00686059	3	0.00844476	4.05556	0.0102619
	GAAGG	1	0.00302033	0	0	1	0.00352311	4	0.0196986	3	0.00308217	0	0	5	0.0133522	2	0.00416675	1	0.00376364	2	0.00270805	0	0	0	0	7	0.0533699	1	0.00205677	2	0.000967853	0	0	2	0.00457373	6	0.0168895	2.05556	0.00728737
	GAATG	1	0.00302033	0	0	1	0.00352311	0	0	0	0	1	0.00238903	0	0	0	0	0	0	1	0.00135402	1	0.00127931	0	0	1	0.00762428	0	0	5	0.00241963	0	0	0	0	0	0	0.611111	0.00120054
	GAATT	1	0.00302033	1	0.00835631	1	0.00352311	1	0.00492465	2	0.00205478	3	0.00716709	2	0.00534088	1	0.00208338	0	0	2	0.00270805	2	0.00255862	6	0.00850003	0	0	0	0	1	0.000483926	3	0.00914801	1	0.00228686	1	0.00281492	1.55556	0.0036095
	GACAC	1	0.00302033	0	0	0	0	0	0	1	0.00102739	0	0	1	0.00267044	0	0	0	0	2	0.00270805	0	0	0	0	2	0.0152486	0	0	3	0.00145178	0	0	0	0	0	0	0.555556	0.00145147
	GACAG	0	0	0	0	0	0	0	0	0	0	0	0	0	0	0	0	0	0	1	0.00135402	0	0	0	0	1	0.00762428	0	0	1	0.000483926	0	0	0	0	0	0	0.166667	0.000525679
	GACAT	0	0	0	0	0	0	0	0	0	0	0	0	0	0	0	0	2	0.00752729	0	0	0	0	0	0	0	0	0	0	1	0.000483926	0	0	0	0	0	0	0.166667	0.000445067
	GACCA	1	0.00302033	0	0	1	0.00352311	0	0	0	0	0	0	2	0.00534088	1	0.00208338	0	0	2	0.00270805	0	0	0	0	1	0.00762428	1	0.00205677	8	0.00387141	0	0	0	0	1	0.00281492	1	0.00183573
	GACCG	1	0.00302033	0	0	0	0	0	0	0	0	0	0	0	0	0	0	0	0	1	0.00135402	1	0.00127931	0	0	1	0.00762428	0	0	2	0.000967853	0	0	1	0.00228686	0	0	0.388889	0.000918481
	GACCT	1	0.00302033	0	0	1	0.00352311	0	0	0	0	0	0	0	0	0	0	1	0.00376364	3	0.00406207	0	0	0	0	5	0.0381214	1	0.00205677	1	0.000483926	0	0	0	0	1	0.00281492	0.777778	0.00321367
	GACGA	0	0	0	0	0	0	0	0	0	0	0	0	5	0.0133522	2	0.00416675	0	0	5	0.00677011	0	0	0	0	0	0	0	0	5	0.00241963	0	0	0	0	0	0	0.944444	0.00148382
	GACGC	0	0	0	0	0	0	0	0	0	0	0	0	3	0.00801132	1	0.00208338	0	0	3	0.00406207	0	0	0	0	0	0	0	0	4	0.00193571	0	0	1	0.00228686	0	0	0.666667	0.00102107
	GACGG	0	0	0	0	0	0	0	0	0	0	0	0	0	0	0	0	0	0	2	0.00270805	0	0	0	0	0	0	0	0	5	0.00241963	0	0	0	0	0	0	0.388889	0.000284871
	GAGAA	4	0.0120813	3	0.0250689	2	0.00704622	8	0.0393972	4	0.00410956	5	0.0119451	6	0.0160226	4	0.00833351	7	0.0263455	4	0.00541609	2	0.00255862	3	0.00425001	0	0	0	0	5	0.00241963	2	0.00609868	5	0.0114343	4	0.0112597	3.77778	0.0107659
	GAGAC	1	0.00302033	0	0	0	0	0	0	0	0	0	0	5	0.0133522	2	0.00416675	0	0	4	0.00541609	0	0	2	0.00283334	1	0.00762428	0	0	6	0.00290356	2	0.00609868	1	0.00228686	0	0	1.33333	0.00265012
	GAGAG	4	0.0120813	1	0.00835631	6	0.0211387	6	0.0295479	6	0.00616434	5	0.0119451	39	0.104147	2	0.00416675	5	0.0188182	16	0.0216644	1	0.00127931	1	0.00141667	6	0.0457457	9	0.0185109	32	0.0154856	6	0.018296	11	0.0251555	2	0.00562984	8.77778	0.0205305
	GAGAT	1	0.00302033	0	0	1	0.00352311	0	0	0	0	0	0	3	0.00801132	0	0	0	0	4	0.00541609	1	0.00127931	1	0.00141667	0	0	2	0.00411353	2	0.000967853	1	0.00304934	2	0.00457373	2	0.00562984	1.11111	0.00227784
	GAGCA	1	0.00302033	0	0	2	0.00704622	1	0.00492465	1	0.00102739	0	0	4	0.0106818	2	0.00416675	0	0	10	0.0135402	0	0	0	0	0	0	0	0	13	0.00629104	0	0	2	0.00457373	0	0	2	0.00307067
	GAGCC	0	0	0	0	0	0	0	0	2	0.00205478	0	0	4	0.0106818	1	0.00208338	0	0	1	0.00135402	0	0	0	0	0	0	0	0	4	0.00193571	0	0	1	0.00228686	2	0.00562984	0.833333	0.00144591
	GAGCG	0	0	0	0	0	0	0	0	0	0	0	0	0	0	0	0	0	0	2	0.00270805	0	0	0	0	0	0	0	0	1	0.000483926	0	0	0	0	0	0	0.166667	0.000177332
	GAGCT	2	0.00604065	0	0	2	0.00704622	0	0	0	0	0	0	5	0.0133522	1	0.00208338	0	0	3	0.00406207	0	0	0	0	3	0.0228728	1	0.00205677	8	0.00387141	1	0.00304934	1	0.00228686	0	0	1.5	0.00370676
	GAGGA	3	0.00906098	0	0	4	0.0140924	3	0.014774	1	0.00102739	1	0.00238903	25	0.066761	3	0.00625013	3	0.0112909	11	0.0148943	0	0	1	0.00141667	5	0.0381214	3	0.0061703	12	0.00580712	1	0.00304934	4	0.00914746	1	0.00281492	4.5	0.0115037
	GAGGC	2	0.00604065	0	0	2	0.00704622	0	0	1	0.00102739	0	0	9	0.024034	4	0.00833351	0	0	7	0.00947816	2	0.00255862	3	0.00425001	1	0.00762428	0	0	4	0.00193571	0	0	1	0.00228686	0	0	2	0.0041453
	GAGGG	0	0	0	0	0	0	4	0.0196986	1	0.00102739	2	0.00477806	15	0.0400566	3	0.00625013	2	0.00752729	8	0.0108322	1	0.00127931	1	0.00141667	37	0.282098	3	0.0061703	7	0.00338748	2	0.00609868	6	0.0137212	1	0.00281492	5.16667	0.0226198
	GAGGT	0	0	0	0	0	0	0	0	2	0.00205478	2	0.00477806	3	0.00801132	0	0	1	0.00376364	0	0	1	0.00127931	0	0	26	0.198231	0	0	3	0.00145178	0	0	0	0	0	0	2.11111	0.0121983
	GAGTA	0	0	1	0.00835631	0	0	0	0	1	0.00102739	0	0	1	0.00267044	1	0.00208338	0	0	1	0.00135402	0	0	0	0	0	0	0	0	2	0.000967853	0	0	0	0	0	0	0.388889	0.000914411
	GAGTC	0	0	0	0	0	0	0	0	0	0	1	0.00238903	1	0.00267044	0	0	0	0	3	0.00406207	0	0	0	0	0	0	0	0	1	0.000483926	0	0	0	0	0	0	0.333333	0.000533637
	GAGTG	0	0	0	0	0	0	0	0	1	0.00102739	0	0	2	0.00534088	1	0.00208338	0	0	3	0.00406207	0	0	0	0	2	0.0152486	0	0	3	0.00145178	2	0.00609868	1	0.00228686	0	0	0.833333	0.00208887
	GATAA	0	0	1	0.00835631	1	0.00352311	0	0	4	0.00410956	1	0.00238903	0	0	1	0.00208338	0	0	0	0	0	0	0	0	0	0	2	0.00411353	13	0.00629104	0	0	0	0	0	0	1.27778	0.00171478
	GATCA	2	0.00604065	0	0	1	0.00352311	1	0.00492465	0	0	0	0	3	0.00801132	1	0.00208338	0	0	2	0.00270805	0	0	1	0.00141667	0	0	0	0	6	0.00290356	0	0	1	0.00228686	0	0	1	0.00188324
	GATCC	0	0	0	0	0	0	1	0.00492465	0	0	0	0	2	0.00534088	0	0	2	0.00752729	4	0.00541609	0	0	0	0	1	0.00762428	0	0	1	0.000483926	2	0.00609868	3	0.00686059	0	0	0.888889	0.0024598
	GATCT	0	0	0	0	0	0	0	0	1	0.00102739	0	0	0	0	0	0	0	0	5	0.00677011	0	0	0	0	0	0	0	0	1	0.000483926	1	0.00304934	1	0.00228686	0	0	0.5	0.000756535
	GATGA	4	0.0120813	0	0	0	0	0	0	0	0	2	0.00477806	3	0.00801132	0	0	1	0.00376364	5	0.00677011	0	0	0	0	0	0	0	0	3	0.00145178	2	0.00609868	0	0	2	0.00562984	1.22222	0.00269915
	GATGC	0	0	0	0	1	0.00352311	0	0	0	0	3	0.00716709	1	0.00267044	1	0.00208338	0	0	3	0.00406207	0	0	0	0	0	0	0	0	2	0.000967853	0	0	0	0	0	0	0.611111	0.00113744
	GATGG	3	0.00906098	0	0	2	0.00704622	0	0	1	0.00102739	1	0.00238903	3	0.00801132	0	0	1	0.00376364	4	0.00541609	1	0.00127931	0	0	3	0.0228728	3	0.0061703	1	0.000483926	1	0.00304934	0	0	2	0.00562984	1.44444	0.00423335
	GATGT	0	0	0	0	0	0	0	0	1	0.00102739	0	0	2	0.00534088	0	0	0	0	1	0.00135402	0	0	1	0.00141667	4	0.0304971	1	0.00205677	2	0.000967853	0	0	1	0.00228686	0	0	0.722222	0.00249709
	GATTA	2	0.00604065	0	0	1	0.00352311	3	0.014774	3	0.00308217	1	0.00238903	2	0.00534088	0	0	2	0.00752729	5	0.00677011	0	0	0	0	0	0	2	0.00411353	5	0.00241963	3	0.00914801	1	0.00228686	0	0	1.66667	0.00374529
	GATTC	1	0.00302033	1	0.00835631	3	0.0105693	0	0	0	0	1	0.00238903	1	0.00267044	0	0	2	0.00752729	4	0.00541609	0	0	0	0	0	0	0	0	1	0.000483926	2	0.00609868	0	0	0	0	0.888889	0.00258508
	GATTG	0	0	0	0	0	0	2	0.00984931	1	0.00102739	1	0.00238903	3	0.00801132	0	0	0	0	2	0.00270805	0	0	0	0	0	0	0	0	1	0.000483926	3	0.00914801	1	0.00228686	3	0.00844476	0.944444	0.00246381
	GCAAA	0	0	0	0	0	0	0	0	0	0	0	0	0	0	0	0	1	0.00376364	1	0.00135402	1	0.00127931	0	0	3	0.0228728	0	0	2	0.000967853	0	0	0	0	0	0	0.444444	0.00167987
	GCAAC	0	0	0	0	0	0	0	0	0	0	2	0.00477806	0	0	2	0.00416675	0	0	6	0.00812414	0	0	0	0	2	0.0152486	0	0	6	0.00290356	2	0.00609868	0	0	0	0	1.11111	0.00229554
	GCAAG	0	0	0	0	0	0	0	0	2	0.00205478	1	0.00238903	0	0	1	0.00208338	0	0	2	0.00270805	0	0	0	0	2	0.0152486	0	0	1	0.000483926	0	0	1	0.00228686	0	0	0.555556	0.00151414
	GCAAT	2	0.00604065	0	0	1	0.00352311	0	0	1	0.00102739	0	0	0	0	1	0.00208338	1	0.00376364	5	0.00677011	0	0	0	0	0	0	0	0	4	0.00193571	0	0	0	0	0	0	0.833333	0.00139689
	GCACA	0	0	0	0	0	0	0	0	1	0.00102739	0	0	3	0.00801132	3	0.00625013	1	0.00376364	13	0.0176023	0	0	0	0	10	0.0762428	0	0	8	0.00387141	0	0	2	0.00457373	0	0	2.27778	0.00674126
	GCACC	0	0	0	0	0	0	0	0	1	0.00102739	0	0	0	0	0	0	0	0	2	0.00270805	0	0	0	0	13	0.0991156	0	0	3	0.00145178	0	0	0	0	0	0	1.05556	0.0057946
	GCACG	0	0	0	0	0	0	0	0	0	0	0	0	0	0	1	0.00208338	0	0	12	0.0162483	0	0	0	0	0	0	0	0	7	0.00338748	3	0.00914801	2	0.00457373	0	0	1.38889	0.00196894
	GCACT	0	0	0	0	0	0	0	0	0	0	0	0	2	0.00534088	0	0	0	0	3	0.00406207	0	0	0	0	9	0.0686185	0	0	4	0.00193571	0	0	3	0.00686059	0	0	1.16667	0.00482321
	GCAGA	0	0	0	0	0	0	0	0	0	0	0	0	1	0.00267044	1	0.00208338	1	0.00376364	4	0.00541609	0	0	0	0	1	0.00762428	0	0	6	0.00290356	0	0	0	0	0	0	0.777778	0.00135897
	GCAGC	0	0	0	0	0	0	0	0	0	0	0	0	1	0.00267044	0	0	0	0	1	0.00135402	0	0	0	0	2	0.0152486	0	0	1	0.000483926	0	0	1	0.00228686	0	0	0.333333	0.00122466
	GCAGG	0	0	0	0	0	0	0	0	0	0	0	0	6	0.0160226	0	0	0	0	7	0.00947816	0	0	0	0	11	0.083867	0	0	4	0.00193571	1	0.00304934	0	0	0	0	1.61111	0.00635294
	GCAGT	0	0	0	0	0	0	0	0	1	0.00102739	0	0	0	0	1	0.00208338	1	0.00376364	0	0	0	0	0	0	8	0.0609942	0	0	3	0.00145178	0	0	5	0.0114343	0	0	1.05556	0.00448637
	GCATA	0	0	0	0	0	0	0	0	0	0	0	0	0	0	0	0	0	0	0	0	0	0	0	0	9	0.0686185	0	0	3	0.00145178	0	0	0	0	0	0	0.666667	0.00389279
	GCATC	0	0	0	0	0	0	0	0	2	0.00205478	0	0	7	0.0186931	0	0	0	0	2	0.00270805	0	0	0	0	0	0	0	0	3	0.00145178	0	0	1	0.00228686	0	0	0.833333	0.00151081
	GCATG	0	0	0	0	0	0	0	0	1	0.00102739	1	0.00238903	2	0.00534088	2	0.00416675	0	0	4	0.00541609	0	0	0	0	1	0.00762428	0	0	9	0.00435534	0	0	3	0.00686059	0	0	1.27778	0.00206558
	GCATT	1	0.00302033	0	0	0	0	0	0	0	0	0	0	0	0	0	0	1	0.00376364	5	0.00677011	0	0	0	0	1	0.00762428	0	0	2	0.000967853	0	0	1	0.00228686	0	0	0.611111	0.00135739
	GCCAA	0	0	0	0	0	0	0	0	0	0	0	0	1	0.00267044	1	0.00208338	0	0	0	0	0	0	0	0	2	0.0152486	0	0	1	0.000483926	0	0	1	0.00228686	0	0	0.333333	0.00126518
	GCCAC	0	0	0	0	0	0	0	0	0	0	0	0	3	0.00801132	1	0.00208338	0	0	5	0.00677011	0	0	0	0	1	0.00762428	0	0	29	0.0140339	1	0.00304934	0	0	0	0	2.22222	0.00230957
	GCCAG	0	0	0	0	0	0	0	0	0	0	0	0	8	0.0213635	0	0	0	0	1	0.00135402	0	0	0	0	0	0	1	0.00205677	4	0.00193571	0	0	1	0.00228686	0	0	0.833333	0.00161094
	GCCAT	0	0	0	0	0	0	0	0	0	0	0	0	2	0.00534088	0	0	0	0	8	0.0108322	0	0	0	0	1	0.00762428	0	0	2	0.000967853	2	0.00609868	1	0.00228686	0	0	0.888889	0.00184171
	GCCCA	0	0	0	0	0	0	1	0.00492465	0	0	0	0	0	0	4	0.00833351	1	0.00376364	8	0.0108322	0	0	0	0	8	0.0609942	1	0.00205677	17	0.00822675	1	0.00304934	0	0	0	0	2.27778	0.00567672
	GCCCC	0	0	0	0	0	0	0	0	1	0.00102739	0	0	0	0	0	0	1	0.00376364	6	0.00812414	0	0	0	0	11	0.083867	9	0.0185109	4	0.00193571	1	0.00304934	0	0	2	0.00562984	1.94444	0.00699489
	GCCCG	0	0	0	0	0	0	0	0	0	0	0	0	8	0.0213635	3	0.00625013	1	0.00376364	5	0.00677011	0	0	0	0	0	0	3	0.0061703	95	0.045973	1	0.00304934	1	0.00228686	0	0	6.5	0.00531261
	GCCCT	0	0	0	0	0	0	0	0	0	0	0	0	0	0	0	0	0	0	0	0	1	0.00127931	0	0	14	0.10674	0	0	4	0.00193571	0	0	0	0	0	0	1.05556	0.0061086
	GCCGA	0	0	0	0	3	0.0105693	0	0	0	0	0	0	3	0.00801132	0	0	0	0	6	0.00812414	0	0	0	0	1	0.00762428	0	0	1	0.000483926	0	0	1	0.00228686	0	0	0.833333	0.0020611
	GCCGC	0	0	0	0	0	0	0	0	0	0	0	0	2	0.00534088	1	0.00208338	0	0	4	0.00541609	0	0	0	0	1	0.00762428	0	0	3	0.00145178	0	0	0	0	0	0	0.611111	0.00121758
	GCCGG	0	0	0	0	0	0	0	0	0	0	0	0	8	0.0213635	1	0.00208338	0	0	6	0.00812414	0	0	0	0	0	0	0	0	9	0.00435534	0	0	0	0	0	0	1.33333	0.00199591
	GCCGT	0	0	0	0	0	0	0	0	0	0	0	0	3	0.00801132	1	0.00208338	0	0	7	0.00947816	0	0	0	0	0	0	0	0	6	0.00290356	3	0.00914801	0	0	0	0	1.11111	0.00175691
	GCCTA	0	0	0	0	0	0	0	0	0	0	0	0	1	0.00267044	0	0	1	0.00376364	0	0	0	0	0	0	1	0.00762428	0	0	2	0.000967853	0	0	0	0	0	0	0.277778	0.00083479
	GCCTC	1	0.00302033	0	0	1	0.00352311	0	0	0	0	0	0	5	0.0133522	3	0.00625013	0	0	4	0.00541609	4	0.00511725	1	0.00141667	1	0.00762428	0	0	48	0.0232285	0	0	28	0.0640322	0	0	5.33333	0.00738782
	GCCTG	0	0	0	0	0	0	0	0	0	0	12	0.0286684	15	0.0400566	0	0	0	0	2	0.00270805	0	0	0	0	3	0.0228728	0	0	34	0.0164535	0	0	0	0	0	0	3.66667	0.0061533
	GCCTT	0	0	0	0	0	0	0	0	0	0	0	0	1	0.00267044	1	0.00208338	0	0	3	0.00406207	0	0	0	0	2	0.0152486	0	0	2	0.000967853	0	0	0	0	0	0	0.5	0.00139068
	GCGAC	0	0	0	0	0	0	0	0	0	0	0	0	3	0.00801132	0	0	0	0	1	0.00135402	0	0	0	0	0	0	0	0	2	0.000967853	0	0	0	0	0	0	0.333333	0.000574067
	GCGAG	0	0	0	0	0	0	0	0	0	0	0	0	4	0.0106818	2	0.00416675	0	0	4	0.00541609	0	0	0	0	0	0	0	0	5	0.00241963	0	0	3	0.00686059	0	0	1	0.00164138
	GCGAT	1	0.00302033	0	0	1	0.00352311	0	0	0	0	0	0	0	0	2	0.00416675	0	0	5	0.00677011	0	0	0	0	0	0	0	0	1	0.000483926	0	0	2	0.00457373	0	0	0.666667	0.00125211
	GCGCA	0	0	0	0	0	0	0	0	0	0	0	0	1	0.00267044	0	0	0	0	1	0.00135402	0	0	0	0	0	0	0	0	1	0.000483926	0	0	1	0.00228686	0	0	0.222222	0.000377514
	GCGCC	0	0	0	0	0	0	1	0.00492465	1	0.00102739	0	0	4	0.0106818	0	0	0	0	5	0.00677011	0	0	0	0	0	0	0	0	1	0.000483926	0	0	0	0	0	0	0.666667	0.0013271
	GCGCG	0	0	0	0	0	0	0	0	0	0	0	0	3	0.00801132	0	0	0	0	2	0.00270805	0	0	0	0	1	0.00762428	0	0	2	0.000967853	0	0	0	0	0	0	0.444444	0.00107286
	GCGCT	0	0	0	0	0	0	0	0	0	0	0	0	0	0	0	0	0	0	1	0.00135402	0	0	0	0	0	0	0	0	3	0.00145178	0	0	0	0	0	0	0.222222	0.000155878
	GCGGA	0	0	0	0	0	0	0	0	0	0	0	0	1	0.00267044	0	0	0	0	1	0.00135402	0	0	0	0	0	0	0	0	2	0.000967853	0	0	0	0	0	0	0.222222	0.000277351
	GCGGC	0	0	0	0	0	0	0	0	0	0	0	0	4	0.0106818	1	0.00208338	0	0	7	0.00947816	0	0	0	0	1	0.00762428	0	0	2	0.000967853	1	0.00304934	0	0	0	0	0.888889	0.00188249
	GCGGG	1	0.00302033	0	0	0	0	0	0	0	0	0	0	2	0.00534088	0	0	0	0	5	0.00677011	0	0	2	0.00283334	11	0.083867	2	0.00411353	3	0.00145178	0	0	2	0.00457373	0	0	1.55556	0.0062206
	GCGGT	0	0	0	0	0	0	0	0	0	0	0	0	1	0.00267044	0	0	0	0	3	0.00406207	0	0	0	0	13	0.0991156	0	0	4	0.00193571	0	0	1	0.00228686	0	0	1.22222	0.00611504
	GCGTC	0	0	0	0	0	0	0	0	0	0	0	0	2	0.00534088	0	0	0	0	0	0	0	0	0	0	0	0	0	0	1	0.000483926	0	0	0	0	0	0	0.166667	0.0003236
	GCGTG	0	0	0	0	0	0	0	0	0	0	0	0	4	0.0106818	1	0.00208338	0	0	4	0.00541609	0	0	0	0	3	0.0228728	0	0	10	0.00483926	0	0	0	0	0	0	1.22222	0.00254963
	GCGTT	0	0	0	0	0	0	0	0	1	0.00102739	0	0	1	0.00267044	2	0.00416675	0	0	3	0.00406207	0	0	0	0	2	0.0152486	0	0	1	0.000483926	0	0	0	0	0	0	0.555556	0.00153662
	GCTAA	0	0	1	0.00835631	0	0	0	0	0	0	0	0	2	0.00534088	0	0	0	0	0	0	0	0	0	0	0	0	0	0	1	0.000483926	0	0	0	0	0	0	0.222222	0.00078784
	GCTAG	1	0.00302033	0	0	1	0.00352311	0	0	1	0.00102739	0	0	2	0.00534088	0	0	0	0	1	0.00135402	0	0	0	0	2	0.0152486	0	0	3	0.00145178	0	0	0	0	0	0	0.611111	0.00172034
	GCTAT	0	0	0	0	0	0	0	0	0	0	0	0	0	0	0	0	0	0	2	0.00270805	0	0	0	0	80	0.609942	0	0	1	0.000483926	0	0	2	0.00457373	1	0.00281492	4.77778	0.0344735
	GCTCA	0	0	0	0	0	0	0	0	1	0.00102739	0	0	0	0	0	0	0	0	5	0.00677011	0	0	0	0	1	0.00762428	0	0	3	0.00145178	0	0	0	0	0	0	0.555556	0.00093742
	GCTCC	0	0	0	0	0	0	0	0	0	0	0	0	1	0.00267044	0	0	0	0	2	0.00270805	0	0	0	0	0	0	0	0	1	0.000483926	0	0	0	0	0	0	0.222222	0.00032569
	GCTCG	0	0	0	0	0	0	0	0	0	0	0	0	16	0.0427271	0	0	0	0	4	0.00541609	0	0	0	0	0	0	0	0	148	0.0716211	0	0	1	0.00228686	0	0	9.38889	0.00678062
	GCTCT	0	0	0	0	0	0	0	0	0	0	0	0	1	0.00267044	1	0.00208338	0	0	2	0.00270805	0	0	1	0.00141667	1	0.00762428	0	0	6	0.00290356	0	0	1	0.00228686	0	0	0.722222	0.00120518
	GCTGA	0	0	0	0	0	0	0	0	0	0	0	0	3	0.00801132	0	0	0	0	2	0.00270805	0	0	1	0.00141667	1	0.00762428	0	0	4	0.00193571	0	0	1	0.00228686	0	0	0.666667	0.00133238
	GCTGC	0	0	0	0	0	0	0	0	0	0	0	0	0	0	0	0	0	0	3	0.00406207	0	0	0	0	1	0.00762428	0	0	5	0.00241963	0	0	1	0.00228686	0	0	0.555556	0.000910713
	GCTGG	0	0	0	0	0	0	0	0	0	0	0	0	2	0.00534088	0	0	0	0	2	0.00270805	0	0	0	0	8	0.0609942	2	0.00411353	3	0.00145178	0	0	0	0	1	0.00281492	1	0.0043013
	GCTGT	0	0	0	0	0	0	0	0	0	0	0	0	1	0.00267044	0	0	1	0.00376364	5	0.00677011	0	0	0	0	5	0.0381214	1	0.00205677	5	0.00241963	1	0.00304934	0	0	0	0	1.05556	0.00326952
	GCTTA	0	0	0	0	0	0	0	0	0	0	0	0	2	0.00534088	0	0	1	0.00376364	6	0.00812414	0	0	0	0	1	0.00762428	0	0	1	0.000483926	0	0	0	0	1	0.00281492	0.666667	0.00156399
	GCTTC	0	0	0	0	0	0	0	0	0	0	0	0	0	0	0	0	0	0	1	0.00135402	0	0	0	0	0	0	0	0	5	0.00241963	0	0	0	0	0	0	0.333333	0.000209647
	GCTTG	0	0	0	0	0	0	0	0	1	0.00102739	0	0	0	0	3	0.00625013	2	0.00752729	0	0	0	0	0	0	1	0.00762428	1	0.00205677	2	0.000967853	0	0	1	0.00228686	0	0	0.611111	0.00154114
	GCTTT	0	0	1	0.00835631	0	0	2	0.00984931	0	0	1	0.00238903	1	0.00267044	2	0.00416675	1	0.00376364	2	0.00270805	0	0	0	0	0	0	0	0	3	0.00145178	0	0	1	0.00228686	1	0.00281492	0.833333	0.00224762
	GGAAA	0	0	0	0	1	0.00352311	2	0.00984931	4	0.00410956	0	0	1	0.00267044	2	0.00416675	3	0.0112909	3	0.00406207	0	0	1	0.00141667	5	0.0381214	10	0.0205677	2	0.000967853	1	0.00304934	3	0.00686059	3	0.00844476	2.27778	0.00661669
	GGAAC	0	0	0	0	0	0	0	0	0	0	0	0	0	0	0	0	0	0	3	0.00406207	1	0.00127931	0	0	0	0	0	0	4	0.00193571	0	0	0	0	0	0	0.444444	0.000404283
	GGAAG	0	0	1	0.00835631	1	0.00352311	3	0.014774	1	0.00102739	1	0.00238903	1	0.00267044	10	0.0208338	2	0.00752729	8	0.0108322	1	0.00127931	0	0	8	0.0609942	2	0.00411353	5	0.00241963	0	0	2	0.00457373	0	0	2.55556	0.00807299
	GGAAT	0	0	0	0	2	0.00704622	3	0.014774	0	0	2	0.00477806	1	0.00267044	1	0.00208338	2	0.00752729	2	0.00270805	0	0	0	0	0	0	0	0	2	0.000967853	0	0	1	0.00228686	0	0	0.888889	0.00249123
	GGACC	0	0	1	0.00835631	0	0	0	0	1	0.00102739	0	0	1	0.00267044	0	0	0	0	1	0.00135402	0	0	0	0	4	0.0304971	0	0	1	0.000483926	0	0	3	0.00686059	0	0	0.666667	0.00284721
	GGACG	0	0	0	0	0	0	0	0	0	0	0	0	0	0	1	0.00208338	0	0	5	0.00677011	0	0	0	0	1	0.00762428	0	0	4	0.00193571	0	0	0	0	0	0	0.611111	0.00102297
	GGACT	1	0.00302033	0	0	1	0.00352311	0	0	0	0	0	0	0	0	1	0.00208338	0	0	1	0.00135402	0	0	1	0.00141667	3	0.0228728	0	0	2	0.000967853	0	0	1	0.00228686	0	0	0.611111	0.00208473
	GGAGA	3	0.00906098	0	0	0	0	4	0.0196986	0	0	1	0.00238903	35	0.0934654	2	0.00416675	4	0.0150546	19	0.0257264	3	0.00383794	1	0.00141667	5	0.0381214	5	0.0102838	11	0.00532319	1	0.00304934	3	0.00686059	3	0.00844476	5.55556	0.0137166
	GGAGC	0	0	0	0	0	0	0	0	0	0	0	0	1	0.00267044	0	0	0	0	2	0.00270805	0	0	0	0	0	0	0	0	1	0.000483926	0	0	0	0	0	0	0.222222	0.00032569
	GGAGG	0	0	0	0	0	0	2	0.00984931	0	0	22	0.0525587	9	0.024034	2	0.00416675	3	0.0112909	13	0.0176023	0	0	0	0	43	0.327844	2	0.00411353	5	0.00241963	0	0	2	0.00457373	0	0	5.72222	0.0254696
	GGATC	0	0	0	0	0	0	0	0	1	0.00102739	0	0	3	0.00801132	0	0	0	0	6	0.00812414	0	0	2	0.00283334	0	0	0	0	2	0.000967853	4	0.0121974	1	0.00228686	0	0	1.05556	0.00196935
	GGATG	0	0	0	0	0	0	2	0.00984931	1	0.00102739	0	0	9	0.024034	1	0.00208338	0	0	2	0.00270805	0	0	0	0	4	0.0304971	1	0.00205677	4	0.00193571	0	0	0	0	0	0	1.33333	0.00412176
	GGATT	0	0	0	0	1	0.00352311	2	0.00984931	2	0.00205478	1	0.00238903	5	0.0133522	1	0.00208338	4	0.0150546	5	0.00677011	0	0	1	0.00141667	0	0	1	0.00205677	2	0.000967853	1	0.00304934	0	0	3	0.00844476	1.61111	0.0039451
	GGCAA	0	0	0	0	0	0	0	0	1	0.00102739	0	0	0	0	0	0	0	0	1	0.00135402	0	0	0	0	3	0.0228728	0	0	2	0.000967853	0	0	1	0.00228686	0	0	0.444444	0.00158383
	GGCAC	0	0	0	0	0	0	0	0	0	0	0	0	3	0.00801132	2	0.00416675	0	0	10	0.0135402	0	0	0	0	1	0.00762428	0	0	3	0.00145178	6	0.018296	0	0	0	0	1.38889	0.00294947
	GGCAG	0	0	0	0	0	0	0	0	0	0	0	0	26	0.0694315	6	0.0125003	1	0.00376364	7	0.00947816	1	0.00127931	0	0	11	0.083867	1	0.00205677	9	0.00435534	0	0	0	0	0	0	3.44444	0.010374
	GGCAT	0	0	0	0	0	0	0	0	1	0.00102739	0	0	0	0	1	0.00208338	0	0	2	0.00270805	0	0	0	0	1	0.00762428	0	0	7	0.00338748	0	0	1	0.00228686	0	0	0.722222	0.00106208
	GGCCA	0	0	0	0	0	0	0	0	0	0	0	0	0	0	0	0	0	0	2	0.00270805	0	0	0	0	0	0	0	0	33	0.0159696	0	0	0	0	0	0	1.94444	0.00103765
	GGCCC	0	0	0	0	0	0	0	0	0	0	0	0	2	0.00534088	3	0.00625013	1	0.00376364	4	0.00541609	0	0	1	0.00141667	1	0.00762428	12	0.0246812	4	0.00193571	1	0.00304934	5	0.0114343	1	0.00281492	1.94444	0.00409595
	GGCCG	0	0	0	0	0	0	0	0	0	0	0	0	3	0.00801132	3	0.00625013	1	0.00376364	2	0.00270805	0	0	0	0	1	0.00762428	1	0.00205677	55	0.026616	0	0	1	0.00228686	0	0	3.72222	0.00329539
	GGCCT	0	0	0	0	0	0	0	0	0	0	0	0	0	0	0	0	0	0	1	0.00135402	0	0	0	0	1	0.00762428	0	0	2	0.000967853	0	0	1	0.00228686	0	0	0.277778	0.000679612
	GGCGA	0	0	0	0	0	0	0	0	0	0	0	0	15	0.0400566	0	0	0	0	10	0.0135402	2	0.00255862	0	0	0	0	0	0	65	0.0314552	0	0	15	0.034303	0	0	5.94444	0.00677298
	GGCGC	0	0	0	0	0	0	0	0	0	0	0	0	2	0.00534088	0	0	0	0	7	0.00947816	0	0	0	0	0	0	1	0.00205677	4	0.00193571	0	0	1	0.00228686	0	0	0.833333	0.00117213
	GGCGG	1	0.00302033	0	0	0	0	1	0.00492465	1	0.00102739	0	0	2	0.00534088	1	0.00208338	1	0.00376364	4	0.00541609	0	0	1	0.00141667	6	0.0457457	2	0.00411353	4	0.00193571	0	0	0	0	0	0	1.33333	0.00437711
	GGCGT	0	0	0	0	0	0	0	0	0	0	1	0.00238903	8	0.0213635	0	0	0	0	1	0.00135402	0	0	0	0	5	0.0381214	0	0	120	0.0580712	0	0	0	0	1	0.00281492	7.55556	0.00689522
	GGCTC	0	0	0	0	0	0	0	0	1	0.00102739	0	0	15	0.0400566	0	0	1	0.00376364	5	0.00677011	0	0	0	0	0	0	1	0.00205677	22	0.0106464	1	0.00304934	0	0	1	0.00281492	2.61111	0.00389918
	GGCTG	0	0	0	0	0	0	0	0	1	0.00102739	0	0	1	0.00267044	3	0.00625013	2	0.00752729	2	0.00270805	0	0	0	0	7	0.0533699	1	0.00205677	14	0.00677497	0	0	0	0	0	0	1.72222	0.00457694
	GGGAA	0	0	0	0	0	0	0	0	4	0.00410956	0	0	2	0.00534088	4	0.00833351	2	0.00752729	10	0.0135402	0	0	0	0	10	0.0762428	1	0.00205677	9	0.00435534	0	0	2	0.00457373	2	0.00562984	2.55556	0.00731722
	GGGAC	2	0.00604065	0	0	1	0.00352311	0	0	0	0	0	0	1	0.00267044	0	0	0	0	1	0.00135402	3	0.00383794	3	0.00425001	3	0.0228728	1	0.00205677	6	0.00290356	0	0	0	0	0	0	1.16667	0.00275052
	GGGAG	0	0	0	0	1	0.00352311	3	0.014774	1	0.00102739	0	0	39	0.104147	2	0.00416675	2	0.00752729	17	0.0230184	0	0	0	0	43	0.327844	1	0.00205677	10	0.00483926	2	0.00609868	5	0.0114343	3	0.00844476	7.16667	0.0288279
	GGGAT	0	0	0	0	0	0	2	0.00984931	1	0.00102739	1	0.00238903	2	0.00534088	1	0.00208338	0	0	7	0.00947816	1	0.00127931	1	0.00141667	5	0.0381214	0	0	3	0.00145178	2	0.00609868	2	0.00457373	1	0.00281492	1.61111	0.00477359
	GGGCA	0	0	0	0	0	0	0	0	0	0	0	0	3	0.00801132	4	0.00833351	2	0.00752729	5	0.00677011	0	0	0	0	11	0.083867	0	0	3	0.00145178	0	0	1	0.00228686	3	0.00844476	1.77778	0.00703848
	GGGCC	0	0	0	0	0	0	0	0	0	0	0	0	4	0.0106818	5	0.0104169	0	0	3	0.00406207	0	0	0	0	0	0	0	0	5	0.00241963	1	0.00304934	1	0.00228686	0	0	1.05556	0.0018287
	GGGCG	1	0.00302033	0	0	0	0	0	0	0	0	0	0	0	0	0	0	0	0	8	0.0108322	0	0	1	0.00141667	17	0.129613	3	0.0061703	21	0.0101625	0	0	1	0.00228686	0	0	2.88889	0.00908342
	GGGCT	0	0	0	0	0	0	0	0	0	0	0	0	0	0	4	0.00833351	0	0	3	0.00406207	0	0	0	0	8	0.0609942	3	0.0061703	28	0.0135499	2	0.00609868	0	0	0	0	2.66667	0.00551159
	GGGGA	1	0.00302033	0	0	1	0.00352311	5	0.0246233	2	0.00205478	1	0.00238903	23	0.0614201	4	0.00833351	1	0.00376364	13	0.0176023	5	0.00639656	0	0	55	0.419335	3	0.0061703	13	0.00629104	175	0.533634	2	0.00457373	2	0.00562984	17	0.0615978
	GGGGC	0	0	0	0	0	0	0	0	0	0	0	0	0	0	0	0	1	0.00376364	2	0.00270805	1	0.00127931	3	0.00425001	13	0.0991156	8	0.0164541	7	0.00338748	0	0	2	0.00457373	0	0	2.05556	0.00752955
	GGGGT	1	0.00302033	0	0	0	0	0	0	2	0.00205478	3	0.00716709	7	0.0186931	4	0.00833351	1	0.00376364	5	0.00677011	10	0.0127931	13	0.0184167	61	0.465081	7	0.0143974	1	0.000483926	1	0.00304934	2	0.00457373	4	0.0112597	6.77778	0.0322143
	GGGTA	0	0	0	0	0	0	0	0	0	0	0	0	1	0.00267044	0	0	0	0	2	0.00270805	1	0.00127931	0	0	16	0.121988	1	0.00205677	2	0.000967853	0	0	2	0.00457373	1	0.00281492	1.44444	0.00772553
	GGGTC	1	0.00302033	0	0	1	0.00352311	0	0	0	0	0	0	1	0.00267044	0	0	0	0	2	0.00270805	7	0.00895519	3	0.00425001	11	0.083867	2	0.00411353	4	0.00193571	3	0.00914801	1	0.00228686	2	0.00562984	2.11111	0.00733934
	GGGTG	0	0	0	0	0	0	2	0.00984931	0	0	0	0	1	0.00267044	3	0.00625013	0	0	7	0.00947816	5	0.00639656	2	0.00283334	36	0.274474	6	0.0123406	7	0.00338748	1	0.00304934	1	0.00228686	0	0	3.94444	0.0185009
	GGGTT	0	0	0	0	1	0.00352311	4	0.0196986	1	0.00102739	0	0	5	0.0133522	1	0.00208338	0	0	1	0.00135402	1	0.00127931	10	0.0141667	14	0.10674	1	0.00205677	4	0.00193571	1	0.00304934	1	0.00228686	45	0.126671	5	0.0166236
	GGTAC	0	0	0	0	0	0	0	0	0	0	0	0	0	0	0	0	0	0	1	0.00135402	0	0	1	0.00141667	4	0.0304971	0	0	2	0.000967853	0	0	3	0.00686059	0	0	0.611111	0.00228312
	GGTAG	0	0	0	0	0	0	0	0	0	0	0	0	0	0	0	0	0	0	0	0	2	0.00255862	0	0	8	0.0609942	1	0.00205677	1	0.000483926	0	0	0	0	0	0	0.666667	0.00367186
	GGTAT	0	0	0	0	0	0	0	0	3	0.00308217	1	0.00238903	0	0	0	0	0	0	1	0.00135402	0	0	0	0	1	0.00762428	0	0	2	0.000967853	0	0	3	0.00686059	1	0.00281492	0.666667	0.00139405
	GGTCA	0	0	0	0	0	0	0	0	0	0	0	0	1	0.00267044	0	0	0	0	4	0.00541609	1	0.00127931	0	0	2	0.0152486	0	0	2	0.000967853	0	0	0	0	0	0	0.555556	0.00142124
	GGTCC	0	0	0	0	0	0	0	0	0	0	2	0.00477806	0	0	0	0	0	0	5	0.00677011	0	0	0	0	2	0.0152486	0	0	4	0.00193571	1	0.00304934	1	0.00228686	0	0	0.833333	0.0018927
	GGTCT	0	0	1	0.00835631	1	0.00352311	0	0	0	0	0	0	0	0	0	0	1	0.00376364	2	0.00270805	0	0	0	0	4	0.0304971	0	0	1	0.000483926	0	0	0	0	0	0	0.555556	0.00274067
	GGTGA	2	0.00604065	0	0	2	0.00704622	0	0	0	0	0	0	4	0.0106818	0	0	1	0.00376364	2	0.00270805	0	0	0	0	33	0.251601	1	0.00205677	1	0.000483926	0	0	1	0.00228686	0	0	2.61111	0.0159261
	GGTGC	0	0	0	0	0	0	0	0	0	0	0	0	4	0.0106818	1	0.00208338	0	0	3	0.00406207	1	0.00127931	0	0	6	0.0457457	0	0	3	0.00145178	0	0	0	0	0	0	1	0.003628
	GGTGG	0	0	0	0	0	0	0	0	1	0.00102739	1	0.00238903	2	0.00534088	2	0.00416675	1	0.00376364	4	0.00541609	8	0.0102345	2	0.00283334	52	0.396462	1	0.00205677	4	0.00193571	0	0	4	0.00914746	0	0	4.55556	0.0247097
	GGTGT	0	0	0	0	0	0	1	0.00492465	2	0.00205478	1	0.00238903	0	0	0	0	0	0	7	0.00947816	1	0.00127931	0	0	24	0.182983	0	0	5	0.00241963	0	0	2	0.00457373	0	0	2.38889	0.0116723
	GGTTG	2	0.00604065	0	0	1	0.00352311	10	0.0492465	0	0	4	0.00955612	9	0.024034	3	0.00625013	0	0	4	0.00541609	1	0.00127931	1	0.00141667	5	0.0381214	6	0.0123406	7	0.00338748	3	0.00914801	1	0.00228686	19	0.0534835	4.22222	0.0125295
	GGTTT	8	0.0241626	2	0.0167126	11	0.0387542	5	0.0246233	5	0.00513695	14	0.0334464	6	0.0160226	2	0.00416675	3	0.0112909	1	0.00135402	2	0.00255862	111	0.157251	1	0.00762428	4	0.00822707	3	0.00145178	6	0.018296	2	0.00457373	6	0.0168895	10.6667	0.0218079
	GTAAA	0	0	0	0	0	0	1	0.00492465	0	0	0	0	0	0	0	0	0	0	0	0	0	0	1	0.00141667	0	0	0	0	3	0.00145178	0	0	0	0	1	0.00281492	0.333333	0.000589335
	GTAAT	0	0	0	0	0	0	0	0	0	0	0	0	0	0	0	0	0	0	0	0	0	0	3	0.00425001	7	0.0533699	0	0	13	0.00629104	0	0	0	0	0	0	1.27778	0.00355061
	GTACA	0	0	0	0	0	0	0	0	0	0	0	0	0	0	0	0	0	0	8	0.0108322	1	0.00127931	0	0	1	0.00762428	0	0	5	0.00241963	0	0	0	0	0	0	0.833333	0.00123086
	GTACT	0	0	0	0	0	0	0	0	0	0	0	0	1	0.00267044	0	0	0	0	3	0.00406207	0	0	0	0	1	0.00762428	0	0	3	0.00145178	0	0	0	0	0	0	0.444444	0.000878254
	GTAGA	0	0	0	0	0	0	0	0	0	0	0	0	0	0	0	0	0	0	0	0	0	0	0	0	0	0	0	0	3	0.00145178	0	0	0	0	0	0	0.166667	8.06544e-05
	GTAGT	0	0	0	0	0	0	0	0	2	0.00205478	0	0	2	0.00534088	1	0.00208338	0	0	4	0.00541609	0	0	0	0	2	0.0152486	0	0	3	0.00145178	0	0	0	0	0	0	0.777778	0.0017553
	GTATA	0	0	0	0	0	0	1	0.00492465	0	0	0	0	1	0.00267044	0	0	1	0.00376364	1	0.00135402	0	0	0	0	0	0	1	0.00205677	1	0.000483926	1	0.00304934	2	0.00457373	0	0	0.5	0.00127092
	GTATC	1	0.00302033	0	0	0	0	0	0	1	0.00102739	0	0	1	0.00267044	0	0	0	0	1	0.00135402	0	0	0	0	0	0	0	0	2	0.000967853	2	0.00609868	0	0	0	0	0.444444	0.000841039
	GTATT	0	0	0	0	0	0	1	0.00492465	1	0.00102739	1	0.00238903	0	0	1	0.00208338	0	0	1	0.00135402	2	0.00255862	9	0.01275	0	0	0	0	1	0.000483926	0	0	2	0.00457373	1	0.00281492	1.11111	0.00194221
	GTCAG	0	0	0	0	0	0	0	0	0	0	0	0	0	0	0	0	0	0	2	0.00270805	0	0	0	0	1	0.00762428	0	0	2	0.000967853	0	0	0	0	0	0	0.277778	0.000627787
	GTCAT	0	0	0	0	0	0	0	0	0	0	0	0	0	0	1	0.00208338	0	0	0	0	0	0	0	0	2	0.0152486	1	0.00205677	1	0.000483926	0	0	1	0.00228686	0	0	0.333333	0.00123108
	GTCCA	0	0	0	0	0	0	0	0	0	0	0	0	1	0.00267044	0	0	0	0	2	0.00270805	0	0	0	0	0	0	0	0	3	0.00145178	0	0	0	0	0	0	0.333333	0.000379459
	GTCCC	0	0	0	0	0	0	0	0	0	0	0	0	1	0.00267044	0	0	1	0.00376364	3	0.00406207	0	0	0	0	0	0	0	0	1	0.000483926	0	0	0	0	0	0	0.333333	0.000610004
	GTCCG	0	0	0	0	0	0	0	0	0	0	0	0	0	0	0	0	0	0	3	0.00406207	0	0	0	0	0	0	0	0	1	0.000483926	0	0	2	0.00457373	0	0	0.333333	0.000506651
	GTCCT	0	0	0	0	0	0	0	0	0	0	1	0.00238903	1	0.00267044	0	0	0	0	2	0.00270805	0	0	0	0	4	0.0304971	0	0	1	0.000483926	1	0.00304934	0	0	1	0.00281492	0.611111	0.00247849
	GTCGA	0	0	0	0	0	0	0	0	0	0	0	0	0	0	0	0	0	0	0	0	0	0	0	0	0	0	0	0	1	0.000483926	0	0	0	0	0	0	0.0555556	2.68848e-05
	GTCGC	0	0	0	0	0	0	0	0	0	0	0	0	0	0	0	0	0	0	2	0.00270805	0	0	0	0	0	0	0	0	6	0.00290356	0	0	0	0	0	0	0.444444	0.000311756
	GTCGG	0	0	1	0.00835631	0	0	0	0	1	0.00102739	0	0	0	0	2	0.00416675	1	0.00376364	0	0	2	0.00255862	1	0.00141667	4	0.0304971	0	0	2	0.000967853	1	0.00304934	0	0	0	0	0.833333	0.0031002
	GTCGT	0	0	0	0	0	0	0	0	0	0	0	0	1	0.00267044	0	0	0	0	4	0.00541609	0	0	0	0	0	0	1	0.00205677	1	0.000483926	0	0	0	0	0	0	0.388889	0.000590401
	GTCTC	0	0	0	0	0	0	2	0.00984931	1	0.00102739	0	0	0	0	1	0.00208338	0	0	2	0.00270805	0	0	0	0	0	0	0	0	2	0.000967853	1	0.00304934	0	0	0	0	0.5	0.00109363
	GTCTG	1	0.00302033	0	0	1	0.00352311	0	0	0	0	0	0	0	0	1	0.00208338	0	0	2	0.00270805	0	0	0	0	1	0.00762428	0	0	1	0.000483926	0	0	0	0	0	0	0.388889	0.00108017
	GTGAC	0	0	0	0	0	0	0	0	0	0	0	0	0	0	0	0	0	0	1	0.00135402	0	0	0	0	0	0	0	0	2	0.000967853	0	0	1	0.00228686	0	0	0.222222	0.000256041
	GTGCA	0	0	0	0	0	0	0	0	0	0	0	0	1	0.00267044	1	0.00208338	0	0	12	0.0162483	0	0	0	0	2	0.0152486	0	0	21	0.0101625	0	0	0	0	0	0	2.05556	0.00257851
	GTGCG	0	0	0	0	0	0	0	0	0	0	0	0	3	0.00801132	1	0.00208338	0	0	3	0.00406207	0	0	0	0	4	0.0304971	0	0	1	0.000483926	0	0	0	0	0	0	0.666667	0.00250766
	GTGCT	0	0	0	0	0	0	0	0	1	0.00102739	0	0	1	0.00267044	0	0	0	0	6	0.00812414	0	0	0	0	14	0.10674	0	0	11	0.00532319	2	0.00609868	0	0	0	0	1.94444	0.00722132
	GTGGA	0	0	0	0	0	0	0	0	0	0	0	0	1	0.00267044	3	0.00625013	0	0	5	0.00677011	0	0	1	0.00141667	7	0.0533699	0	0	7	0.00338748	0	0	0	0	0	0	1.33333	0.0041036
	GTGGC	0	0	0	0	0	0	0	0	1	0.00102739	0	0	54	0.144204	1	0.00208338	0	0	2	0.00270805	0	0	0	0	2	0.0152486	0	0	7	0.00338748	0	0	1	0.00228686	1	0.00281492	3.83333	0.00965336
	GTGGG	0	0	0	0	0	0	1	0.00492465	0	0	0	0	2	0.00534088	0	0	1	0.00376364	6	0.00812414	5	0.00639656	7	0.0099167	39	0.297347	5	0.0102838	1	0.000483926	2	0.00609868	0	0	0	0	3.83333	0.0195933
	GTGGT	0	0	0	0	0	0	2	0.00984931	1	0.00102739	1	0.00238903	1	0.00267044	1	0.00208338	0	0	4	0.00541609	1	0.00127931	0	0	19	0.144861	1	0.00205677	4	0.00193571	0	0	0	0	1	0.00281492	2	0.00979909
	GTGTA	1	0.00302033	0	0	1	0.00352311	0	0	1	0.00102739	0	0	2	0.00534088	0	0	0	0	4	0.00541609	0	0	0	0	2	0.0152486	0	0	2	0.000967853	0	0	1	0.00228686	0	0	0.777778	0.00204617
	GTGTC	0	0	0	0	0	0	0	0	0	0	0	0	1	0.00267044	0	0	1	0.00376364	0	0	0	0	0	0	2	0.0152486	0	0	2	0.000967853	0	0	0	0	0	0	0.333333	0.00125836
	GTGTG	0	0	0	0	0	0	0	0	1	0.00102739	2	0.00477806	3	0.00801132	3	0.00625013	0	0	6	0.00812414	1	0.00127931	0	0	21	0.16011	0	0	4	0.00193571	0	0	1	0.00228686	0	0	2.33333	0.0107668
	GTGTT	1	0.00302033	0	0	1	0.00352311	0	0	5	0.00513695	1	0.00238903	2	0.00534088	1	0.00208338	1	0.00376364	0	0	5	0.00639656	3	0.00425001	5	0.0381214	0	0	1	0.000483926	1	0.00304934	0	0	1	0.00281492	1.55556	0.00446519
	GTTAT	0	0	0	0	1	0.00352311	1	0.00492465	2	0.00205478	1	0.00238903	0	0	0	0	0	0	0	0	0	0	0	0	1	0.00762428	0	0	1	0.000483926	0	0	0	0	0	0	0.388889	0.00116665
	GTTCC	0	0	0	0	2	0.00704622	0	0	0	0	0	0	0	0	0	0	0	0	4	0.00541609	0	0	0	0	0	0	0	0	2	0.000967853	0	0	0	0	0	0	0.444444	0.00074612
	GTTCG	1	0.00302033	1	0.00835631	0	0	0	0	0	0	1	0.00238903	0	0	0	0	2	0.00752729	0	0	0	0	0	0	0	0	0	0	1	0.000483926	6	0.018296	0	0	0	0	0.666667	0.00222627
	GTTCT	0	0	0	0	0	0	0	0	0	0	0	0	0	0	0	0	0	0	0	0	0	0	0	0	1	0.00762428	0	0	2	0.000967853	0	0	0	0	0	0	0.166667	0.00047734
	GTTGC	1	0.00302033	1	0.00835631	0	0	0	0	0	0	1	0.00238903	0	0	1	0.00208338	1	0.00376364	2	0.00270805	0	0	0	0	1	0.00762428	0	0	5	0.00241963	0	0	0	0	0	0	0.722222	0.00179804
	GTTGG	1	0.00302033	0	0	0	0	2	0.00984931	1	0.00102739	0	0	2	0.00534088	1	0.00208338	0	0	0	0	1	0.00127931	2	0.00283334	3	0.0228728	3	0.0061703	1	0.000483926	1	0.00304934	4	0.00914746	8	0.0225194	1.66667	0.00498206
	GTTGT	0	0	1	0.00835631	0	0	1	0.00492465	1	0.00102739	5	0.0119451	0	0	2	0.00416675	0	0	0	0	0	0	1	0.00141667	3	0.0228728	0	0	4	0.00193571	0	0	0	0	0	0	1	0.00314697
	GTTTC	3	0.00906098	0	0	3	0.0105693	0	0	0	0	0	0	0	0	3	0.00625013	0	0	6	0.00812414	0	0	0	0	1	0.00762428	0	0	1	0.000483926	2	0.00609868	0	0	0	0	1.05556	0.00267841
	GTTTG	6	0.018122	1	0.00835631	8	0.0281849	1	0.00492465	5	0.00513695	7	0.0167232	3	0.00801132	1	0.00208338	2	0.00752729	3	0.00406207	1	0.00127931	5	0.00708336	1	0.00762428	1	0.00205677	7	0.00338748	1	0.00304934	0	0	2	0.00562984	3.05556	0.00740236
	GTTTT	9	0.0271829	5	0.0417816	12	0.0422773	8	0.0393972	10	0.0102739	9	0.0215013	5	0.0133522	56	0.116669	8	0.0301091	6	0.00812414	5	0.00639656	3	0.00425001	0	0	20	0.0411353	7	0.00338748	8	0.0243947	3	0.00686059	11	0.0309641	10.2778	0.0260032
	TAAAA	21	0.0634269	9	0.0752068	17	0.0598929	13	0.0640205	87	0.0893829	44	0.105117	6	0.0160226	209	0.435426	63	0.23711	11	0.0148943	52	0.0665242	41	0.0580835	0	0	128	0.263266	30	0.0145178	52	0.158566	17	0.0388767	108	0.304011	50.4444	0.114686
	TAAAC	0	0	0	0	0	0	1	0.00492465	2	0.00205478	0	0	1	0.00267044	2	0.00416675	0	0	1	0.00135402	0	0	0	0	1	0.00762428	2	0.00411353	2	0.000967853	0	0	0	0	2	0.00562984	0.777778	0.00186145
	TAAAG	0	0	0	0	0	0	1	0.00492465	1	0.00102739	1	0.00238903	0	0	1	0.00208338	1	0.00376364	0	0	2	0.00255862	1	0.00141667	0	0	0	0	1	0.000483926	2	0.00609868	0	0	2	0.00562984	0.722222	0.00168755
	TAAAT	3	0.00906098	2	0.0167126	3	0.0105693	9	0.0443219	10	0.0102739	9	0.0215013	5	0.0133522	28	0.0583345	12	0.0451637	1	0.00135402	6	0.00767587	9	0.01275	0	0	21	0.0431921	2	0.000967853	7	0.0213454	4	0.00914746	21	0.0591133	8.44444	0.0213798
	TAACA	1	0.00302033	1	0.00835631	1	0.00352311	1	0.00492465	0	0	3	0.00716709	0	0	0	0	1	0.00376364	1	0.00135402	0	0	3	0.00425001	1	0.00762428	1	0.00205677	1	0.000483926	0	0	0	0	0	0	0.833333	0.00258467
	TAACC	0	0	0	0	0	0	1	0.00492465	1	0.00102739	0	0	1	0.00267044	0	0	0	0	0	0	0	0	0	0	0	0	0	0	1	0.000483926	0	0	1	0.00228686	0	0	0.277778	0.00063296
	TAAGA	0	0	0	0	0	0	0	0	3	0.00308217	2	0.00477806	1	0.00267044	0	0	0	0	0	0	0	0	0	0	0	0	0	0	2	0.000967853	0	0	0	0	0	0	0.444444	0.000638807
	TAAGC	1	0.00302033	0	0	1	0.00352311	0	0	0	0	0	0	0	0	0	0	1	0.00376364	2	0.00270805	0	0	0	0	0	0	0	0	2	0.000967853	0	0	1	0.00228686	0	0	0.444444	0.00090388
	TAAGG	0	0	0	0	0	0	0	0	0	0	0	0	0	0	0	0	0	0	0	0	0	0	0	0	0	0	0	0	2	0.000967853	0	0	0	0	0	0	0.111111	5.37696e-05
	TAAGT	0	0	0	0	0	0	0	0	0	0	0	0	0	0	0	0	0	0	0	0	0	0	0	0	0	0	0	0	2	0.000967853	0	0	0	0	1	0.00281492	0.166667	0.000210154
	TAATA	0	0	0	0	2	0.00704622	4	0.0196986	10	0.0102739	2	0.00477806	1	0.00267044	7	0.0145836	10	0.0376364	6	0.00812414	14	0.0179104	44	0.0623335	3	0.0228728	2	0.00411353	6	0.00290356	29	0.0884308	5	0.0114343	9	0.0253343	8.55556	0.0188969
	TAATC	0	0	0	0	0	0	1	0.00492465	3	0.00308217	0	0	3	0.00801132	0	0	0	0	3	0.00406207	1	0.00127931	1	0.00141667	0	0	0	0	3	0.00145178	9	0.027444	0	0	0	0	1.33333	0.00287067
	TAATG	0	0	0	0	0	0	1	0.00492465	1	0.00102739	1	0.00238903	0	0	0	0	0	0	6	0.00812414	0	0	2	0.00283334	6	0.0457457	0	0	2	0.000967853	0	0	1	0.00228686	0	0	1.11111	0.00379438
	TAATT	3	0.00906098	0	0	4	0.0140924	6	0.0295479	6	0.00616434	9	0.0215013	1	0.00267044	19	0.0395842	9	0.0338728	1	0.00135402	15	0.0191897	7	0.0099167	0	0	22	0.0452489	1	0.000483926	12	0.0365921	5	0.0114343	18	0.0506685	7.66667	0.0184101
	TACAC	0	0	0	0	0	0	1	0.00492465	0	0	0	0	0	0	1	0.00208338	0	0	1	0.00135402	0	0	0	0	2	0.0152486	0	0	3	0.00145178	0	0	0	0	0	0	0.444444	0.00139235
	TACAT	0	0	0	0	0	0	0	0	2	0.00205478	3	0.00716709	2	0.00534088	1	0.00208338	0	0	2	0.00270805	0	0	0	0	4	0.0304971	0	0	17	0.00822675	0	0	0	0	0	0	1.72222	0.00322656
	TACCA	0	0	0	0	0	0	0	0	1	0.00102739	0	0	0	0	0	0	0	0	4	0.00541609	0	0	1	0.00141667	1	0.00762428	0	0	2	0.000967853	0	0	1	0.00228686	0	0	0.555556	0.00104106
	TACGA	0	0	0	0	0	0	0	0	1	0.00102739	0	0	0	0	0	0	0	0	1	0.00135402	0	0	0	0	0	0	0	0	1	0.000483926	0	0	0	0	0	0	0.166667	0.000159186
	TACGT	0	0	0	0	0	0	1	0.00492465	0	0	0	0	0	0	0	0	0	0	1	0.00135402	0	0	0	0	0	0	0	0	1	0.000483926	0	0	0	0	1	0.00281492	0.222222	0.000532085
	TACTA	0	0	0	0	0	0	0	0	0	0	2	0.00477806	0	0	0	0	1	0.00376364	1	0.00135402	0	0	0	0	0	0	0	0	16	0.00774282	0	0	1	0.00228686	0	0	1.16667	0.00110697
	TAGAA	0	0	1	0.00835631	0	0	1	0.00492465	2	0.00205478	0	0	0	0	2	0.00416675	1	0.00376364	1	0.00135402	0	0	2	0.00283334	0	0	1	0.00205677	1	0.000483926	1	0.00304934	0	0	1	0.00281492	0.777778	0.00199214
	TAGAT	5	0.0151016	0	0	3	0.0105693	1	0.00492465	2	0.00205478	1	0.00238903	1	0.00267044	0	0	1	0.00376364	1	0.00135402	1	0.00127931	1	0.00141667	0	0	0	0	2	0.000967853	0	0	1	0.00228686	1	0.00281492	1.16667	0.00286629
	TAGCA	0	0	0	0	0	0	0	0	1	0.00102739	0	0	0	0	0	0	0	0	1	0.00135402	0	0	0	0	4	0.0304971	0	0	3	0.00145178	0	0	0	0	0	0	0.5	0.00190724
	TAGCC	0	0	0	0	0	0	0	0	1	0.00102739	0	0	0	0	0	0	1	0.00376364	0	0	0	0	0	0	1	0.00762428	1	0.00205677	1	0.000483926	0	0	0	0	0	0	0.277778	0.000830889
	TAGCG	0	0	0	0	0	0	0	0	0	0	0	0	0	0	0	0	0	0	0	0	0	0	0	0	3	0.0228728	0	0	1	0.000483926	0	0	0	0	0	0	0.222222	0.0012976
	TAGCT	0	0	0	0	0	0	0	0	0	0	0	0	11	0.0293748	0	0	0	0	4	0.00541609	0	0	0	0	1	0.00762428	0	0	1	0.000483926	0	0	0	0	0	0	0.944444	0.00238329
	TAGGA	0	0	0	0	1	0.00352311	0	0	2	0.00205478	1	0.00238903	0	0	0	0	0	0	1	0.00135402	0	0	0	0	0	0	0	0	1	0.000483926	0	0	0	0	0	0	0.333333	0.000544715
	TAGGT	1	0.00302033	0	0	0	0	0	0	0	0	0	0	0	0	0	0	0	0	1	0.00135402	0	0	0	0	1	0.00762428	0	0	2	0.000967853	0	0	1	0.00228686	0	0	0.333333	0.000847408
	TAGTA	2	0.00604065	0	0	2	0.00704622	1	0.00492465	0	0	3	0.00716709	1	0.00267044	2	0.00416675	0	0	1	0.00135402	0	0	0	0	0	0	0	0	2	0.000967853	0	0	0	0	1	0.00281492	0.833333	0.00206403
	TAGTT	0	0	0	0	1	0.00352311	0	0	0	0	2	0.00477806	0	0	2	0.00416675	0	0	1	0.00135402	0	0	1	0.00141667	0	0	0	0	1	0.000483926	3	0.00914801	0	0	0	0	0.611111	0.0013817
	TATAA	0	0	1	0.00835631	1	0.00352311	4	0.0196986	10	0.0102739	5	0.0119451	2	0.00534088	9	0.0187504	16	0.0602183	10	0.0135402	27	0.0345414	20	0.0283334	4	0.0304971	1	0.00205677	18	0.00871067	7	0.0213454	8	0.0182949	4	0.0112597	8.16667	0.0170381
	TATAC	1	0.00302033	0	0	0	0	0	0	1	0.00102739	2	0.00477806	1	0.00267044	0	0	0	0	3	0.00406207	0	0	2	0.00283334	1	0.00762428	0	0	6	0.00290356	0	0	0	0	0	0	0.944444	0.00160664
	TATAG	0	0	0	0	0	0	0	0	2	0.00205478	6	0.0143342	0	0	0	0	0	0	3	0.00406207	1	0.00127931	0	0	1	0.00762428	0	0	3	0.00145178	0	0	4	0.00914746	0	0	1.11111	0.00221966
	TATAT	1	0.00302033	0	0	2	0.00704622	4	0.0196986	25	0.0256848	13	0.0310574	89	0.237669	15	0.0312507	19	0.0715092	22	0.0297885	32	0.040938	54	0.0765003	7	0.0533699	24	0.0493624	6	0.00290356	13	0.0396414	14	0.0320161	16	0.0450387	19.7778	0.0442497
	TATCT	0	0	0	0	1	0.00352311	0	0	9	0.00924651	3	0.00716709	0	0	1	0.00208338	2	0.00752729	1	0.00135402	0	0	1	0.00141667	0	0	2	0.00411353	7	0.00338748	1	0.00304934	1	0.00228686	2	0.00562984	1.72222	0.0028214
	TATGC	0	0	0	0	0	0	0	0	0	0	1	0.00238903	0	0	0	0	0	0	4	0.00541609	0	0	0	0	33	0.251601	0	0	2	0.000967853	0	0	0	0	0	0	2.22222	0.0144652
	TATGT	0	0	0	0	0	0	1	0.00492465	2	0.00205478	4	0.00955612	0	0	0	0	0	0	1	0.00135402	1	0.00127931	0	0	1	0.00762428	3	0.0061703	1	0.000483926	4	0.0121974	0	0	2	0.00562984	1.11111	0.00284859
	TATTA	0	0	0	0	2	0.00704622	2	0.00984931	17	0.0174656	7	0.0167232	12	0.0320453	19	0.0395842	24	0.0903274	8	0.0108322	34	0.0434966	45	0.0637502	5	0.0381214	17	0.034965	3	0.00145178	26	0.0792828	6	0.0137212	11	0.0309641	13.2222	0.0294237
	TATTC	0	0	0	0	0	0	0	0	0	0	1	0.00238903	0	0	3	0.00625013	1	0.00376364	1	0.00135402	2	0.00255862	1	0.00141667	0	0	1	0.00205677	3	0.00145178	0	0	1	0.00228686	0	0	0.777778	0.00130709
	TATTG	0	0	0	0	1	0.00352311	1	0.00492465	2	0.00205478	1	0.00238903	1	0.00267044	1	0.00208338	1	0.00376364	2	0.00270805	16	0.020469	20	0.0283334	6	0.0457457	0	0	2	0.000967853	0	0	1	0.00228686	1	0.00281492	3.11111	0.00692971
	TATTT	24	0.0724878	3	0.0250689	17	0.0598929	26	0.128041	68	0.0698625	37	0.0883941	9	0.024034	230	0.479177	65	0.244637	19	0.0257264	58	0.0742001	59	0.0835836	1	0.00762428	151	0.310572	36	0.0174213	61	0.18601	26	0.0594585	110	0.309641	55.5556	0.12588
	TCAAA	2	0.00604065	0	0	4	0.0140924	1	0.00492465	0	0	3	0.00716709	1	0.00267044	3	0.00625013	1	0.00376364	3	0.00406207	2	0.00255862	2	0.00283334	1	0.00762428	0	0	3	0.00145178	0	0	1	0.00228686	1	0.00281492	1.55556	0.00380783
	TCACA	0	0	0	0	0	0	0	0	0	0	1	0.00238903	1	0.00267044	0	0	2	0.00752729	1	0.00135402	0	0	0	0	2	0.0152486	1	0.00205677	3	0.00145178	0	0	1	0.00228686	0	0	0.666667	0.0019436
	TCAGG	0	0	0	0	0	0	0	0	3	0.00308217	0	0	0	0	0	0	0	0	2	0.00270805	0	0	0	0	0	0	0	0	1	0.000483926	0	0	1	0.00228686	0	0	0.388889	0.000475611
	TCAGT	0	0	0	0	0	0	0	0	0	0	0	0	0	0	0	0	0	0	1	0.00135402	0	0	5	0.00708336	2	0.0152486	1	0.00205677	2	0.000967853	2	0.00609868	0	0	0	0	0.722222	0.00182273
	TCATA	0	0	0	0	0	0	0	0	3	0.00308217	2	0.00477806	2	0.00534088	0	0	1	0.00376364	5	0.00677011	1	0.00127931	1	0.00141667	0	0	5	0.0102838	1	0.000483926	1	0.00304934	0	0	1	0.00281492	1.27778	0.00239238
	TCATC	0	0	0	0	0	0	3	0.014774	1	0.00102739	2	0.00477806	6	0.0160226	0	0	0	0	2	0.00270805	1	0.00127931	0	0	0	0	4	0.00822707	2	0.000967853	1	0.00304934	2	0.00457373	0	0	1.33333	0.0031893
	TCCAA	0	0	0	0	0	0	2	0.00984931	0	0	2	0.00477806	5	0.0133522	1	0.00208338	1	0.00376364	2	0.00270805	0	0	0	0	0	0	1	0.00205677	2	0.000967853	1	0.00304934	1	0.00228686	0	0	1	0.00249419
	TCCAC	0	0	0	0	0	0	0	0	0	0	0	0	2	0.00534088	1	0.00208338	0	0	0	0	0	0	0	0	5	0.0381214	0	0	8	0.00387141	0	0	3	0.00686059	0	0	1.05556	0.00312654
	TCCAG	0	0	0	0	0	0	0	0	0	0	0	0	1	0.00267044	0	0	0	0	1	0.00135402	0	0	1	0.00141667	1	0.00762428	0	0	4	0.00193571	0	0	0	0	0	0	0.444444	0.000833395
	TCCAT	0	0	0	0	0	0	0	0	0	0	8	0.0191122	0	0	2	0.00416675	0	0	3	0.00406207	0	0	0	0	0	0	0	0	1	0.000483926	0	0	1	0.00228686	0	0	0.833333	0.00167288
	TCCCA	0	0	0	0	0	0	0	0	0	0	0	0	2	0.00534088	0	0	0	0	4	0.00541609	0	0	0	0	5	0.0381214	0	0	4	0.00193571	0	0	1	0.00228686	2	0.00562984	1	0.00326282
	TCCCC	0	0	0	0	0	0	1	0.00492465	0	0	3	0.00716709	14	0.0373862	3	0.00625013	2	0.00752729	11	0.0148943	4	0.00511725	1	0.00141667	41	0.312595	3	0.0061703	6	0.00290356	163	0.497042	3	0.00686059	0	0	14.1667	0.0505697
	TCCCG	1	0.00302033	0	0	4	0.0140924	0	0	0	0	0	0	0	0	1	0.00208338	0	0	3	0.00406207	1	0.00127931	0	0	1	0.00762428	1	0.00205677	3	0.00145178	0	0	0	0	0	0	0.833333	0.00198169
	TCCCT	0	0	0	0	0	0	2	0.00984931	0	0	2	0.00477806	2	0.00534088	9	0.0187504	0	0	5	0.00677011	0	0	1	0.00141667	7	0.0533699	0	0	3	0.00145178	0	0	2	0.00457373	1	0.00281492	1.88889	0.00606199
	TCCGA	0	0	0	0	0	0	0	0	0	0	0	0	0	0	0	0	0	0	1	0.00135402	0	0	0	0	1	0.00762428	0	0	3	0.00145178	0	0	1	0.00228686	0	0	0.333333	0.000706497
	TCCGC	0	0	0	0	0	0	0	0	0	0	0	0	1	0.00267044	0	0	0	0	0	0	0	0	0	0	0	0	0	0	1	0.000483926	0	0	0	0	0	0	0.111111	0.000175243
	TCCGG	0	0	0	0	0	0	0	0	0	0	0	0	0	0	0	0	0	0	0	0	2	0.00255862	10	0.0141667	0	0	0	0	3	0.00145178	0	0	0	0	0	0	0.833333	0.00100984
	TCCGT	0	0	0	0	0	0	0	0	0	0	0	0	0	0	0	0	0	0	4	0.00541609	0	0	0	0	0	0	0	0	4	0.00193571	0	0	0	0	0	0	0.444444	0.000408433
	TCCTC	4	0.0120813	0	0	1	0.00352311	3	0.014774	0	0	1	0.00238903	26	0.0694315	1	0.00208338	7	0.0263455	9	0.0121862	2	0.00255862	0	0	4	0.0304971	1	0.00205677	7	0.00338748	4	0.0121974	3	0.00686059	0	0	4.05556	0.0111318
	TCCTG	0	0	0	0	0	0	0	0	0	0	0	0	0	0	0	0	0	0	1	0.00135402	0	0	0	0	2	0.0152486	0	0	1	0.000483926	0	0	0	0	0	0	0.222222	0.00094925
	TCCTT	0	0	0	0	0	0	4	0.0196986	0	0	0	0	1	0.00267044	6	0.0125003	2	0.00752729	3	0.00406207	0	0	0	0	1	0.00762428	2	0.00411353	2	0.000967853	1	0.00304934	4	0.00914746	5	0.0140746	1.72222	0.00474643
	TCGAA	3	0.00906098	0	0	1	0.00352311	0	0	0	0	0	0	0	0	0	0	0	0	1	0.00135402	0	0	0	0	0	0	0	0	1	0.000483926	0	0	0	0	0	0	0.333333	0.000801225
	TCGAC	0	0	0	0	0	0	0	0	0	0	0	0	0	0	1	0.00208338	0	0	1	0.00135402	0	0	0	0	0	0	0	0	1	0.000483926	0	0	0	0	0	0	0.166667	0.000217851
	TCGAG	0	0	0	0	0	0	0	0	1	0.00102739	0	0	1	0.00267044	0	0	0	0	0	0	0	0	0	0	0	0	0	0	10	0.00483926	0	0	0	0	0	0	0.666667	0.000474283
	TCGCA	0	0	0	0	0	0	0	0	0	0	0	0	2	0.00534088	1	0.00208338	0	0	2	0.00270805	0	0	0	0	1	0.00762428	0	0	5	0.00241963	0	0	1	0.00228686	0	0	0.666667	0.00124795
	TCGCC	0	0	0	0	0	0	0	0	0	0	0	0	3	0.00801132	1	0.00208338	0	0	4	0.00541609	1	0.00127931	1	0.00141667	0	0	0	0	2	0.000967853	0	0	1	0.00228686	0	0	0.722222	0.00119231
	TCGCG	0	0	0	0	0	0	0	0	0	0	0	0	4	0.0106818	0	0	0	0	1	0.00135402	0	0	0	0	0	0	0	0	2	0.000967853	0	0	0	0	0	0	0.388889	0.000722424
	TCGGA	0	0	0	0	1	0.00352311	0	0	0	0	0	0	1	0.00267044	0	0	0	0	3	0.00406207	0	0	0	0	0	0	0	0	2	0.000967853	6	0.018296	2	0.00457373	0	0	0.833333	0.00189407
	TCGGC	0	0	0	0	0	0	0	0	0	0	0	0	0	0	0	0	0	0	3	0.00406207	0	0	0	0	0	0	0	0	1	0.000483926	1	0.00304934	1	0.00228686	0	0	0.333333	0.000549011
	TCGGG	7	0.0211423	2	0.0167126	3	0.0105693	0	0	0	0	0	0	0	0	0	0	1	0.00376364	0	0	1	0.00127931	0	0	6	0.0457457	1	0.00205677	2	0.000967853	6	0.018296	0	0	0	0	1.61111	0.00669631
	TCGTG	0	0	0	0	0	0	0	0	0	0	0	0	2	0.00534088	0	0	0	0	2	0.00270805	0	0	0	0	1	0.00762428	0	0	2	0.000967853	0	0	0	0	0	0	0.388889	0.000924503
	TCTAA	1	0.00302033	0	0	1	0.00352311	1	0.00492465	2	0.00205478	1	0.00238903	20	0.0534088	0	0	0	0	1	0.00135402	0	0	1	0.00141667	0	0	0	0	2	0.000967853	1	0.00304934	2	0.00457373	2	0.00562984	1.94444	0.00479512
	TCTAC	0	0	0	0	0	0	0	0	0	0	0	0	1	0.00267044	0	0	1	0.00376364	2	0.00270805	0	0	0	0	0	0	0	0	2	0.000967853	0	0	0	0	1	0.00281492	0.388889	0.00071805
	TCTCA	0	0	0	0	0	0	0	0	3	0.00308217	2	0.00477806	1	0.00267044	0	0	0	0	7	0.00947816	0	0	0	0	0	0	1	0.00205677	1	0.000483926	3	0.00914801	1	0.00228686	0	0	1.05556	0.00188802
	TCTCC	1	0.00302033	0	0	1	0.00352311	2	0.00984931	0	0	0	0	18	0.0480679	0	0	5	0.0188182	13	0.0176023	1	0.00127931	1	0.00141667	4	0.0304971	3	0.0061703	8	0.00387141	3	0.00914801	4	0.00914746	0	0	3.55556	0.00902286
	TCTCG	1	0.00302033	0	0	0	0	0	0	1	0.00102739	0	0	1	0.00267044	1	0.00208338	0	0	2	0.00270805	0	0	1	0.00141667	1	0.00762428	0	0	1	0.000483926	0	0	1	0.00228686	0	0	0.555556	0.00129563
	TCTCT	5	0.0151016	3	0.0250689	6	0.0211387	7	0.0344726	16	0.0164382	3	0.00716709	20	0.0534088	4	0.00833351	3	0.0112909	6	0.00812414	12	0.0153517	7	0.0099167	2	0.0152486	5	0.0102838	10	0.00483926	6	0.018296	4	0.00914746	8	0.0225194	7.05556	0.0170082
	TCTGA	1	0.00302033	0	0	1	0.00352311	0	0	1	0.00102739	0	0	0	0	1	0.00208338	0	0	2	0.00270805	0	0	0	0	0	0	0	0	2	0.000967853	0	0	1	0.00228686	0	0	0.5	0.000867609
	TCTGC	0	0	0	0	0	0	0	0	0	0	0	0	0	0	0	0	0	0	1	0.00135402	0	0	0	0	1	0.00762428	1	0.00205677	4	0.00193571	0	0	1	0.00228686	0	0	0.444444	0.000847646
	TCTGT	0	0	0	0	0	0	0	0	3	0.00308217	3	0.00716709	0	0	0	0	0	0	2	0.00270805	0	0	0	0	0	0	0	0	2	0.000967853	0	0	1	0.00228686	0	0	0.611111	0.000900668
	TCTTC	3	0.00906098	2	0.0167126	0	0	4	0.0196986	5	0.00513695	6	0.0143342	8	0.0213635	2	0.00416675	10	0.0376364	4	0.00541609	6	0.00767587	6	0.00850003	0	0	1	0.00205677	8	0.00387141	3	0.00914801	1	0.00228686	7	0.0197044	4.22222	0.0103761
	TCTTT	8	0.0241626	5	0.0417816	7	0.0246618	39	0.192061	27	0.0277395	6	0.0143342	79	0.210965	32	0.0666681	42	0.158073	6	0.00812414	11	0.0140724	7	0.0099167	0	0	17	0.034965	18	0.00871067	16	0.0487894	10	0.0228686	38	0.106967	20.4444	0.0563812
	TGAAT	2	0.00604065	0	0	4	0.0140924	1	0.00492465	4	0.00410956	10	0.0238903	0	0	1	0.00208338	1	0.00376364	1	0.00135402	2	0.00255862	5	0.00708336	1	0.00762428	1	0.00205677	1	0.000483926	2	0.00609868	0	0	3	0.00844476	2.16667	0.00525606
	TGACA	0	0	0	0	0	0	1	0.00492465	0	0	0	0	1	0.00267044	0	0	0	0	1	0.00135402	3	0.00383794	2	0.00283334	1	0.00762428	0	0	1	0.000483926	1	0.00304934	0	0	0	0	0.611111	0.00148766
	TGACC	0	0	0	0	0	0	0	0	0	0	0	0	2	0.00534088	0	0	0	0	2	0.00270805	0	0	0	0	0	0	0	0	2	0.000967853	0	0	0	0	0	0	0.333333	0.000500932
	TGACT	0	0	0	0	0	0	0	0	0	0	0	0	0	0	1	0.00208338	1	0.00376364	0	0	0	0	0	0	0	0	0	0	1	0.000483926	1	0.00304934	0	0	0	0	0.222222	0.000521127
	TGAGA	0	0	0	0	0	0	2	0.00984931	1	0.00102739	2	0.00477806	7	0.0186931	2	0.00416675	0	0	2	0.00270805	0	0	1	0.00141667	0	0	2	0.00411353	2	0.000967853	0	0	0	0	0	0	1.16667	0.00265115
	TGAGC	0	0	0	0	0	0	0	0	0	0	0	0	2	0.00534088	0	0	1	0.00376364	0	0	0	0	0	0	1	0.00762428	1	0.00205677	4	0.00193571	0	0	0	0	0	0	0.5	0.00115118
	TGAGG	0	0	0	0	0	0	2	0.00984931	0	0	0	0	1	0.00267044	2	0.00416675	0	0	0	0	1	0.00127931	1	0.00141667	9	0.0686185	0	0	1	0.000483926	0	0	3	0.00686059	0	0	1.11111	0.00529697
	TGATA	2	0.00604065	1	0.00835631	2	0.00704622	2	0.00984931	1	0.00102739	0	0	2	0.00534088	1	0.00208338	0	0	5	0.00677011	2	0.00255862	1	0.00141667	1	0.00762428	1	0.00205677	1	0.000483926	2	0.00609868	2	0.00457373	0	0	1.44444	0.00396261
	TGATT	2	0.00604065	1	0.00835631	2	0.00704622	0	0	5	0.00513695	7	0.0167232	3	0.00801132	6	0.0125003	1	0.00376364	5	0.00677011	3	0.00383794	3	0.00425001	0	0	6	0.0123406	2	0.000967853	7	0.0213454	0	0	0	0	2.94444	0.00650503
	TGCAA	0	0	0	0	0	0	1	0.00492465	0	0	1	0.00238903	1	0.00267044	3	0.00625013	0	0	8	0.0108322	0	0	0	0	0	0	0	0	9	0.00435534	0	0	0	0	0	0	1.27778	0.00174565
	TGCAC	0	0	0	0	0	0	0	0	1	0.00102739	0	0	1	0.00267044	1	0.00208338	0	0	8	0.0108322	0	0	0	0	5	0.0381214	0	0	7	0.00338748	0	0	1	0.00228686	0	0	1.33333	0.00335606
	TGCAG	0	0	0	0	0	0	0	0	0	0	0	0	5	0.0133522	0	0	1	0.00376364	9	0.0121862	0	0	0	0	0	0	1	0.00205677	12	0.00580712	0	0	0	0	0	0	1.55556	0.00206477
	TGCAT	0	0	0	0	0	0	0	0	0	0	1	0.00238903	1	0.00267044	1	0.00208338	0	0	14	0.0189563	0	0	0	0	2	0.0152486	0	0	12	0.00580712	0	0	2	0.00457373	0	0	1.83333	0.00287381
	TGCCA	0	0	0	0	0	0	0	0	0	0	0	0	2	0.00534088	0	0	1	0.00376364	5	0.00677011	0	0	1	0.00141667	0	0	0	0	10	0.00483926	0	0	0	0	0	0	1.05556	0.00122948
	TGCCC	0	0	0	0	0	0	0	0	0	0	0	0	0	0	4	0.00833351	0	0	6	0.00812414	0	0	1	0.00141667	4	0.0304971	2	0.00411353	5	0.00241963	0	0	0	0	0	0	1.22222	0.00305025
	TGCCG	0	0	0	0	0	0	0	0	0	0	0	0	1	0.00267044	2	0.00416675	0	0	6	0.00812414	0	0	0	0	3	0.0228728	0	0	6	0.00290356	1	0.00304934	0	0	0	0	1.05556	0.00243261
	TGCCT	0	0	0	0	0	0	0	0	0	0	0	0	0	0	3	0.00625013	2	0.00752729	7	0.00947816	0	0	0	0	2	0.0152486	0	0	4	0.00193571	0	0	0	0	0	0	1	0.00224666
	TGCGA	0	0	0	0	0	0	0	0	0	0	0	0	1	0.00267044	4	0.00833351	0	0	5	0.00677011	0	0	0	0	0	0	0	0	7	0.00338748	0	0	0	0	0	0	0.944444	0.00117564
	TGCGC	0	0	0	0	0	0	0	0	0	0	0	0	1	0.00267044	0	0	0	0	2	0.00270805	0	0	0	0	2	0.0152486	0	0	3	0.00145178	0	0	0	0	0	0	0.444444	0.0012266
	TGCGG	2	0.00604065	0	0	1	0.00352311	0	0	1	0.00102739	0	0	0	0	0	0	0	0	6	0.00812414	0	0	0	0	7	0.0533699	0	0	3	0.00145178	0	0	1	0.00228686	0	0	1.16667	0.00421244
	TGCGT	0	0	0	0	0	0	0	0	0	0	0	0	0	0	0	0	0	0	4	0.00541609	0	0	0	0	2	0.0152486	0	0	5	0.00241963	0	0	0	0	0	0	0.611111	0.00128246
	TGCTC	1	0.00302033	0	0	0	0	0	0	0	0	0	0	0	0	0	0	2	0.00752729	2	0.00270805	0	0	0	0	0	0	0	0	5	0.00241963	1	0.00304934	4	0.00914746	0	0	0.833333	0.00154845
	TGCTG	0	0	0	0	0	0	0	0	1	0.00102739	0	0	0	0	1	0.00208338	0	0	3	0.00406207	0	0	0	0	10	0.0762428	2	0.00411353	8	0.00387141	1	0.00304934	0	0	0	0	1.44444	0.00524722
	TGCTT	1	0.00302033	0	0	0	0	1	0.00492465	1	0.00102739	0	0	6	0.0160226	5	0.0104169	1	0.00376364	3	0.00406207	0	0	0	0	2	0.0152486	0	0	7	0.00338748	1	0.00304934	3	0.00686059	0	0	1.72222	0.00398798
	TGGAA	0	0	0	0	0	0	1	0.00492465	0	0	0	0	0	0	0	0	0	0	3	0.00406207	0	0	0	0	1	0.00762428	1	0.00205677	3	0.00145178	0	0	0	0	0	0	0.5	0.00111775
	TGGAC	0	0	0	0	0	0	0	0	0	0	0	0	1	0.00267044	2	0.00416675	0	0	2	0.00270805	0	0	1	0.00141667	0	0	0	0	2	0.000967853	0	0	0	0	0	0	0.444444	0.000662765
	TGGAG	0	0	0	0	0	0	0	0	1	0.00102739	0	0	1	0.00267044	0	0	0	0	3	0.00406207	0	0	0	0	3	0.0228728	0	0	7	0.00338748	2	0.00609868	0	0	1	0.00281492	1	0.00238521
	TGGAT	0	0	0	0	0	0	0	0	0	0	1	0.00238903	2	0.00534088	1	0.00208338	2	0.00752729	0	0	0	0	0	0	0	0	0	0	3	0.00145178	5	0.0152467	1	0.00228686	0	0	0.833333	0.00201811
	TGGCA	0	0	0	0	0	0	0	0	0	0	1	0.00238903	1	0.00267044	0	0	0	0	9	0.0121862	0	0	1	0.00141667	3	0.0228728	0	0	7	0.00338748	0	0	2	0.00457373	0	0	1.33333	0.0027498
	TGGCC	0	0	0	0	0	0	0	0	0	0	1	0.00238903	0	0	0	0	0	0	1	0.00135402	0	0	0	0	0	0	0	0	5	0.00241963	0	0	0	0	0	0	0.388889	0.000342371
	TGGCG	0	0	0	0	0	0	0	0	0	0	0	0	7	0.0186931	0	0	0	0	1	0.00135402	0	0	0	0	1	0.00762428	0	0	8	0.00387141	0	0	1	0.00228686	0	0	1	0.00187943
	TGGCT	1	0.00302033	0	0	0	0	0	0	0	0	0	0	3	0.00801132	0	0	2	0.00752729	1	0.00135402	0	0	0	0	2	0.0152486	0	0	1	0.000483926	0	0	0	0	0	0	0.555556	0.0019803
	TGGGC	0	0	1	0.00835631	0	0	0	0	0	0	0	0	6	0.0160226	2	0.00416675	4	0.0150546	5	0.00677011	0	0	0	0	4	0.0304971	3	0.0061703	8	0.00387141	1	0.00304934	0	0	2	0.00562984	2	0.00553269
	TGGGG	1	0.00302033	0	0	1	0.00352311	3	0.014774	2	0.00205478	2	0.00477806	1	0.00267044	1	0.00208338	0	0	7	0.00947816	8	0.0102345	4	0.00566669	36	0.274474	2	0.00411353	2	0.000967853	8	0.0243947	0	0	1	0.00281492	4.38889	0.0202805
	TGGGT	1	0.00302033	1	0.00835631	2	0.00704622	6	0.0295479	0	0	1	0.00238903	2	0.00534088	0	0	0	0	4	0.00541609	0	0	0	0	9	0.0686185	4	0.00822707	10	0.00483926	3	0.00914801	3	0.00686059	12	0.033779	3.22222	0.0106994
	TGGTA	0	0	0	0	0	0	0	0	0	0	1	0.00238903	0	0	0	0	0	0	1	0.00135402	0	0	0	0	1	0.00762428	0	0	3	0.00145178	0	0	2	0.00457373	0	0	0.444444	0.000966269
	TGGTC	0	0	0	0	0	0	0	0	2	0.00205478	0	0	0	0	1	0.00208338	1	0.00376364	1	0.00135402	0	0	0	0	1	0.00762428	0	0	6	0.00290356	0	0	1	0.00228686	0	0	0.722222	0.00122614
	TGGTG	2	0.00604065	0	0	3	0.0105693	1	0.00492465	0	0	1	0.00238903	0	0	1	0.00208338	0	0	1	0.00135402	0	0	1	0.00141667	20	0.152486	0	0	1	0.000483926	0	0	1	0.00228686	0	0	1.77778	0.0102241
	TGGTT	1	0.00302033	0	0	4	0.0140924	5	0.0246233	3	0.00308217	9	0.0215013	6	0.0160226	2	0.00416675	0	0	0	0	2	0.00255862	5	0.00708336	1	0.00762428	2	0.00411353	7	0.00338748	1	0.00304934	0	0	3	0.00844476	2.83333	0.00682057
	TGTAA	0	0	0	0	0	0	2	0.00984931	3	0.00308217	0	0	0	0	1	0.00208338	1	0.00376364	3	0.00406207	2	0.00255862	0	0	17	0.129613	0	0	3	0.00145178	1	0.00304934	0	0	1	0.00281492	1.88889	0.00901822
	TGTAG	0	0	0	0	0	0	0	0	0	0	1	0.00238903	1	0.00267044	1	0.00208338	0	0	5	0.00677011	0	0	0	0	6	0.0457457	0	0	1	0.000483926	0	0	0	0	3	0.00844476	1	0.00381041
	TGTAT	3	0.00906098	0	0	4	0.0140924	1	0.00492465	3	0.00308217	2	0.00477806	1	0.00267044	1	0.00208338	1	0.00376364	5	0.00677011	12	0.0153517	36	0.0510002	1	0.00762428	0	0	6	0.00290356	1	0.00304934	0	0	0	0	4.27778	0.00728639
	TGTCA	0	0	0	0	0	0	0	0	0	0	1	0.00238903	0	0	0	0	0	0	2	0.00270805	1	0.00127931	2	0.00283334	3	0.0228728	0	0	4	0.00193571	1	0.00304934	1	0.00228686	0	0	0.833333	0.00218636
	TGTGC	0	0	0	0	0	0	0	0	0	0	0	0	3	0.00801132	0	0	1	0.00376364	4	0.00541609	1	0.00127931	0	0	10	0.0762428	0	0	6	0.00290356	0	0	0	0	0	0	1.38889	0.00542315
	TGTGG	1	0.00302033	0	0	0	0	0	0	1	0.00102739	2	0.00477806	3	0.00801132	0	0	0	0	5	0.00677011	3	0.00383794	1	0.00141667	20	0.152486	1	0.00205677	6	0.00290356	1	0.00304934	2	0.00457373	0	0	2.55556	0.0107739
	TGTGT	3	0.00906098	3	0.0250689	1	0.00352311	1	0.00492465	7	0.00719173	6	0.0143342	1	0.00267044	1	0.00208338	0	0	3	0.00406207	2	0.00255862	0	0	13	0.0991156	1	0.00205677	6	0.00290356	1	0.00304934	0	0	0	0	2.72222	0.0101446
	TGTTA	1	0.00302033	0	0	1	0.00352311	0	0	1	0.00102739	4	0.00955612	0	0	3	0.00625013	1	0.00376364	1	0.00135402	2	0.00255862	1	0.00141667	1	0.00762428	0	0	1	0.000483926	1	0.00304934	0	0	1	0.00281492	1.05556	0.00258014
	TGTTC	0	0	0	0	0	0	1	0.00492465	1	0.00102739	0	0	1	0.00267044	3	0.00625013	1	0.00376364	1	0.00135402	0	0	1	0.00141667	0	0	0	0	4	0.00193571	0	0	2	0.00457373	1	0.00281492	0.888889	0.00170729
	TGTTG	3	0.00906098	1	0.00835631	2	0.00704622	1	0.00492465	6	0.00616434	11	0.0262793	1	0.00267044	4	0.00833351	1	0.00376364	1	0.00135402	1	0.00127931	3	0.00425001	4	0.0304971	1	0.00205677	3	0.00145178	2	0.00609868	0	0	2	0.00562984	2.61111	0.00717872
	TGTTT	9	0.0271829	4	0.0334253	8	0.0281849	3	0.014774	8	0.00821912	6	0.0143342	3	0.00801132	52	0.108336	8	0.0301091	10	0.0135402	1	0.00127931	3	0.00425001	1	0.00762428	14	0.0287947	11	0.00532319	7	0.0213454	4	0.00914746	10	0.0281492	9	0.0217795
	TTAAA	1	0.00302033	1	0.00835631	2	0.00704622	5	0.0246233	7	0.00719173	5	0.0119451	1	0.00267044	14	0.0291673	12	0.0451637	1	0.00135402	3	0.00383794	7	0.0099167	0	0	14	0.0287947	1	0.000483926	15	0.0457401	0	0	18	0.0506685	5.94444	0.0155545
	TTACC	0	0	0	0	0	0	0	0	0	0	0	0	0	0	0	0	0	0	1	0.00135402	0	0	0	0	2	0.0152486	0	0	2	0.000967853	0	0	0	0	0	0	0.277778	0.000976135
	TTACT	0	0	0	0	0	0	2	0.00984931	1	0.00102739	0	0	0	0	1	0.00208338	0	0	1	0.00135402	0	0	7	0.0099167	0	0	0	0	1	0.000483926	0	0	1	0.00228686	0	0	0.777778	0.00150009
	TTAGA	2	0.00604065	0	0	1	0.00352311	2	0.00984931	3	0.00308217	1	0.00238903	20	0.0534088	0	0	1	0.00376364	2	0.00270805	0	0	0	0	0	0	0	0	1	0.000483926	0	0	1	0.00228686	1	0.00281492	1.94444	0.00501947
	TTAGT	0	0	0	0	0	0	0	0	2	0.00205478	0	0	0	0	1	0.00208338	1	0.00376364	0	0	0	0	1	0.00141667	0	0	3	0.0061703	3	0.00145178	0	0	0	0	0	0	0.611111	0.000941142
	TTATA	1	0.00302033	0	0	2	0.00704622	1	0.00492465	24	0.0246574	9	0.0215013	4	0.0106818	17	0.0354174	4	0.0150546	2	0.00270805	31	0.0396587	26	0.0368335	5	0.0381214	7	0.0143974	3	0.00145178	8	0.0243947	17	0.0388767	12	0.033779	9.61111	0.0195847
	TTATC	0	0	0	0	1	0.00352311	0	0	68	0.0698625	0	0	1	0.00267044	0	0	1	0.00376364	1	0.00135402	0	0	0	0	0	0	0	0	3	0.00145178	0	0	1	0.00228686	1	0.00281492	4.27778	0.00487374
	TTATG	1	0.00302033	0	0	0	0	0	0	1	0.00102739	2	0.00477806	0	0	2	0.00416675	0	0	1	0.00135402	2	0.00255862	0	0	0	0	0	0	2	0.000967853	3	0.00914801	0	0	1	0.00281492	0.833333	0.00165755
	TTATT	18	0.0543659	2	0.0167126	20	0.0704622	11	0.0541712	94	0.0965747	44	0.105117	3	0.00801132	283	0.589596	68	0.255928	12	0.0162483	68	0.0869932	51	0.0722502	0	0	192	0.394899	13	0.00629104	82	0.250046	16	0.0365898	148	0.416608	62.5	0.140604
	TTCAG	0	0	0	0	0	0	0	0	0	0	1	0.00238903	2	0.00534088	1	0.00208338	1	0.00376364	2	0.00270805	0	0	0	0	0	0	0	0	1	0.000483926	0	0	0	0	0	0	0.444444	0.000931606
	TTCAT	1	0.00302033	1	0.00835631	2	0.00704622	0	0	2	0.00205478	5	0.0119451	1	0.00267044	1	0.00208338	1	0.00376364	2	0.00270805	5	0.00639656	0	0	1	0.00762428	2	0.00411353	1	0.000483926	1	0.00304934	1	0.00228686	2	0.00562984	1.61111	0.00406848
	TTCCA	0	0	0	0	0	0	0	0	0	0	0	0	1	0.00267044	0	0	1	0.00376364	1	0.00135402	0	0	1	0.00141667	0	0	1	0.00205677	7	0.00338748	0	0	1	0.00228686	0	0	0.722222	0.000940883
	TTCCC	0	0	0	0	0	0	2	0.00984931	0	0	0	0	1	0.00267044	2	0.00416675	5	0.0188182	2	0.00270805	2	0.00255862	1	0.00141667	7	0.0533699	2	0.00411353	2	0.000967853	1	0.00304934	4	0.00914746	5	0.0140746	2	0.0070506
	TTCCG	0	0	0	0	0	0	0	0	0	0	0	0	1	0.00267044	1	0.00208338	0	0	2	0.00270805	0	0	0	0	0	0	0	0	5	0.00241963	1	0.00304934	0	0	0	0	0.555556	0.00071838
	TTCCT	1	0.00302033	0	0	1	0.00352311	12	0.0590958	0	0	2	0.00477806	2	0.00534088	1	0.00208338	3	0.0112909	0	0	1	0.00127931	0	0	3	0.0228728	6	0.0123406	2	0.000967853	1	0.00304934	1	0.00228686	1	0.00281492	2.05556	0.00748579
	TTCGG	53	0.160077	3	0.0250689	76	0.267756	0	0	0	0	1	0.00238903	0	0	0	0	47	0.176891	10	0.0135402	0	0	3	0.00425001	0	0	0	0	37	0.0179053	27	0.0823321	0	0	1	0.00281492	14.3333	0.0418348
	TTCGT	0	0	1	0.00835631	0	0	0	0	2	0.00205478	0	0	0	0	1	0.00208338	0	0	0	0	0	0	0	0	0	0	0	0	1	0.000483926	0	0	0	0	0	0	0.277778	0.000721022
	TTCTA	3	0.00906098	0	0	0	0	0	0	1	0.00102739	2	0.00477806	1	0.00267044	5	0.0104169	1	0.00376364	1	0.00135402	1	0.00127931	2	0.00283334	0	0	0	0	1	0.000483926	0	0	1	0.00228686	1	0.00281492	1.11111	0.0023761
	TTCTC	2	0.00604065	3	0.0250689	0	0	6	0.0295479	4	0.00410956	6	0.0143342	3	0.00801132	0	0	10	0.0376364	6	0.00812414	5	0.00639656	2	0.00283334	0	0	1	0.00205677	2	0.000967853	7	0.0213454	5	0.0114343	4	0.0112597	3.66667	0.0105093
	TTCTG	1	0.00302033	1	0.00835631	1	0.00352311	1	0.00492465	5	0.00513695	1	0.00238903	0	0	0	0	0	0	0	0	0	0	0	0	0	0	0	0	18	0.00871067	0	0	0	0	1	0.00281492	1.61111	0.00215978
	TTCTT	7	0.0211423	3	0.0250689	4	0.0140924	60	0.295479	26	0.0267121	3	0.00716709	50	0.133522	42	0.0875018	30	0.112909	14	0.0189563	8	0.0102345	8	0.0113334	1	0.00762428	32	0.0658165	21	0.0101625	19	0.0579374	6	0.0137212	41	0.115412	20.8333	0.0574885
	TTGAT	1	0.00302033	0	0	4	0.0140924	4	0.0196986	4	0.00410956	4	0.00955612	3	0.00801132	4	0.00833351	4	0.0150546	1	0.00135402	3	0.00383794	3	0.00425001	1	0.00762428	4	0.00822707	1	0.000483926	5	0.0152467	4	0.00914746	10	0.0281492	3.33333	0.00889984
	TTGCA	0	0	2	0.0167126	0	0	1	0.00492465	2	0.00205478	2	0.00477806	1	0.00267044	8	0.016667	0	0	19	0.0257264	0	0	1	0.00141667	0	0	0	0	15	0.0072589	0	0	3	0.00686059	0	0	3	0.00494834
	TTGCC	0	0	0	0	0	0	0	0	0	0	0	0	0	0	0	0	0	0	2	0.00270805	0	0	1	0.00141667	4	0.0304971	0	0	2	0.000967853	1	0.00304934	1	0.00228686	0	0	0.611111	0.00227366
	TTGCG	0	0	0	0	0	0	1	0.00492465	0	0	0	0	1	0.00267044	2	0.00416675	0	0	4	0.00541609	0	0	0	0	0	0	0	0	9	0.00435534	1	0.00304934	0	0	0	0	1	0.0013657
	TTGCT	2	0.00604065	1	0.00835631	1	0.00352311	4	0.0196986	0	0	0	0	0	0	5	0.0104169	1	0.00376364	4	0.00541609	0	0	0	0	0	0	0	0	7	0.00338748	1	0.00304934	0	0	2	0.00562984	1.55556	0.003849
	TTGGA	1	0.00302033	0	0	1	0.00352311	2	0.00984931	1	0.00102739	3	0.00716709	2	0.00534088	1	0.00208338	1	0.00376364	4	0.00541609	0	0	1	0.00141667	2	0.0152486	5	0.0102838	5	0.00241963	0	0	0	0	2	0.00562984	1.72222	0.00423276
	TTGGC	0	0	0	0	0	0	0	0	0	0	0	0	1	0.00267044	1	0.00208338	2	0.00752729	0	0	0	0	0	0	1	0.00762428	2	0.00411353	1	0.000483926	0	0	0	0	0	0	0.444444	0.00136127
	TTGGG	0	0	0	0	0	0	6	0.0295479	1	0.00102739	2	0.00477806	4	0.0106818	0	0	0	0	1	0.00135402	2	0.00255862	4	0.00566669	6	0.0457457	5	0.0102838	2	0.000967853	2	0.00609868	3	0.00686059	15	0.0422238	2.94444	0.00932194
	TTGGT	5	0.0151016	4	0.0334253	6	0.0211387	7	0.0344726	2	0.00205478	19	0.0453916	8	0.0213635	1	0.00208338	1	0.00376364	4	0.00541609	0	0	4	0.00566669	1	0.00762428	1	0.00205677	6	0.00290356	1	0.00304934	2	0.00457373	6	0.0168895	4.33333	0.0126097
	TTGTA	2	0.00604065	0	0	1	0.00352311	1	0.00492465	3	0.00308217	3	0.00716709	0	0	5	0.0104169	0	0	1	0.00135402	6	0.00767587	6	0.00850003	3	0.0228728	0	0	4	0.00193571	1	0.00304934	1	0.00228686	0	0	2.05556	0.00460162
	TTGTG	3	0.00906098	2	0.0167126	2	0.00704622	0	0	8	0.00821912	8	0.0191122	2	0.00534088	2	0.00416675	1	0.00376364	4	0.00541609	2	0.00255862	4	0.00566669	1	0.00762428	2	0.00411353	7	0.00338748	1	0.00304934	2	0.00457373	0	0	2.83333	0.00610068
	TTGTT	5	0.0151016	0	0	8	0.0281849	10	0.0492465	6	0.00616434	9	0.0215013	2	0.00534088	52	0.108336	10	0.0376364	1	0.00135402	6	0.00767587	5	0.00708336	1	0.00762428	6	0.0123406	5	0.00241963	3	0.00914801	1	0.00228686	14	0.0394089	8	0.0200474
	TTTAA	7	0.0211423	1	0.00835631	7	0.0246618	13	0.0640205	12	0.0123287	10	0.0238903	1	0.00267044	44	0.0916686	12	0.0451637	1	0.00135402	9	0.0115138	6	0.00850003	1	0.00762428	14	0.0287947	1	0.000483926	48	0.146368	2	0.00457373	30	0.0844476	12.1667	0.0326424
	TTTAG	1	0.00302033	0	0	2	0.00704622	0	0	1	0.00102739	1	0.00238903	0	0	8	0.016667	0	0	0	0	1	0.00127931	0	0	0	0	0	0	3	0.00145178	4	0.0121974	2	0.00457373	2	0.00562984	1.38889	0.00307122
	TTTAT	16	0.0483252	7	0.0584942	13	0.0458005	20	0.0984931	107	0.109931	53	0.126619	28	0.0747723	341	0.710431	81	0.304855	39	0.0528069	45	0.0575691	61	0.086417	1	0.00762428	242	0.497738	90	0.0435534	77	0.234799	10	0.0228686	186	0.523575	78.7222	0.172482
	TTTCA	0	0	0	0	0	0	0	0	2	0.00205478	4	0.00955612	1	0.00267044	1	0.00208338	1	0.00376364	1	0.00135402	0	0	1	0.00141667	1	0.00762428	3	0.0061703	1	0.000483926	0	0	0	0	2	0.00562984	1	0.00237819
	TTTCC	0	0	0	0	0	0	12	0.0590958	2	0.00205478	0	0	1	0.00267044	7	0.0145836	8	0.0301091	3	0.00406207	0	0	0	0	1	0.00762428	12	0.0246812	2	0.000967853	3	0.00914801	2	0.00457373	5	0.0140746	3.22222	0.00964698
	TTTCG	0	0	0	0	0	0	1	0.00492465	0	0	0	0	2	0.00534088	2	0.00416675	0	0	2	0.00270805	0	0	0	0	0	0	1	0.00205677	4	0.00193571	2	0.00609868	1	0.00228686	1	0.00281492	0.888889	0.00179629
	TTTCT	6	0.018122	1	0.00835631	6	0.0211387	58	0.28563	46	0.04726	5	0.0119451	28	0.0747723	52	0.108336	47	0.176891	15	0.0203103	12	0.0153517	11	0.0155834	1	0.00762428	55	0.113122	18	0.00871067	36	0.109776	10	0.0228686	71	0.199859	26.5556	0.0703143
	TTTGA	3	0.00906098	1	0.00835631	3	0.0105693	6	0.0295479	6	0.00616434	4	0.00955612	3	0.00801132	10	0.0208338	0	0	4	0.00541609	4	0.00511725	5	0.00708336	0	0	3	0.0061703	2	0.000967853	9	0.027444	1	0.00228686	2	0.00562984	3.66667	0.00901198
	TTTGC	1	0.00302033	0	0	2	0.00704622	0	0	1	0.00102739	0	0	1	0.00267044	3	0.00625013	1	0.00376364	4	0.00541609	0	0	0	0	0	0	0	0	2	0.000967853	3	0.00914801	3	0.00686059	2	0.00562984	1.27778	0.00287781
	TTTGG	8	0.0241626	2	0.0167126	11	0.0387542	2	0.00984931	3	0.00308217	3	0.00716709	6	0.0160226	2	0.00416675	3	0.0112909	4	0.00541609	4	0.00511725	27	0.0382501	0	0	2	0.00411353	2	0.000967853	6	0.018296	1	0.00228686	6	0.0168895	5.11111	0.0123636
	TTTGT	8	0.0241626	5	0.0417816	7	0.0246618	9	0.0443219	7	0.00719173	11	0.0262793	3	0.00801132	149	0.310423	5	0.0188182	4	0.00541609	1	0.00127931	5	0.00708336	1	0.00762428	14	0.0287947	7	0.00338748	16	0.0487894	3	0.00686059	10	0.0281492	14.7222	0.0357242
	TTTTA	39	0.117793	14	0.116988	43	0.151494	39	0.192061	213	0.218834	104	0.248459	8	0.0213635	715	1.48961	115	0.432819	35	0.0473908	70	0.0895519	85	0.120417	0	0	533	1.09626	97	0.0469409	113	0.344575	27	0.0617453	380	1.06967	146.111	0.325887
	TTTTC	12	0.0362439	4	0.0334253	7	0.0246618	116	0.57126	71	0.0729447	17	0.0406135	42	0.112159	150	0.312507	88	0.331201	51	0.0690552	20	0.0255862	27	0.0382501	0	0	164	0.33731	71	0.0343588	61	0.18601	9	0.0205818	161	0.453202	59.5	0.149965
	TTTTG	25	0.0755082	13	0.108632	21	0.0739853	15	0.0738698	22	0.0226026	32	0.0764489	9	0.024034	366	0.762516	23	0.0865638	14	0.0189563	10	0.0127931	7	0.0099167	1	0.00762428	48	0.0987248	20	0.00967853	21	0.0640361	9	0.0205818	33	0.0928923	38.2778	0.0910758
	Total	1019	3.07771	285	2.38155	986	3.47379	1673	8.23894	4489	4.61195	1750	4.1808	2810	7.50394	6751	14.0649	2406	9.05533	2922	3.95645	1653	2.1147	2292	3.24701	2981	22.728	4722	9.71205	4861	2.35237	2691	8.20577	1340	3.0644	3972	11.1809	2755.72	6.84169
Hexanucleotide	AAAAAC	5	0.0151016	2	0.0167126	4	0.0140924	3	0.014774	7	0.00719173	5	0.0119451	3	0.00801132	53	0.110419	11	0.0414001	5	0.00677011	1	0.00127931	5	0.00708336	0	0	29	0.0596462	2	0.000967853	15	0.0457401	3	0.00686059	32	0.0900774	10.2778	0.0254485
	AAAAAG	4	0.0120813	0	0	2	0.00704622	31	0.152664	13	0.0133561	4	0.00955612	11	0.0293748	36	0.0750016	38	0.143018	13	0.0176023	9	0.0115138	14	0.0198334	0	0	75	0.154258	15	0.0072589	42	0.128072	3	0.00686059	109	0.306826	23.2778	0.0607958
	AAAAAT	12	0.0362439	1	0.00835631	11	0.0387542	7	0.0344726	34	0.0349313	16	0.0382245	7	0.0186931	219	0.45626	65	0.244637	8	0.0108322	14	0.0179104	29	0.0410835	0	0	159	0.327026	6	0.00290356	38	0.115875	12	0.0274424	107	0.301196	41.3889	0.0974912
	AAAAGA	4	0.0120813	0	0	2	0.00704622	17	0.0837191	9	0.00924651	4	0.00955612	4	0.0106818	25	0.0520844	18	0.0677456	3	0.00406207	5	0.00639656	6	0.00850003	0	0	16	0.0329083	11	0.00532319	11	0.0335427	1	0.00228686	24	0.0675581	8.88889	0.0229299
	AAAAGG	0	0	0	0	0	0	4	0.0196986	0	0	0	0	1	0.00267044	0	0	3	0.0112909	0	0	0	0	0	0	0	0	1	0.00205677	2	0.000967853	1	0.00304934	1	0.00228686	15	0.0422238	1.55556	0.00468025
	AAAATA	5	0.0151016	1	0.00835631	5	0.0176156	7	0.0344726	22	0.0226026	10	0.0238903	1	0.00267044	79	0.164587	21	0.0790365	0	0	13	0.0166311	20	0.0283334	0	0	46	0.0946113	2	0.000967853	17	0.0518388	6	0.0137212	30	0.0844476	15.8333	0.0366047
	AAACAA	3	0.00906098	0	0	0	0	3	0.014774	0	0	2	0.00477806	0	0	4	0.00833351	3	0.0112909	1	0.00135402	3	0.00383794	1	0.00141667	0	0	0	0	6	0.00290356	4	0.0121974	0	0	5	0.0140746	1.94444	0.00466787
	AAACCG	0	0	0	0	0	0	0	0	0	0	0	0	0	0	0	0	1	0.00376364	0	0	0	0	0	0	0	0	0	0	1	0.000483926	0	0	0	0	1	0.00281492	0.166667	0.00039236
	AAACGG	0	0	0	0	0	0	0	0	0	0	0	0	0	0	0	0	0	0	0	0	0	0	0	0	0	0	0	0	1	0.000483926	0	0	0	0	0	0	0.0555556	2.68848e-05
	AAAGAA	1	0.00302033	1	0.00835631	2	0.00704622	14	0.0689451	13	0.0133561	2	0.00477806	3	0.00801132	15	0.0312507	12	0.0451637	2	0.00270805	1	0.00127931	3	0.00425001	0	0	9	0.0185109	30	0.0145178	7	0.0213454	2	0.00457373	15	0.0422238	7.33333	0.0166298
	AAAGAG	0	0	0	0	0	0	3	0.014774	5	0.00513695	1	0.00238903	1	0.00267044	0	0	0	0	0	0	0	0	0	0	0	0	4	0.00822707	3	0.00145178	6	0.018296	1	0.00228686	4	0.0112597	1.55556	0.00369399
	AAAGGA	0	0	0	0	0	0	3	0.014774	0	0	1	0.00238903	1	0.00267044	2	0.00416675	1	0.00376364	0	0	1	0.00127931	0	0	0	0	0	0	3	0.00145178	0	0	0	0	2	0.00562984	0.777778	0.00200693
	AAATAA	2	0.00604065	0	0	2	0.00704622	1	0.00492465	14	0.0143835	4	0.00955612	0	0	47	0.0979187	24	0.0903274	4	0.00541609	6	0.00767587	8	0.0113334	0	0	29	0.0596462	1	0.000483926	15	0.0457401	5	0.0114343	23	0.0647431	10.2778	0.0242595
	AAATAG	0	0	1	0.00835631	0	0	0	0	0	0	0	0	0	0	1	0.00208338	0	0	2	0.00270805	0	0	0	0	0	0	1	0.00205677	1	0.000483926	0	0	0	0	1	0.00281492	0.388889	0.00102796
	AAATAT	0	0	0	0	1	0.00352311	1	0.00492465	3	0.00308217	1	0.00238903	1	0.00267044	7	0.0145836	2	0.00752729	1	0.00135402	1	0.00127931	1	0.00141667	0	0	4	0.00822707	1	0.000483926	2	0.00609868	3	0.00686059	2	0.00562984	1.72222	0.00389169
	AAATTT	1	0.00302033	0	0	0	0	3	0.014774	1	0.00102739	1	0.00238903	1	0.00267044	5	0.0104169	0	0	0	0	1	0.00127931	0	0	0	0	1	0.00205677	3	0.00145178	1	0.00304934	0	0	2	0.00562984	1.11111	0.00265361
	AACCAC	0	0	0	0	0	0	0	0	0	0	0	0	1	0.00267044	0	0	1	0.00376364	0	0	0	0	2	0.00283334	0	0	0	0	1	0.000483926	0	0	0	0	0	0	0.277778	0.000541742
	AACCCG	0	0	0	0	0	0	0	0	1	0.00102739	0	0	0	0	0	0	1	0.00376364	0	0	0	0	0	0	0	0	0	0	1	0.000483926	1	0.00304934	2	0.00457373	0	0	0.333333	0.000716557
	AACCCT	0	0	0	0	0	0	1	0.00492465	17	0.0174656	2	0.00477806	5	0.0133522	0	0	1	0.00376364	0	0	10	0.0127931	2	0.00283334	0	0	5	0.0102838	72	0.0348427	2	0.00609868	4	0.00914746	2	0.00562984	6.83333	0.00699518
	AACGAA	0	0	0	0	0	0	0	0	0	0	0	0	0	0	0	0	0	0	0	0	0	0	0	0	0	0	0	0	1	0.000483926	0	0	0	0	0	0	0.0555556	2.68848e-05
	AAGAAA	0	0	0	0	0	0	10	0.0492465	33	0.0339039	4	0.00955612	2	0.00534088	10	0.0208338	13	0.0489274	3	0.00406207	0	0	6	0.00850003	0	0	15	0.0308515	5	0.00241963	5	0.0152467	0	0	15	0.0422238	6.72222	0.0150618
	AAGAGC	0	0	0	0	0	0	0	0	0	0	0	0	0	0	0	0	1	0.00376364	0	0	0	0	0	0	0	0	0	0	1	0.000483926	0	0	0	0	0	0	0.111111	0.000235976
	AAGAGG	0	0	0	0	0	0	2	0.00984931	1	0.00102739	0	0	2	0.00534088	0	0	0	0	3	0.00406207	3	0.00383794	10	0.0141667	0	0	1	0.00205677	1	0.000483926	0	0	4	0.00914746	2	0.00562984	1.61111	0.00308902
	AAGCAA	1	0.00302033	0	0	0	0	0	0	0	0	0	0	0	0	0	0	1	0.00376364	3	0.00406207	0	0	1	0.00141667	0	0	1	0.00205677	1	0.000483926	0	0	0	0	0	0	0.444444	0.000822411
	AAGCAC	0	0	0	0	0	0	0	0	0	0	0	0	0	0	0	0	1	0.00376364	0	0	0	0	2	0.00283334	0	0	0	0	1	0.000483926	0	0	0	0	0	0	0.222222	0.000393384
	AAGCTG	0	0	0	0	0	0	0	0	0	0	0	0	0	0	0	0	0	0	0	0	0	0	0	0	0	0	0	0	23	0.0111303	0	0	0	0	0	0	1.27778	0.00061835
	AAGGAG	2	0.00604065	1	0.00835631	4	0.0140924	2	0.00984931	1	0.00102739	2	0.00477806	0	0	1	0.00208338	3	0.0112909	3	0.00406207	9	0.0115138	11	0.0155834	0	0	0	0	3	0.00145178	3	0.00914801	0	0	2	0.00562984	2.61111	0.00582819
	AAGGCC	0	0	0	0	0	0	0	0	0	0	0	0	0	0	0	0	0	0	0	0	0	0	0	0	0	0	0	0	1	0.000483926	0	0	0	0	0	0	0.0555556	2.68848e-05
	AAGGCG	0	0	0	0	0	0	0	0	0	0	0	0	0	0	0	0	0	0	0	0	0	0	0	0	0	0	0	0	2	0.000967853	0	0	0	0	0	0	0.111111	5.37696e-05
	AAGTAG	0	0	0	0	0	0	0	0	0	0	0	0	0	0	0	0	0	0	0	0	0	0	0	0	0	0	1	0.00205677	1	0.000483926	0	0	0	0	0	0	0.111111	0.00014115
	AAGTGG	1	0.00302033	0	0	0	0	0	0	0	0	0	0	0	0	0	0	0	0	0	0	0	0	0	0	1	0.00762428	0	0	1	0.000483926	0	0	0	0	0	0	0.166667	0.000618252
	AATAAA	2	0.00604065	0	0	1	0.00352311	4	0.0196986	14	0.0143835	3	0.00716709	0	0	32	0.0666681	15	0.0564546	0	0	17	0.0217483	10	0.0141667	0	0	28	0.0575895	2	0.000967853	8	0.0243947	3	0.00686059	22	0.0619282	8.94444	0.0200884
	AATAAC	0	0	0	0	0	0	1	0.00492465	0	0	1	0.00238903	0	0	0	0	6	0.0225819	4	0.00541609	44	0.0562897	40	0.0566669	1	0.00762428	8	0.0164541	1	0.000483926	0	0	3	0.00686059	1	0.00281492	6.11111	0.0101392
	AATATG	0	0	0	0	0	0	1	0.00492465	1	0.00102739	1	0.00238903	0	0	1	0.00208338	0	0	0	0	1	0.00127931	1	0.00141667	0	0	1	0.00205677	1	0.000483926	0	0	2	0.00457373	2	0.00562984	0.666667	0.00143693
	AATATT	0	0	0	0	0	0	1	0.00492465	4	0.00410956	0	0	0	0	0	0	2	0.00752729	0	0	0	0	0	0	0	0	1	0.00205677	1	0.000483926	0	0	1	0.00228686	1	0.00281492	0.611111	0.00134467
	AATCAT	0	0	0	0	0	0	0	0	0	0	1	0.00238903	0	0	0	0	0	0	0	0	2	0.00255862	0	0	0	0	1	0.00205677	1	0.000483926	0	0	0	0	1	0.00281492	0.333333	0.000572404
	AATGGT	1	0.00302033	0	0	1	0.00352311	0	0	0	0	1	0.00238903	0	0	0	0	0	0	0	0	0	0	0	0	0	0	1	0.00205677	3	0.00145178	0	0	0	0	0	0	0.388889	0.000691167
	AATTCA	1	0.00302033	0	0	0	0	3	0.014774	0	0	2	0.00477806	4	0.0106818	0	0	1	0.00376364	0	0	1	0.00127931	0	0	0	0	1	0.00205677	1	0.000483926	0	0	0	0	2	0.00562984	0.888889	0.00258153
	AATTCT	0	0	0	0	0	0	0	0	0	0	0	0	0	0	0	0	0	0	0	0	0	0	0	0	0	0	0	0	1	0.000483926	0	0	1	0.00228686	1	0.00281492	0.166667	0.000310317
	ACAAAA	10	0.0302033	0	0	4	0.0140924	2	0.00984931	2	0.00205478	2	0.00477806	0	0	3	0.00625013	1	0.00376364	1	0.00135402	1	0.00127931	0	0	1	0.00762428	4	0.00822707	4	0.00193571	2	0.00609868	1	0.00228686	3	0.00844476	2.27778	0.00601346
	ACAAAC	0	0	0	0	2	0.00704622	0	0	1	0.00102739	1	0.00238903	0	0	1	0.00208338	1	0.00376364	0	0	0	0	2	0.00283334	2	0.0152486	0	0	2	0.000967853	0	0	1	0.00228686	1	0.00281492	0.777778	0.00224784
	ACAAAG	3	0.00906098	0	0	1	0.00352311	0	0	0	0	0	0	0	0	0	0	0	0	0	0	1	0.00127931	1	0.00141667	0	0	0	0	1	0.000483926	0	0	0	0	0	0	0.388889	0.000875778
	ACACAG	0	0	0	0	0	0	0	0	0	0	0	0	0	0	0	0	0	0	0	0	0	0	0	0	3	0.0228728	0	0	3	0.00145178	0	0	1	0.00228686	0	0	0.388889	0.00147842
	ACACCA	0	0	0	0	0	0	1	0.00492465	0	0	1	0.00238903	0	0	0	0	1	0.00376364	0	0	1	0.00127931	0	0	1	0.00762428	1	0.00205677	1	0.000483926	1	0.00304934	2	0.00457373	0	0	0.555556	0.0016747
	ACAGAG	0	0	0	0	0	0	0	0	0	0	0	0	0	0	0	0	0	0	0	0	0	0	0	0	0	0	0	0	1	0.000483926	0	0	0	0	0	0	0.0555556	2.68848e-05
	ACAGCC	0	0	0	0	0	0	0	0	0	0	0	0	0	0	0	0	0	0	1	0.00135402	1	0.00127931	0	0	1	0.00762428	0	0	1	0.000483926	0	0	0	0	0	0	0.222222	0.000596752
	ACAGGC	0	0	0	0	0	0	0	0	0	0	0	0	0	0	0	0	0	0	0	0	0	0	0	0	2	0.0152486	0	0	1	0.000483926	0	0	0	0	0	0	0.166667	0.000874027
	ACATAT	0	0	1	0.00835631	0	0	1	0.00492465	0	0	0	0	13	0.0347157	0	0	0	0	4	0.00541609	10	0.0127931	3	0.00425001	5	0.0381214	1	0.00205677	1	0.000483926	5	0.0152467	5	0.0114343	1	0.00281492	2.77778	0.00781188
	ACCAAC	0	0	0	0	0	0	1	0.00492465	0	0	0	0	0	0	0	0	0	0	1	0.00135402	0	0	1	0.00141667	4	0.0304971	0	0	1	0.000483926	0	0	0	0	0	0	0.444444	0.00214869
	ACCACT	0	0	0	0	0	0	0	0	0	0	0	0	0	0	0	0	0	0	0	0	0	0	0	0	2	0.0152486	0	0	1	0.000483926	0	0	0	0	0	0	0.166667	0.000874027
	ACCAGC	0	0	0	0	0	0	0	0	0	0	0	0	1	0.00267044	0	0	0	0	0	0	1	0.00127931	1	0.00141667	7	0.0533699	1	0.00205677	2	0.000967853	0	0	0	0	1	0.00281492	0.777778	0.00358755
	ACCATA	0	0	0	0	0	0	0	0	1	0.00102739	0	0	0	0	0	0	0	0	0	0	0	0	0	0	0	0	0	0	1	0.000483926	0	0	0	0	0	0	0.111111	8.3962e-05
	ACCATT	0	0	0	0	0	0	0	0	0	0	1	0.00238903	0	0	0	0	0	0	0	0	0	0	0	0	2	0.0152486	0	0	2	0.000967853	0	0	0	0	0	0	0.277778	0.00103364
	ACCCAA	0	0	0	0	0	0	0	0	0	0	0	0	0	0	0	0	0	0	1	0.00135402	0	0	1	0.00141667	0	0	0	0	1	0.000483926	1	0.00304934	0	0	0	0	0.222222	0.00035022
	ACCCAC	0	0	0	0	0	0	2	0.00984931	0	0	0	0	0	0	0	0	0	0	0	0	0	0	2	0.00283334	7	0.0533699	0	0	1	0.000483926	0	0	0	0	1	0.00281492	0.722222	0.00385286
	ACCCGA	1	0.00302033	0	0	1	0.00352311	0	0	0	0	0	0	0	0	0	0	0	0	2	0.00270805	0	0	0	0	0	0	2	0.00411353	7	0.00338748	0	0	1	0.00228686	0	0	0.777778	0.00105774
	ACCCGT	0	0	0	0	0	0	0	0	0	0	0	0	0	0	0	0	0	0	0	0	0	0	0	0	1	0.00762428	0	0	1	0.000483926	0	0	0	0	0	0	0.111111	0.000450456
	ACCCTA	0	0	0	0	0	0	0	0	1	0.00102739	0	0	0	0	0	0	0	0	1	0.00135402	2	0.00255862	1	0.00141667	1	0.00762428	0	0	3	0.00145178	0	0	1	0.00228686	0	0	0.555556	0.000984424
	ACCCTG	0	0	0	0	0	0	0	0	0	0	0	0	0	0	0	0	0	0	0	0	0	0	0	0	0	0	0	0	1	0.000483926	0	0	0	0	0	0	0.0555556	2.68848e-05
	ACCGCC	0	0	0	0	1	0.00352311	1	0.00492465	0	0	1	0.00238903	1	0.00267044	0	0	0	0	0	0	0	0	0	0	2	0.0152486	2	0.00411353	1	0.000483926	0	0	0	0	0	0	0.5	0.00185296
	ACCGGC	0	0	0	0	0	0	0	0	0	0	0	0	0	0	0	0	0	0	1	0.00135402	0	0	0	0	1	0.00762428	0	0	1	0.000483926	0	0	0	0	0	0	0.166667	0.000525679
	ACCTCG	0	0	0	0	0	0	0	0	0	0	0	0	0	0	0	0	0	0	1	0.00135402	0	0	0	0	0	0	0	0	2	0.000967853	0	0	0	0	0	0	0.166667	0.000128993
	ACCTGG	0	0	0	0	0	0	0	0	0	0	0	0	0	0	0	0	0	0	1	0.00135402	0	0	0	0	0	0	0	0	1	0.000483926	0	0	0	0	0	0	0.111111	0.000102108
	ACGAGA	0	0	0	0	0	0	0	0	0	0	0	0	0	0	0	0	0	0	0	0	0	0	0	0	0	0	0	0	2	0.000967853	0	0	0	0	0	0	0.111111	5.37696e-05
	ACGCAG	0	0	0	0	0	0	0	0	0	0	0	0	0	0	0	0	0	0	0	0	0	0	0	0	0	0	0	0	4	0.00193571	0	0	0	0	0	0	0.222222	0.000107539
	ACGCTG	0	0	0	0	0	0	0	0	0	0	0	0	0	0	0	0	0	0	0	0	0	0	0	0	0	0	0	0	1	0.000483926	0	0	0	0	0	0	0.0555556	2.68848e-05
	ACGGCA	0	0	0	0	0	0	0	0	0	0	0	0	0	0	0	0	0	0	2	0.00270805	0	0	0	0	1	0.00762428	0	0	1	0.000483926	0	0	0	0	0	0	0.222222	0.000600903
	ACGGCC	0	0	0	0	0	0	0	0	0	0	0	0	0	0	0	0	0	0	0	0	0	0	0	0	0	0	0	0	1	0.000483926	0	0	0	0	0	0	0.0555556	2.68848e-05
	ACGGCG	1	0.00302033	0	0	1	0.00352311	0	0	0	0	0	0	1	0.00267044	0	0	0	0	0	0	0	0	0	0	3	0.0228728	0	0	1	0.000483926	0	0	0	0	1	0.00281492	0.444444	0.00196586
	ACGGGA	0	0	0	0	0	0	0	0	0	0	0	0	0	0	0	0	0	0	0	0	0	0	0	0	0	0	0	0	1	0.000483926	0	0	0	0	0	0	0.0555556	2.68848e-05
	ACTAAT	0	0	0	0	0	0	0	0	0	0	0	0	0	0	0	0	0	0	0	0	1	0.00127931	2	0.00283334	0	0	1	0.00205677	1	0.000483926	0	0	0	0	0	0	0.277778	0.00036963
	ACTACC	0	0	0	0	0	0	0	0	0	0	1	0.00238903	0	0	0	0	0	0	0	0	0	0	0	0	1	0.00762428	0	0	2	0.000967853	0	0	0	0	0	0	0.222222	0.000610064
	ACTAGA	0	0	0	0	1	0.00352311	0	0	0	0	0	0	0	0	0	0	0	0	3	0.00406207	0	0	0	0	0	0	0	0	2	0.000967853	0	0	0	0	0	0	0.333333	0.000475168
	ACTCCT	0	0	0	0	0	0	1	0.00492465	0	0	0	0	0	0	0	0	0	0	0	0	0	0	0	0	0	0	0	0	1	0.000483926	0	0	0	0	0	0	0.111111	0.000300477
	ACTGCC	0	0	0	0	0	0	1	0.00492465	0	0	0	0	1	0.00267044	0	0	0	0	0	0	0	0	0	0	10	0.0762428	0	0	1	0.000483926	0	0	0	0	0	0	0.722222	0.00468454
	AGAAAA	0	0	0	0	0	0	12	0.0590958	13	0.0133561	4	0.00955612	4	0.0106818	9	0.0187504	7	0.0263455	0	0	4	0.00511725	3	0.00425001	0	0	27	0.0555327	22	0.0106464	2	0.00609868	1	0.00228686	18	0.0506685	7	0.0151326
	AGAAAT	0	0	0	0	0	0	0	0	0	0	0	0	0	0	0	0	0	0	1	0.00135402	0	0	0	0	0	0	0	0	12	0.00580712	0	0	0	0	4	0.0112597	0.944444	0.00102338
	AGAAGC	0	0	1	0.00835631	0	0	0	0	0	0	0	0	0	0	0	0	1	0.00376364	0	0	0	0	1	0.00141667	1	0.00762428	1	0.00205677	1	0.000483926	1	0.00304934	0	0	1	0.00281492	0.444444	0.00164255
	AGAAGG	5	0.0151016	0	0	1	0.00352311	2	0.00984931	1	0.00102739	2	0.00477806	1	0.00267044	0	0	5	0.0188182	0	0	4	0.00511725	24	0.0340001	3	0.0228728	4	0.00822707	1	0.000483926	1	0.00304934	2	0.00457373	4	0.0112597	3.33333	0.00807512
	AGACAC	0	0	0	0	0	0	0	0	0	0	0	0	0	0	0	0	0	0	0	0	0	0	1	0.00141667	2	0.0152486	1	0.00205677	1	0.000483926	0	0	0	0	0	0	0.277778	0.001067
	AGACCC	0	0	0	0	0	0	0	0	0	0	0	0	0	0	0	0	0	0	0	0	0	0	0	0	0	0	0	0	1	0.000483926	0	0	0	0	0	0	0.0555556	2.68848e-05
	AGACTA	1	0.00302033	0	0	0	0	0	0	0	0	0	0	0	0	0	0	0	0	0	0	0	0	0	0	0	0	0	0	4	0.00193571	0	0	0	0	0	0	0.277778	0.000275335
	AGAGAC	2	0.00604065	0	0	1	0.00352311	1	0.00492465	1	0.00102739	1	0.00238903	0	0	1	0.00208338	0	0	0	0	0	0	0	0	0	0	4	0.00822707	2	0.000967853	1	0.00304934	1	0.00228686	2	0.00562984	0.944444	0.00223051
	AGAGCC	0	0	0	0	0	0	0	0	1	0.00102739	0	0	0	0	0	0	2	0.00752729	1	0.00135402	0	0	0	0	0	0	1	0.00205677	1	0.000483926	0	0	0	0	0	0	0.333333	0.000691633
	AGAGGA	2	0.00604065	0	0	3	0.0105693	2	0.00984931	0	0	0	0	1	0.00267044	0	0	2	0.00752729	4	0.00541609	4	0.00511725	7	0.0099167	1	0.00762428	1	0.00205677	2	0.000967853	1	0.00304934	5	0.0114343	1	0.00281492	2	0.00472525
	AGAGGG	0	0	1	0.00835631	0	0	2	0.00984931	0	0	0	0	2	0.00534088	0	0	3	0.0112909	0	0	0	0	3	0.00425001	2	0.0152486	5	0.0102838	3	0.00145178	0	0	3	0.00686059	4	0.0112597	1.55556	0.00467733
	AGATAG	0	0	0	0	0	0	2	0.00984931	0	0	0	0	2	0.00534088	0	0	0	0	7	0.00947816	1	0.00127931	0	0	0	0	2	0.00411353	1	0.000483926	0	0	0	0	0	0	0.833333	0.00169695
	AGCACA	0	0	0	0	0	0	0	0	0	0	0	0	1	0.00267044	0	0	0	0	1	0.00135402	0	0	0	0	0	0	0	0	1	0.000483926	0	0	0	0	0	0	0.166667	0.000250466
	AGCAGG	0	0	0	0	0	0	0	0	0	0	0	0	0	0	0	0	0	0	2	0.00270805	0	0	1	0.00141667	5	0.0381214	0	0	1	0.000483926	0	0	0	0	0	0	0.5	0.00237389
	AGCAGT	0	0	0	0	0	0	0	0	0	0	0	0	0	0	0	0	1	0.00376364	2	0.00270805	1	0.00127931	0	0	34	0.259225	0	0	11	0.00532319	0	0	3	0.00686059	0	0	2.88889	0.0155089
	AGCATG	0	0	0	0	0	0	0	0	1	0.00102739	0	0	0	0	0	0	0	0	0	0	0	0	0	0	1	0.00762428	0	0	2	0.000967853	0	0	0	0	1	0.00281492	0.277778	0.000690802
	AGCCAC	0	0	0	0	0	0	1	0.00492465	0	0	0	0	0	0	0	0	1	0.00376364	1	0.00135402	0	0	0	0	0	0	0	0	1	0.000483926	0	0	0	0	0	0	0.222222	0.000584791
	AGCCGC	0	0	0	0	0	0	0	0	0	0	0	0	2	0.00534088	0	0	0	0	0	0	0	0	0	0	0	0	0	0	2	0.000967853	0	0	0	0	0	0	0.222222	0.000350485
	AGCGGC	0	0	0	0	0	0	0	0	0	0	0	0	0	0	0	0	0	0	0	0	0	0	0	0	2	0.0152486	0	0	1	0.000483926	0	0	1	0.00228686	0	0	0.222222	0.00100107
	AGCGGG	0	0	0	0	0	0	0	0	0	0	0	0	0	0	0	0	0	0	0	0	0	0	0	0	0	0	0	0	2	0.000967853	0	0	0	0	1	0.00281492	0.166667	0.000210154
	AGCTAT	0	0	0	0	0	0	0	0	0	0	0	0	0	0	0	0	0	0	0	0	0	0	0	0	0	0	0	0	1	0.000483926	0	0	0	0	0	0	0.0555556	2.68848e-05
	AGCTCC	0	0	0	0	0	0	0	0	0	0	0	0	0	0	0	0	0	0	2	0.00270805	0	0	1	0.00141667	0	0	0	0	3	0.00145178	0	0	0	0	0	0	0.333333	0.000309805
	AGCTGA	0	0	0	0	0	0	0	0	0	0	0	0	0	0	0	0	0	0	0	0	0	0	0	0	0	0	0	0	1	0.000483926	0	0	0	0	0	0	0.0555556	2.68848e-05
	AGCTGC	0	0	0	0	0	0	0	0	0	0	0	0	0	0	0	0	0	0	0	0	0	0	0	0	0	0	0	0	2	0.000967853	1	0.00304934	0	0	0	0	0.166667	0.000223177
	AGCTGG	0	0	0	0	0	0	0	0	0	0	0	0	0	0	0	0	0	0	1	0.00135402	0	0	0	0	0	0	0	0	1	0.000483926	0	0	0	0	0	0	0.111111	0.000102108
	AGCTTC	0	0	0	0	0	0	0	0	1	0.00102739	0	0	0	0	0	0	0	0	0	0	0	0	0	0	0	0	0	0	4	0.00193571	0	0	0	0	0	0	0.277778	0.000164616
	AGGAAA	0	0	0	0	0	0	3	0.014774	0	0	0	0	0	0	0	0	0	0	1	0.00135402	1	0.00127931	0	0	0	0	0	0	1	0.000483926	0	0	0	0	0	0	0.333333	0.000993957
	AGGAAC	0	0	0	0	0	0	1	0.00492465	1	0.00102739	0	0	0	0	0	0	0	0	0	0	0	0	0	0	0	0	0	0	1	0.000483926	0	0	0	0	0	0	0.166667	0.000357554
	AGGAGA	2	0.00604065	0	0	1	0.00352311	2	0.00984931	1	0.00102739	2	0.00477806	3	0.00801132	1	0.00208338	1	0.00376364	2	0.00270805	12	0.0153517	19	0.0269168	1	0.00762428	0	0	2	0.000967853	0	0	0	0	2	0.00562984	2.83333	0.00545974
	AGGAGC	0	0	0	0	0	0	0	0	0	0	1	0.00238903	2	0.00534088	0	0	0	0	3	0.00406207	0	0	1	0.00141667	6	0.0457457	0	0	5	0.00241963	0	0	0	0	0	0	1	0.00340966
	AGGATC	2	0.00604065	0	0	1	0.00352311	0	0	0	0	0	0	0	0	0	0	0	0	1	0.00135402	0	0	0	0	0	0	0	0	1	0.000483926	0	0	0	0	0	0	0.277778	0.000633429
	AGGATG	0	0	0	0	0	0	0	0	0	0	0	0	0	0	0	0	0	0	0	0	1	0.00127931	0	0	1	0.00762428	0	0	3	0.00145178	0	0	0	0	3	0.00844476	0.444444	0.00104445
	AGGCAC	0	0	0	0	0	0	0	0	0	0	0	0	0	0	0	0	0	0	0	0	0	0	0	0	0	0	0	0	2	0.000967853	0	0	1	0.00228686	0	0	0.166667	0.000180818
	AGGCAG	0	0	0	0	0	0	1	0.00492465	0	0	0	0	1	0.00267044	0	0	0	0	2	0.00270805	0	0	0	0	0	0	0	0	2	0.000967853	0	0	0	0	1	0.00281492	0.388889	0.000782551
	AGGCCC	0	0	0	0	0	0	0	0	0	0	0	0	0	0	0	0	0	0	0	0	0	0	0	0	0	0	0	0	1	0.000483926	0	0	1	0.00228686	0	0	0.111111	0.000153933
	AGGGAC	0	0	0	0	0	0	0	0	0	0	0	0	0	0	0	0	0	0	0	0	0	0	0	0	1	0.00762428	1	0.00205677	1	0.000483926	0	0	0	0	0	0	0.166667	0.00056472
	AGGGAG	1	0.00302033	0	0	0	0	0	0	3	0.00308217	0	0	3	0.00801132	0	0	0	0	0	0	0	0	0	0	3	0.0228728	3	0.0061703	7	0.00338748	0	0	1	0.00228686	1	0.00281492	1.22222	0.00286923
	AGGGCA	0	0	0	0	0	0	0	0	0	0	0	0	0	0	0	0	0	0	0	0	0	0	0	0	0	0	0	0	1	0.000483926	0	0	0	0	0	0	0.0555556	2.68848e-05
	AGGGGG	0	0	0	0	0	0	0	0	0	0	0	0	0	0	0	0	1	0.00376364	2	0.00270805	0	0	0	0	12	0.0914913	0	0	1	0.000483926	0	0	1	0.00228686	0	0	0.944444	0.00559632
	AGGGTT	0	0	0	0	0	0	0	0	6	0.00616434	1	0.00238903	0	0	0	0	0	0	1	0.00135402	6	0.00767587	0	0	0	0	1	0.00205677	51	0.0246802	0	0	1	0.00228686	0	0	3.72222	0.00258929
	AGGTGC	0	0	0	0	0	0	0	0	0	0	0	0	0	0	0	0	0	0	1	0.00135402	0	0	0	0	0	0	1	0.00205677	4	0.00193571	0	0	0	0	0	0	0.333333	0.000297028
	AGTAAT	0	0	0	0	0	0	0	0	0	0	1	0.00238903	0	0	0	0	2	0.00752729	0	0	5	0.00639656	1	0.00141667	0	0	0	0	1	0.000483926	0	0	0	0	0	0	0.555556	0.00101186
	AGTACC	0	0	0	0	0	0	0	0	0	0	0	0	0	0	0	0	0	0	0	0	0	0	0	0	0	0	0	0	1	0.000483926	0	0	0	0	0	0	0.0555556	2.68848e-05
	AGTAGC	0	0	0	0	0	0	0	0	0	0	0	0	0	0	1	0.00208338	0	0	8	0.0108322	0	0	0	0	13	0.0991156	0	0	16	0.00774282	1	0.00304934	1	0.00228686	0	0	2.22222	0.00695056
	AGTCGG	0	0	0	0	0	0	0	0	1	0.00102739	0	0	0	0	0	0	0	0	0	0	0	0	0	0	0	0	0	0	1	0.000483926	0	0	0	0	0	0	0.111111	8.3962e-05
	AGTGAG	0	0	0	0	0	0	1	0.00492465	0	0	0	0	0	0	0	0	1	0.00376364	0	0	0	0	0	0	0	0	0	0	1	0.000483926	0	0	0	0	2	0.00562984	0.277778	0.000822337
	AGTGAT	0	0	0	0	0	0	1	0.00492465	0	0	2	0.00477806	0	0	0	0	0	0	0	0	0	0	0	0	1	0.00762428	0	0	3	0.00145178	0	0	0	0	0	0	0.388889	0.00104326
	AGTGCG	0	0	0	0	0	0	0	0	0	0	0	0	0	0	0	0	0	0	0	0	0	0	0	0	0	0	0	0	1	0.000483926	0	0	0	0	0	0	0.0555556	2.68848e-05
	AGTGGC	0	0	0	0	0	0	1	0.00492465	0	0	0	0	0	0	0	0	0	0	1	0.00135402	0	0	0	0	3	0.0228728	0	0	1	0.000483926	0	0	0	0	0	0	0.333333	0.00164641
	AGTGGG	0	0	0	0	1	0.00352311	0	0	0	0	1	0.00238903	0	0	0	0	1	0.00376364	1	0.00135402	0	0	1	0.00141667	0	0	0	0	1	0.000483926	0	0	0	0	0	0	0.333333	0.000718356
	AGTTCT	3	0.00906098	0	0	2	0.00704622	0	0	0	0	0	0	0	0	0	0	0	0	1	0.00135402	0	0	0	0	0	0	0	0	1	0.000483926	0	0	0	0	0	0	0.388889	0.000996953
	AGTTTC	0	0	0	0	0	0	0	0	1	0.00102739	0	0	0	0	0	0	0	0	1	0.00135402	0	0	0	0	0	0	1	0.00205677	1	0.000483926	1	0.00304934	0	0	0	0	0.277778	0.000442858
	ATAAAA	2	0.00604065	1	0.00835631	3	0.0105693	2	0.00984931	22	0.0226026	12	0.0286684	0	0	40	0.0833351	15	0.0564546	2	0.00270805	7	0.00895519	7	0.0099167	0	0	29	0.0596462	1	0.000483926	6	0.018296	6	0.0137212	17	0.0478536	9.55556	0.0215254
	ATAAAT	0	0	0	0	3	0.0105693	2	0.00984931	2	0.00205478	2	0.00477806	1	0.00267044	11	0.0229171	3	0.0112909	0	0	1	0.00127931	1	0.00141667	0	0	8	0.0164541	1	0.000483926	0	0	7	0.016008	1	0.00281492	2.38889	0.00569928
	ATAACA	1	0.00302033	0	0	0	0	0	0	0	0	1	0.00238903	0	0	0	0	1	0.00376364	0	0	3	0.00383794	2	0.00283334	0	0	0	0	1	0.000483926	0	0	2	0.00457373	0	0	0.611111	0.00116122
	ATAAGA	0	0	0	0	0	0	0	0	0	0	0	0	0	0	0	0	0	0	0	0	0	0	0	0	1	0.00762428	0	0	1	0.000483926	0	0	0	0	0	0	0.111111	0.000450456
	ATACCC	0	0	0	0	0	0	0	0	0	0	0	0	0	0	0	0	0	0	0	0	0	0	0	0	0	0	1	0.00205677	1	0.000483926	0	0	0	0	0	0	0.111111	0.00014115
	ATAGAA	0	0	0	0	0	0	2	0.00984931	1	0.00102739	0	0	0	0	0	0	0	0	0	0	0	0	0	0	0	0	1	0.00205677	1	0.000483926	0	0	0	0	0	0	0.277778	0.00074541
	ATAGAT	0	0	0	0	0	0	1	0.00492465	1	0.00102739	1	0.00238903	2	0.00534088	1	0.00208338	0	0	17	0.0230184	6	0.00767587	4	0.00566669	0	0	1	0.00205677	1	0.000483926	3	0.00914801	1	0.00228686	0	0	2.16667	0.00367233
	ATAGCA	0	0	0	0	0	0	0	0	1	0.00102739	0	0	0	0	0	0	0	0	0	0	0	0	1	0.00141667	1	0.00762428	0	0	1	0.000483926	0	0	0	0	0	0	0.222222	0.000586237
	ATAGCT	0	0	0	0	0	0	0	0	0	0	0	0	0	0	0	0	0	0	0	0	0	0	0	0	0	0	0	0	1	0.000483926	0	0	0	0	0	0	0.0555556	2.68848e-05
	ATAGTA	0	0	0	0	0	0	0	0	0	0	1	0.00238903	0	0	0	0	3	0.0112909	2	0.00270805	2	0.00255862	0	0	0	0	1	0.00205677	5	0.00241963	0	0	0	0	0	0	0.777778	0.00130128
	ATAGTG	0	0	0	0	0	0	0	0	1	0.00102739	0	0	0	0	0	0	0	0	0	0	0	0	0	0	0	0	0	0	1	0.000483926	1	0.00304934	0	0	0	0	0.166667	0.00025337
	ATATAA	0	0	0	0	1	0.00352311	1	0.00492465	3	0.00308217	1	0.00238903	1	0.00267044	5	0.0104169	2	0.00752729	6	0.00812414	1	0.00127931	1	0.00141667	0	0	2	0.00411353	4	0.00193571	1	0.00304934	12	0.0274424	5	0.0140746	2.55556	0.00533162
	ATATAG	0	0	1	0.00835631	0	0	0	0	4	0.00410956	2	0.00477806	7	0.0186931	0	0	0	0	23	0.0311425	3	0.00383794	2	0.00283334	1	0.00762428	3	0.0061703	6	0.00290356	7	0.0213454	0	0	0	0	3.27778	0.0062108
	ATATGA	1	0.00302033	0	0	1	0.00352311	0	0	0	0	2	0.00477806	0	0	0	0	2	0.00752729	0	0	1	0.00127931	1	0.00141667	0	0	0	0	1	0.000483926	0	0	0	0	1	0.00281492	0.555556	0.0013802
	ATATGG	0	0	0	0	0	0	0	0	0	0	0	0	1	0.00267044	0	0	0	0	0	0	0	0	1	0.00141667	0	0	0	0	6	0.00290356	0	0	1	0.00228686	1	0.00281492	0.555556	0.000671803
	ATATTT	0	0	1	0.00835631	1	0.00352311	0	0	5	0.00513695	3	0.00716709	0	0	7	0.0145836	1	0.00376364	5	0.00677011	0	0	0	0	0	0	0	0	2	0.000967853	0	0	3	0.00686059	2	0.00562984	1.66667	0.00348662
	ATCAAA	0	0	0	0	0	0	2	0.00984931	1	0.00102739	1	0.00238903	0	0	0	0	0	0	0	0	0	0	1	0.00141667	0	0	0	0	1	0.000483926	1	0.00304934	1	0.00228686	0	0	0.444444	0.00113903
	ATCAAT	0	0	0	0	0	0	1	0.00492465	6	0.00616434	1	0.00238903	1	0.00267044	0	0	0	0	0	0	0	0	0	0	0	0	1	0.00205677	1	0.000483926	0	0	1	0.00228686	2	0.00562984	0.777778	0.0014781
	ATCACT	1	0.00302033	0	0	1	0.00352311	0	0	0	0	0	0	0	0	0	0	0	0	32	0.0433287	0	0	0	0	0	0	0	0	25	0.0120982	2	0.00609868	0	0	0	0	3.38889	0.00378161
	ATCATA	0	0	0	0	0	0	0	0	0	0	1	0.00238903	0	0	0	0	0	0	0	0	1	0.00127931	0	0	0	0	1	0.00205677	1	0.000483926	0	0	0	0	2	0.00562984	0.333333	0.000657715
	ATCCCC	0	0	0	0	0	0	0	0	0	0	0	0	0	0	0	0	1	0.00376364	0	0	0	0	0	0	0	0	0	0	2	0.000967853	1	0.00304934	1	0.00228686	1	0.00281492	0.333333	0.000715701
	ATCCTC	0	0	0	0	0	0	0	0	0	0	0	0	0	0	0	0	0	0	0	0	2	0.00255862	0	0	0	0	0	0	1	0.000483926	0	0	0	0	0	0	0.166667	0.000169031
	ATCCTG	0	0	0	0	0	0	0	0	0	0	0	0	0	0	0	0	0	0	0	0	0	0	0	0	1	0.00762428	0	0	1	0.000483926	0	0	0	0	0	0	0.111111	0.000450456
	ATCTAT	0	0	0	0	0	0	0	0	3	0.00308217	1	0.00238903	2	0.00534088	0	0	1	0.00376364	24	0.0324965	4	0.00511725	4	0.00566669	1	0.00762428	2	0.00411353	3	0.00145178	4	0.0121974	0	0	1	0.00281492	2.77778	0.004781
	ATCTTT	0	0	0	0	0	0	0	0	0	0	2	0.00477806	0	0	0	0	0	0	0	0	0	0	1	0.00141667	0	0	0	0	1	0.000483926	1	0.00304934	0	0	0	0	0.277778	0.000540444
	ATGATA	0	0	0	0	0	0	1	0.00492465	0	0	1	0.00238903	0	0	0	0	0	0	0	0	6	0.00767587	1	0.00141667	0	0	3	0.0061703	1	0.000483926	0	0	1	0.00228686	0	0	0.777778	0.00140818
	ATGCCG	0	0	0	0	0	0	0	0	0	0	1	0.00238903	0	0	0	0	0	0	1	0.00135402	0	0	0	0	0	0	0	0	1	0.000483926	0	0	0	0	0	0	0.166667	0.000234832
	ATGCGT	0	0	0	0	0	0	0	0	3	0.00308217	0	0	0	0	0	0	0	0	0	0	0	0	0	0	0	0	0	0	1	0.000483926	0	0	0	0	0	0	0.222222	0.000198117
	ATGGAA	1	0.00302033	0	0	1	0.00352311	0	0	0	0	1	0.00238903	0	0	0	0	0	0	1	0.00135402	1	0.00127931	0	0	0	0	1	0.00205677	1	0.000483926	0	0	1	0.00228686	1	0.00281492	0.5	0.00106713
	ATGGAC	0	0	0	0	0	0	0	0	0	0	0	0	0	0	0	0	0	0	0	0	0	0	0	0	0	0	0	0	1	0.000483926	0	0	0	0	0	0	0.0555556	2.68848e-05
	ATGGCA	1	0.00302033	1	0.00835631	1	0.00352311	0	0	1	0.00102739	1	0.00238903	1	0.00267044	0	0	0	0	2	0.00270805	0	0	0	0	0	0	0	0	2	0.000967853	2	0.00609868	0	0	0	0	0.666667	0.00170895
	ATGGCG	0	0	0	0	0	0	0	0	1	0.00102739	0	0	1	0.00267044	1	0.00208338	0	0	0	0	0	0	0	0	0	0	0	0	1	0.000483926	0	0	0	0	0	0	0.222222	0.000348063
	ATGGGA	0	0	0	0	0	0	0	0	1	0.00102739	0	0	0	0	1	0.00208338	1	0.00376364	1	0.00135402	0	0	0	0	1	0.00762428	0	0	2	0.000967853	0	0	1	0.00228686	2	0.00562984	0.555556	0.00137429
	ATGGGT	0	0	0	0	0	0	0	0	1	0.00102739	0	0	0	0	0	0	0	0	0	0	0	0	0	0	1	0.00762428	1	0.00205677	2	0.000967853	0	0	0	0	0	0	0.277778	0.000648683
	ATGGTG	0	0	0	0	0	0	0	0	0	0	0	0	0	0	0	0	4	0.0150546	0	0	1	0.00127931	0	0	3	0.0228728	0	0	1	0.000483926	1	0.00304934	0	0	0	0	0.555556	0.00237444
	ATGTAT	0	0	0	0	0	0	2	0.00984931	1	0.00102739	0	0	4	0.0106818	2	0.00416675	1	0.00376364	3	0.00406207	4	0.00511725	0	0	1	0.00762428	2	0.00411353	1	0.000483926	0	0	12	0.0274424	0	0	1.83333	0.00435179
	ATGTGC	0	0	0	0	0	0	0	0	0	0	0	0	0	0	0	0	0	0	0	0	0	0	0	0	1	0.00762428	0	0	1	0.000483926	0	0	0	0	0	0	0.111111	0.000450456
	ATGTTG	0	0	0	0	0	0	0	0	0	0	0	0	0	0	0	0	0	0	0	0	0	0	2	0.00283334	0	0	0	0	1	0.000483926	0	0	0	0	0	0	0.166667	0.000184293
	ATTACT	0	0	0	0	0	0	0	0	0	0	0	0	0	0	0	0	2	0.00752729	1	0.00135402	0	0	0	0	0	0	1	0.00205677	1	0.000483926	1	0.00304934	0	0	0	0	0.333333	0.000803963
	ATTATA	0	0	0	0	0	0	1	0.00492465	3	0.00308217	3	0.00716709	0	0	1	0.00208338	2	0.00752729	0	0	5	0.00639656	0	0	0	0	1	0.00205677	1	0.000483926	3	0.00914801	2	0.00457373	1	0.00281492	1.27778	0.00279214
	ATTATG	0	0	0	0	0	0	0	0	0	0	3	0.00716709	1	0.00267044	0	0	0	0	0	0	1	0.00127931	0	0	0	0	7	0.0143974	10	0.00483926	1	0.00304934	0	0	3	0.00844476	1.44444	0.00232486
	ATTGCA	0	0	0	0	0	0	0	0	1	0.00102739	0	0	0	0	0	0	0	0	0	0	0	0	0	0	0	0	0	0	1	0.000483926	0	0	0	0	0	0	0.111111	8.3962e-05
	ATTTAT	1	0.00302033	0	0	0	0	0	0	4	0.00410956	4	0.00955612	0	0	1	0.00208338	3	0.0112909	1	0.00135402	3	0.00383794	0	0	0	0	2	0.00411353	2	0.000967853	3	0.00914801	2	0.00457373	1	0.00281492	1.5	0.00315946
	ATTTCT	0	0	0	0	0	0	0	0	0	0	0	0	0	0	0	0	0	0	0	0	0	0	0	0	1	0.00762428	3	0.0061703	2	0.000967853	0	0	1	0.00228686	1	0.00281492	0.444444	0.00110357
	ATTTGA	1	0.00302033	0	0	1	0.00352311	0	0	0	0	1	0.00238903	0	0	1	0.00208338	0	0	0	0	1	0.00127931	0	0	0	0	2	0.00411353	3	0.00145178	1	0.00304934	1	0.00228686	0	0	0.666667	0.0012887
	CAAAAC	1	0.00302033	1	0.00835631	5	0.0176156	1	0.00492465	0	0	4	0.00955612	0	0	1	0.00208338	1	0.00376364	0	0	2	0.00255862	1	0.00141667	2	0.0152486	2	0.00411353	1	0.000483926	0	0	0	0	2	0.00562984	1.33333	0.00437617
	CAAACG	0	0	3	0.0250689	0	0	0	0	0	0	1	0.00238903	0	0	0	0	0	0	0	0	0	0	0	0	0	0	0	0	1	0.000483926	0	0	0	0	0	0	0.277778	0.00155233
	CAAAGC	0	0	0	0	0	0	0	0	1	0.00102739	0	0	2	0.00534088	0	0	0	0	0	0	4	0.00511725	0	0	0	0	0	0	1	0.000483926	0	0	1	0.00228686	0	0	0.5	0.000792017
	CAACAG	0	0	0	0	0	0	2	0.00984931	1	0.00102739	0	0	0	0	0	0	2	0.00752729	0	0	2	0.00255862	1	0.00141667	11	0.083867	0	0	2	0.000967853	1	0.00304934	1	0.00228686	0	0	1.27778	0.0062528
	CAACAT	0	0	0	0	0	0	0	0	0	0	1	0.00238903	1	0.00267044	0	0	0	0	0	0	0	0	0	0	3	0.0228728	0	0	1	0.000483926	0	0	0	0	0	0	0.333333	0.00157868
	CAACCT	0	0	0	0	0	0	1	0.00492465	0	0	0	0	0	0	0	0	0	0	0	0	1	0.00127931	0	0	1	0.00762428	0	0	1	0.000483926	0	0	1	0.00228686	0	0	0.277778	0.000922168
	CAATAT	0	0	0	0	0	0	0	0	0	0	0	0	0	0	0	0	0	0	0	0	0	0	1	0.00141667	0	0	0	0	1	0.000483926	1	0.00304934	0	0	0	0	0.166667	0.000274996
	CACAAG	0	0	0	0	0	0	0	0	0	0	0	0	0	0	0	0	0	0	0	0	0	0	0	0	0	0	1	0.00205677	1	0.000483926	2	0.00609868	0	0	0	0	0.222222	0.000479965
	CACACG	0	0	0	0	0	0	0	0	5	0.00513695	0	0	2	0.00534088	0	0	2	0.00752729	2	0.00270805	9	0.0115138	0	0	33	0.251601	0	0	3	0.00145178	2	0.00609868	0	0	0	0	3.22222	0.0161877
	CACATT	0	0	0	0	0	0	1	0.00492465	0	0	1	0.00238903	1	0.00267044	0	0	0	0	0	0	0	0	0	0	0	0	0	0	1	0.000483926	0	0	0	0	0	0	0.222222	0.000581558
	CACCAG	0	0	1	0.00835631	0	0	1	0.00492465	0	0	0	0	0	0	0	0	0	0	0	0	0	0	1	0.00141667	13	0.0991156	0	0	5	0.00241963	3	0.00914801	1	0.00228686	0	0	1.38889	0.00709265
	CACCCA	0	0	0	0	0	0	0	0	1	0.00102739	1	0.00238903	0	0	0	0	1	0.00376364	1	0.00135402	0	0	0	0	33	0.251601	1	0.00205677	1	0.000483926	0	0	1	0.00228686	1	0.00281492	2.27778	0.0148765
	CACCCC	0	0	0	0	0	0	3	0.014774	0	0	0	0	0	0	0	0	0	0	0	0	4	0.00511725	1	0.00141667	5	0.0381214	1	0.00205677	1	0.000483926	0	0	0	0	2	0.00562984	0.944444	0.00375554
	CACCGG	0	0	0	0	0	0	0	0	1	0.00102739	0	0	0	0	0	0	0	0	4	0.00541609	0	0	0	0	0	0	0	0	3	0.00145178	0	0	1	0.00228686	1	0.00281492	0.555556	0.000722058
	CACGAG	0	0	0	0	0	0	0	0	0	0	0	0	0	0	0	0	0	0	0	0	0	0	0	0	0	0	0	0	1	0.000483926	0	0	0	0	0	0	0.0555556	2.68848e-05
	CACGCA	0	0	0	0	0	0	0	0	1	0.00102739	0	0	0	0	0	0	1	0.00376364	0	0	4	0.00511725	2	0.00283334	9	0.0686185	0	0	1	0.000483926	0	0	0	0	0	0	1	0.00454689
	CACGCC	0	0	0	0	0	0	0	0	0	0	0	0	1	0.00267044	0	0	0	0	0	0	0	0	1	0.00141667	1	0.00762428	0	0	4	0.00193571	0	0	0	0	0	0	0.388889	0.000758172
	CACGGA	0	0	0	0	0	0	0	0	0	0	0	0	0	0	0	0	0	0	1	0.00135402	0	0	0	0	0	0	0	0	1	0.000483926	0	0	0	0	0	0	0.111111	0.000102108
	CACGGC	0	0	0	0	0	0	0	0	0	0	0	0	0	0	0	0	0	0	1	0.00135402	0	0	0	0	0	0	0	0	2	0.000967853	0	0	1	0.00228686	0	0	0.222222	0.000256041
	CACTGG	0	0	0	0	0	0	0	0	0	0	0	0	0	0	0	0	0	0	1	0.00135402	0	0	0	0	0	0	0	0	2	0.000967853	0	0	0	0	0	0	0.166667	0.000128993
	CAGACG	1	0.00302033	0	0	0	0	0	0	0	0	0	0	0	0	0	0	0	0	0	0	0	0	0	0	0	0	0	0	1	0.000483926	0	0	0	0	0	0	0.111111	0.000194681
	CAGAGA	0	0	0	0	0	0	0	0	0	0	0	0	0	0	0	0	2	0.00752729	0	0	0	0	0	0	0	0	0	0	1	0.000483926	0	0	1	0.00228686	0	0	0.222222	0.000572115
	CAGAGC	0	0	0	0	0	0	0	0	0	0	0	0	0	0	0	0	0	0	0	0	0	0	0	0	0	0	0	0	1	0.000483926	0	0	0	0	0	0	0.0555556	2.68848e-05
	CAGCAA	0	0	0	0	0	0	1	0.00492465	0	0	0	0	1	0.00267044	0	0	5	0.0188182	0	0	1	0.00127931	0	0	12	0.0914913	2	0.00411353	1	0.000483926	1	0.00304934	1	0.00228686	0	0	1.38889	0.0071732
	CAGCAC	0	0	0	0	0	0	0	0	0	0	0	0	2	0.00534088	0	0	1	0.00376364	4	0.00541609	1	0.00127931	0	0	16	0.121988	0	0	8	0.00387141	0	0	1	0.00228686	0	0	1.83333	0.00799703
	CAGCCG	0	0	0	0	1	0.00352311	0	0	0	0	1	0.00238903	0	0	0	0	0	0	2	0.00270805	0	0	0	0	11	0.083867	0	0	3	0.00145178	0	0	1	0.00228686	0	0	1.05556	0.00534588
	CAGCGC	0	0	0	0	0	0	0	0	0	0	0	0	0	0	0	0	0	0	0	0	0	0	0	0	0	0	0	0	1	0.000483926	0	0	0	0	0	0	0.0555556	2.68848e-05
	CAGCTA	0	0	0	0	0	0	0	0	0	0	0	0	0	0	0	0	0	0	0	0	0	0	0	0	2	0.0152486	0	0	1	0.000483926	0	0	0	0	0	0	0.166667	0.000874027
	CAGCTT	0	0	0	0	0	0	0	0	0	0	0	0	1	0.00267044	0	0	0	0	0	0	0	0	0	0	0	0	0	0	19	0.0091946	0	0	0	0	1	0.00281492	1.16667	0.000815553
	CAGGAG	0	0	0	0	0	0	1	0.00492465	0	0	1	0.00238903	0	0	0	0	0	0	4	0.00541609	0	0	0	0	2	0.0152486	0	0	11	0.00532319	0	0	0	0	0	0	1.05556	0.00185008
	CAGGAT	0	0	0	0	0	0	0	0	1	0.00102739	0	0	0	0	0	0	0	0	0	0	0	0	0	0	1	0.00762428	0	0	1	0.000483926	0	0	0	0	0	0	0.166667	0.000507533
	CAGGCA	0	0	0	0	0	0	0	0	0	0	0	0	0	0	0	0	0	0	2	0.00270805	0	0	0	0	1	0.00762428	0	0	1	0.000483926	0	0	0	0	0	0	0.222222	0.000600903
	CAGGCC	1	0.00302033	0	0	1	0.00352311	0	0	0	0	0	0	0	0	0	0	0	0	0	0	0	0	0	0	0	0	0	0	1	0.000483926	0	0	0	0	0	0	0.166667	0.000390409
	CAGGGA	0	0	0	0	0	0	0	0	0	0	0	0	1	0.00267044	0	0	0	0	1	0.00135402	0	0	0	0	2	0.0152486	0	0	2	0.000967853	0	0	0	0	0	0	0.333333	0.00112449
	CAGGTC	0	0	0	0	0	0	0	0	0	0	0	0	0	0	0	0	0	0	0	0	0	0	0	0	0	0	0	0	1	0.000483926	0	0	0	0	0	0	0.0555556	2.68848e-05
	CAGTAG	0	0	0	0	0	0	0	0	0	0	0	0	0	0	0	0	0	0	0	0	0	0	0	0	8	0.0609942	0	0	1	0.000483926	0	0	1	0.00228686	0	0	0.555556	0.0035425
	CAGTCC	0	0	0	0	0	0	0	0	0	0	0	0	1	0.00267044	0	0	0	0	1	0.00135402	0	0	0	0	0	0	0	0	1	0.000483926	0	0	0	0	0	0	0.166667	0.000250466
	CAGTCG	0	0	0	0	0	0	0	0	0	0	0	0	0	0	0	0	0	0	0	0	0	0	0	0	0	0	0	0	1	0.000483926	0	0	0	0	0	0	0.0555556	2.68848e-05
	CAGTGA	0	0	0	0	0	0	0	0	0	0	0	0	0	0	0	0	0	0	0	0	0	0	0	0	0	0	0	0	1	0.000483926	0	0	0	0	0	0	0.0555556	2.68848e-05
	CATAAT	0	0	0	0	0	0	1	0.00492465	1	0.00102739	0	0	0	0	0	0	0	0	0	0	7	0.00895519	0	0	0	0	0	0	9	0.00435534	2	0.00609868	0	0	0	0	1.11111	0.00140896
	CATCCA	0	0	0	0	0	0	1	0.00492465	0	0	0	0	0	0	0	0	1	0.00376364	0	0	0	0	0	0	4	0.0304971	0	0	2	0.000967853	1	0.00304934	1	0.00228686	0	0	0.555556	0.00252719
	CATCCT	1	0.00302033	0	0	0	0	0	0	0	0	0	0	0	0	0	0	0	0	0	0	1	0.00127931	0	0	3	0.0228728	2	0.00411353	1	0.000483926	0	0	0	0	0	0	0.444444	0.001765
	CATCGC	0	0	0	0	0	0	0	0	0	0	0	0	1	0.00267044	2	0.00416675	0	0	2	0.00270805	0	0	0	0	1	0.00762428	0	0	1	0.000483926	0	0	0	0	0	0	0.388889	0.000980747
	CATCTT	1	0.00302033	0	0	0	0	1	0.00492465	0	0	1	0.00238903	0	0	0	0	0	0	0	0	0	0	0	0	0	0	1	0.00205677	2	0.000967853	1	0.00304934	0	0	1	0.00281492	0.444444	0.00106794
	CATGAG	0	0	0	0	0	0	0	0	0	0	0	0	0	0	0	0	0	0	0	0	0	0	1	0.00141667	0	0	0	0	1	0.000483926	0	0	0	0	0	0	0.111111	0.000105589
	CATGCA	0	0	0	0	0	0	0	0	1	0.00102739	0	0	0	0	0	0	0	0	0	0	0	0	0	0	4	0.0304971	1	0.00205677	2	0.000967853	0	0	0	0	0	0	0.444444	0.0019194
	CATGGA	0	0	0	0	0	0	0	0	0	0	0	0	0	0	0	0	0	0	3	0.00406207	0	0	1	0.00141667	0	0	0	0	2	0.000967853	0	0	1	0.00228686	1	0.00281492	0.444444	0.000641576
	CATGGT	0	0	0	0	1	0.00352311	0	0	0	0	0	0	0	0	0	0	0	0	0	0	0	0	0	0	0	0	0	0	1	0.000483926	0	0	0	0	0	0	0.111111	0.000222613
	CATTCC	0	0	0	0	0	0	1	0.00492465	0	0	0	0	0	0	0	0	0	0	0	0	0	0	0	0	0	0	2	0.00411353	1	0.000483926	0	0	0	0	0	0	0.222222	0.000529006
	CATTCT	1	0.00302033	0	0	0	0	1	0.00492465	0	0	0	0	0	0	0	0	0	0	2	0.00270805	0	0	0	0	0	0	0	0	1	0.000483926	1	0.00304934	0	0	0	0	0.333333	0.000788127
	CCAAAC	0	0	0	0	0	0	0	0	0	0	0	0	0	0	0	0	0	0	0	0	0	0	0	0	0	0	0	0	1	0.000483926	0	0	1	0.00228686	2	0.00562984	0.222222	0.000466702
	CCAAAG	0	0	0	0	0	0	0	0	0	0	0	0	0	0	0	0	2	0.00752729	2	0.00270805	9	0.0115138	2	0.00283334	0	0	0	0	2	0.000967853	0	0	0	0	1	0.00281492	1	0.00157585
	CCAACA	0	0	0	0	0	0	0	0	1	0.00102739	0	0	0	0	0	0	2	0.00752729	0	0	0	0	1	0.00141667	0	0	0	0	1	0.000483926	2	0.00609868	0	0	0	0	0.388889	0.000919664
	CCAAGA	0	0	0	0	0	0	1	0.00492465	0	0	1	0.00238903	0	0	0	0	0	0	0	0	0	0	0	0	0	0	0	0	1	0.000483926	1	0.00304934	0	0	0	0	0.222222	0.000602608
	CCACAG	0	0	0	0	0	0	0	0	0	0	0	0	0	0	0	0	0	0	0	0	0	0	0	0	2	0.0152486	0	0	1	0.000483926	0	0	0	0	1	0.00281492	0.222222	0.00103041
	CCACCC	0	0	0	0	0	0	1	0.00492465	0	0	0	0	3	0.00801132	1	0.00208338	1	0.00376364	2	0.00270805	1	0.00127931	2	0.00283334	9	0.0686185	2	0.00411353	1	0.000483926	0	0	2	0.00457373	0	0	1.38889	0.00574408
	CCACCT	0	0	0	0	0	0	1	0.00492465	2	0.00205478	1	0.00238903	5	0.0133522	0	0	1	0.00376364	5	0.00677011	1	0.00127931	3	0.00425001	9	0.0686185	9	0.0185109	2	0.000967853	1	0.00304934	3	0.00686059	5	0.0140746	2.66667	0.00838142
	CCACGA	0	0	0	0	0	0	0	0	1	0.00102739	0	0	1	0.00267044	0	0	0	0	1	0.00135402	0	0	0	0	0	0	0	0	4	0.00193571	0	0	0	0	0	0	0.388889	0.000388198
	CCACGC	0	0	0	0	0	0	0	0	0	0	0	0	0	0	0	0	0	0	4	0.00541609	0	0	0	0	0	0	0	0	2	0.000967853	0	0	0	0	5	0.0140746	0.611111	0.00113659
	CCACGG	0	0	0	0	0	0	0	0	0	0	0	0	1	0.00267044	0	0	0	0	2	0.00270805	0	0	0	0	0	0	0	0	3	0.00145178	0	0	0	0	0	0	0.333333	0.000379459
	CCACTG	0	0	0	0	0	0	0	0	0	0	0	0	0	0	0	0	0	0	1	0.00135402	0	0	0	0	1	0.00762428	1	0.00205677	3	0.00145178	0	0	0	0	1	0.00281492	0.388889	0.000850098
	CCAGAA	1	0.00302033	0	0	1	0.00352311	0	0	0	0	0	0	0	0	0	0	1	0.00376364	0	0	1	0.00127931	0	0	0	0	0	0	1	0.000483926	0	0	0	0	0	0	0.277778	0.000670573
	CCAGCA	0	0	0	0	0	0	0	0	3	0.00308217	0	0	0	0	1	0.00208338	1	0.00376364	3	0.00406207	1	0.00127931	0	0	8	0.0609942	0	0	2	0.000967853	0	0	1	0.00228686	0	0	1.11111	0.00436219
	CCAGGA	0	0	0	0	0	0	0	0	0	0	0	0	0	0	0	0	0	0	1	0.00135402	0	0	0	0	0	0	0	0	1	0.000483926	0	0	0	0	0	0	0.111111	0.000102108
	CCAGGC	0	0	0	0	0	0	0	0	0	0	0	0	0	0	0	0	0	0	0	0	0	0	0	0	0	0	0	0	1	0.000483926	0	0	0	0	0	0	0.0555556	2.68848e-05
	CCAGGG	0	0	0	0	0	0	0	0	0	0	0	0	0	0	0	0	0	0	0	0	0	0	0	0	0	0	0	0	1	0.000483926	0	0	0	0	0	0	0.0555556	2.68848e-05
	CCAGTC	0	0	0	0	0	0	0	0	0	0	0	0	0	0	0	0	0	0	0	0	0	0	0	0	1	0.00762428	0	0	1	0.000483926	0	0	0	0	0	0	0.111111	0.000450456
	CCATAG	0	0	0	0	0	0	0	0	0	0	0	0	0	0	0	0	0	0	0	0	0	0	0	0	1	0.00762428	0	0	1	0.000483926	0	0	0	0	0	0	0.111111	0.000450456
	CCATAT	0	0	0	0	0	0	0	0	0	0	0	0	0	0	0	0	0	0	0	0	0	0	0	0	0	0	1	0.00205677	2	0.000967853	0	0	0	0	0	0	0.166667	0.000168034
	CCATCG	0	0	0	0	0	0	0	0	0	0	0	0	2	0.00534088	0	0	0	0	0	0	0	0	0	0	1	0.00762428	1	0.00205677	1	0.000483926	0	0	0	0	0	0	0.277778	0.000861436
	CCATCT	0	0	1	0.00835631	0	0	1	0.00492465	0	0	0	0	0	0	0	0	2	0.00752729	2	0.00270805	0	0	1	0.00141667	0	0	1	0.00205677	1	0.000483926	1	0.00304934	1	0.00228686	2	0.00562984	0.722222	0.00213554
	CCATGA	0	0	0	0	0	0	0	0	2	0.00205478	1	0.00238903	0	0	0	0	0	0	0	0	0	0	0	0	0	0	1	0.00205677	1	0.000483926	0	0	0	0	0	0	0.277778	0.000388028
	CCATTT	0	0	0	0	0	0	1	0.00492465	0	0	0	0	0	0	0	0	1	0.00376364	2	0.00270805	0	0	0	0	0	0	1	0.00205677	1	0.000483926	0	0	0	0	1	0.00281492	0.388889	0.000930664
	CCCACC	0	0	0	0	0	0	1	0.00492465	0	0	0	0	2	0.00534088	0	0	1	0.00376364	1	0.00135402	2	0.00255862	1	0.00141667	4	0.0304971	2	0.00411353	1	0.000483926	0	0	0	0	0	0	0.833333	0.00302517
	CCCACG	0	0	0	0	0	0	0	0	1	0.00102739	0	0	1	0.00267044	0	0	0	0	0	0	0	0	0	0	1	0.00762428	1	0.00205677	2	0.000967853	0	0	0	0	1	0.00281492	0.388889	0.000953425
	CCCACT	0	0	0	0	0	0	0	0	0	0	0	0	1	0.00267044	0	0	0	0	1	0.00135402	0	0	0	0	0	0	1	0.00205677	1	0.000483926	0	0	0	0	1	0.00281492	0.277778	0.000521115
	CCCAGC	0	0	0	0	0	0	0	0	1	0.00102739	0	0	0	0	0	0	0	0	0	0	0	0	0	0	3	0.0228728	0	0	5	0.00241963	0	0	0	0	0	0	0.5	0.00146221
	CCCAGT	0	0	0	0	0	0	0	0	0	0	0	0	0	0	0	0	0	0	1	0.00135402	0	0	1	0.00141667	0	0	0	0	1	0.000483926	0	0	0	0	0	0	0.166667	0.000180812
	CCCATT	0	0	0	0	0	0	0	0	1	0.00102739	0	0	0	0	0	0	0	0	0	0	0	0	3	0.00425001	0	0	0	0	1	0.000483926	0	0	0	0	2	0.00562984	0.388889	0.000632843
	CCCCAA	0	0	0	0	1	0.00352311	1	0.00492465	2	0.00205478	0	0	0	0	0	0	0	0	0	0	0	0	1	0.00141667	11	0.083867	1	0.00205677	1	0.000483926	0	0	0	0	0	0	1	0.00546261
	CCCCCA	0	0	0	0	0	0	1	0.00492465	2	0.00205478	1	0.00238903	0	0	1	0.00208338	0	0	1	0.00135402	13	0.0166311	1	0.00141667	16	0.121988	3	0.0061703	3	0.00145178	0	0	0	0	1	0.00281492	2.38889	0.00907106
	CCCCGA	0	0	0	0	1	0.00352311	0	0	2	0.00205478	0	0	0	0	0	0	0	0	1	0.00135402	0	0	0	0	3	0.0228728	0	0	1	0.000483926	0	0	0	0	0	0	0.444444	0.0016827
	CCCCGC	0	0	0	0	0	0	1	0.00492465	0	0	0	0	4	0.0106818	0	0	2	0.00752729	2	0.00270805	1	0.00127931	0	0	5	0.0381214	0	0	3	0.00145178	0	0	0	0	0	0	1	0.00370523
	CCCCGG	0	0	0	0	0	0	0	0	0	0	0	0	0	0	0	0	0	0	0	0	0	0	0	0	1	0.00762428	0	0	2	0.000967853	0	0	0	0	0	0	0.166667	0.00047734
	CCCCGT	0	0	0	0	0	0	0	0	0	0	0	0	1	0.00267044	0	0	0	0	1	0.00135402	0	0	0	0	4	0.0304971	0	0	1	0.000483926	0	0	0	0	0	0	0.388889	0.00194475
	CCCCTC	0	0	0	0	0	0	0	0	1	0.00102739	0	0	3	0.00801132	0	0	1	0.00376364	2	0.00270805	1	0.00127931	0	0	18	0.137237	1	0.00205677	3	0.00145178	0	0	0	0	0	0	1.66667	0.00875196
	CCCCTT	0	0	0	0	0	0	1	0.00492465	0	0	0	0	0	0	0	0	4	0.0150546	3	0.00406207	0	0	1	0.00141667	1	0.00762428	1	0.00205677	1	0.000483926	0	0	0	0	3	0.00844476	0.833333	0.00244821
	CCCGAC	0	0	0	0	0	0	0	0	0	0	0	0	0	0	0	0	0	0	1	0.00135402	0	0	0	0	0	0	0	0	1	0.000483926	0	0	0	0	0	0	0.111111	0.000102108
	CCCGCA	0	0	0	0	0	0	0	0	0	0	0	0	1	0.00267044	0	0	1	0.00376364	1	0.00135402	2	0.00255862	0	0	9	0.0686185	0	0	3	0.00145178	0	0	0	0	0	0	0.944444	0.00446761
	CCCGCC	0	0	0	0	0	0	0	0	0	0	0	0	2	0.00534088	0	0	0	0	1	0.00135402	0	0	0	0	4	0.0304971	0	0	2	0.000967853	0	0	0	0	0	0	0.5	0.00211999
	CCCGCG	0	0	0	0	0	0	0	0	0	0	0	0	1	0.00267044	0	0	0	0	2	0.00270805	0	0	0	0	0	0	0	0	2	0.000967853	0	0	0	0	0	0	0.277778	0.000352574
	CCCGGA	0	0	0	0	0	0	0	0	0	0	0	0	0	0	0	0	0	0	0	0	0	0	0	0	0	0	0	0	3	0.00145178	1	0.00304934	0	0	0	0	0.222222	0.000250062
	CCCGGC	0	0	0	0	0	0	0	0	0	0	0	0	0	0	0	0	0	0	2	0.00270805	0	0	0	0	0	0	0	0	1	0.000483926	0	0	0	0	0	0	0.166667	0.000177332
	CCCGGT	0	0	0	0	0	0	0	0	0	0	0	0	0	0	0	0	0	0	0	0	0	0	0	0	1	0.00762428	0	0	1	0.000483926	0	0	0	0	0	0	0.111111	0.000450456
	CCCGTG	0	0	0	0	0	0	0	0	0	0	0	0	0	0	0	0	0	0	1	0.00135402	0	0	0	0	1	0.00762428	0	0	2	0.000967853	0	0	0	0	0	0	0.222222	0.000552564
	CCCTAA	1	0.00302033	0	0	0	0	2	0.00984931	1	0.00102739	1	0.00238903	1	0.00267044	0	0	0	0	2	0.00270805	2	0.00255862	0	0	2	0.0152486	1	0.00205677	2	0.000967853	0	0	2	0.00457373	1	0.00281492	1	0.00277139
	CCCTCC	0	0	0	0	0	0	1	0.00492465	0	0	2	0.00477806	6	0.0160226	0	0	0	0	2	0.00270805	0	0	0	0	20	0.152486	0	0	3	0.00145178	0	0	2	0.00457373	0	0	2	0.0103858
	CCCTCG	0	0	0	0	0	0	1	0.00492465	0	0	0	0	1	0.00267044	0	0	0	0	2	0.00270805	0	0	1	0.00141667	1	0.00762428	0	0	2	0.000967853	0	0	0	0	0	0	0.444444	0.00112844
	CCCTCT	1	0.00302033	0	0	1	0.00352311	0	0	1	0.00102739	2	0.00477806	5	0.0133522	0	0	6	0.0225819	4	0.00541609	1	0.00127931	0	0	8	0.0609942	2	0.00411353	13	0.00629104	0	0	4	0.00914746	0	0	2.66667	0.00752914
	CCCTGC	0	0	0	0	0	0	0	0	0	0	0	0	0	0	0	0	0	0	5	0.00677011	0	0	0	0	2	0.0152486	0	0	2	0.000967853	1	0.00304934	0	0	0	0	0.555556	0.00144644
	CCCTGT	0	0	0	0	0	0	0	0	0	0	0	0	0	0	0	0	0	0	0	0	0	0	0	0	0	0	0	0	1	0.000483926	0	0	0	0	0	0	0.0555556	2.68848e-05
	CCCTTC	0	0	0	0	0	0	1	0.00492465	0	0	0	0	0	0	0	0	0	0	2	0.00270805	0	0	1	0.00141667	5	0.0381214	2	0.00411353	1	0.000483926	0	0	1	0.00228686	0	0	0.722222	0.00300306
	CCGAAC	0	0	0	0	1	0.00352311	0	0	1	0.00102739	0	0	0	0	0	0	0	0	1	0.00135402	0	0	0	0	0	0	0	0	3	0.00145178	0	0	1	0.00228686	0	0	0.388889	0.000535732
	CCGACC	0	0	0	0	0	0	0	0	0	0	0	0	0	0	0	0	0	0	1	0.00135402	0	0	0	0	0	0	0	0	1	0.000483926	0	0	0	0	0	0	0.111111	0.000102108
	CCGACG	0	0	0	0	0	0	0	0	0	0	0	0	1	0.00267044	0	0	0	0	1	0.00135402	0	0	0	0	0	0	0	0	5	0.00241963	0	0	0	0	0	0	0.388889	0.000358005
	CCGAGA	0	0	0	0	0	0	0	0	0	0	0	0	0	0	0	0	0	0	1	0.00135402	0	0	0	0	0	0	0	0	1	0.000483926	0	0	0	0	0	0	0.111111	0.000102108
	CCGAGC	0	0	0	0	0	0	0	0	0	0	0	0	0	0	0	0	0	0	0	0	0	0	0	0	0	0	0	0	1	0.000483926	0	0	0	0	0	0	0.0555556	2.68848e-05
	CCGAGG	0	0	0	0	0	0	0	0	0	0	0	0	0	0	0	0	0	0	0	0	0	0	0	0	0	0	0	0	10	0.00483926	0	0	0	0	0	0	0.555556	0.000268848
	CCGCAA	1	0.00302033	0	0	1	0.00352311	0	0	1	0.00102739	0	0	0	0	0	0	0	0	0	0	0	0	0	0	3	0.0228728	0	0	2	0.000967853	0	0	0	0	0	0	0.444444	0.00174508
	CCGCAC	0	0	0	0	0	0	1	0.00492465	0	0	0	0	0	0	0	0	0	0	4	0.00541609	0	0	0	0	7	0.0533699	0	0	3	0.00145178	0	0	0	0	0	0	0.833333	0.00362014
	CCGCAG	0	0	0	0	1	0.00352311	0	0	0	0	0	0	1	0.00267044	0	0	0	0	2	0.00270805	0	0	0	0	3	0.0228728	0	0	3	0.00145178	0	0	0	0	0	0	0.555556	0.0018459
	CCGCCA	0	0	0	0	0	0	1	0.00492465	4	0.00410956	0	0	11	0.0293748	0	0	1	0.00376364	4	0.00541609	2	0.00255862	0	0	16	0.121988	0	0	5	0.00241963	0	0	3	0.00686059	4	0.0112597	2.83333	0.0107042
	CCGCCC	0	0	0	0	0	0	0	0	0	0	0	0	5	0.0133522	0	0	0	0	2	0.00270805	0	0	0	0	2	0.0152486	0	0	1	0.000483926	0	0	2	0.00457373	0	0	0.666667	0.00202036
	CCGCCT	0	0	1	0.00835631	0	0	0	0	0	0	0	0	12	0.0320453	0	0	0	0	3	0.00406207	0	0	0	0	3	0.0228728	0	0	6	0.00290356	0	0	3	0.00686059	0	0	1.55556	0.00428337
	CCGCGA	0	0	0	0	0	0	0	0	0	0	0	0	1	0.00267044	0	0	0	0	0	0	0	0	0	0	0	0	0	0	2	0.000967853	0	0	0	0	0	0	0.166667	0.000202127
	CCGCGC	0	0	0	0	0	0	0	0	0	0	0	0	0	0	0	0	0	0	1	0.00135402	0	0	0	0	1	0.00762428	0	0	3	0.00145178	0	0	0	0	0	0	0.277778	0.000579449
	CCGCGT	0	0	0	0	0	0	0	0	0	0	0	0	0	0	0	0	0	0	0	0	0	0	0	0	0	0	0	0	1	0.000483926	0	0	0	0	0	0	0.0555556	2.68848e-05
	CCGCTC	0	0	0	0	0	0	0	0	0	0	0	0	0	0	0	0	0	0	2	0.00270805	0	0	0	0	0	0	0	0	1	0.000483926	0	0	2	0.00457373	0	0	0.277778	0.000431428
	CCGCTG	0	0	0	0	0	0	0	0	0	0	1	0.00238903	1	0.00267044	0	0	0	0	1	0.00135402	0	0	0	0	1	0.00762428	0	0	3	0.00145178	0	0	1	0.00228686	0	0	0.444444	0.000987578
	CCGGAG	0	0	0	0	0	0	0	0	0	0	0	0	1	0.00267044	0	0	1	0.00376364	1	0.00135402	0	0	0	0	0	0	0	0	2	0.000967853	0	0	0	0	0	0	0.277778	0.000486442
	CCGGCA	0	0	0	0	0	0	0	0	0	0	0	0	1	0.00267044	0	0	0	0	4	0.00541609	0	0	0	0	3	0.0228728	0	0	5	0.00241963	0	0	0	0	0	0	0.722222	0.00185439
	CCGGCG	1	0.00302033	0	0	0	0	0	0	0	0	0	0	0	0	0	0	0	0	4	0.00541609	0	0	0	0	1	0.00762428	0	0	5	0.00241963	0	0	0	0	0	0	0.611111	0.00102668
	CCGGCT	0	0	0	0	0	0	0	0	1	0.00102739	0	0	0	0	0	0	1	0.00376364	1	0.00135402	0	0	0	0	0	0	0	0	3	0.00145178	0	0	0	0	0	0	0.333333	0.000422046
	CCGGGA	0	0	0	0	0	0	0	0	0	0	0	0	0	0	0	0	0	0	0	0	0	0	0	0	1	0.00762428	1	0.00205677	2	0.000967853	0	0	0	0	0	0	0.222222	0.000591605
	CCGGGT	0	0	0	0	0	0	0	0	0	0	0	0	0	0	0	0	0	0	0	0	0	0	0	0	1	0.00762428	0	0	1	0.000483926	0	0	1	0.00228686	0	0	0.166667	0.000577504
	CCGTAG	0	0	0	0	0	0	0	0	0	0	0	0	0	0	0	0	0	0	0	0	0	0	0	0	0	0	0	0	1	0.000483926	0	0	0	0	0	0	0.0555556	2.68848e-05
	CCGTCG	0	0	0	0	0	0	0	0	0	0	0	0	4	0.0106818	0	0	0	0	3	0.00406207	1	0.00127931	0	0	2	0.0152486	0	0	2	0.000967853	0	0	1	0.00228686	0	0	0.722222	0.00191813
	CCGTGC	0	0	0	0	0	0	0	0	0	0	0	0	0	0	0	0	0	0	2	0.00270805	0	0	0	0	0	0	0	0	3	0.00145178	0	0	0	0	0	0	0.277778	0.000231101
	CCGTGG	0	0	0	0	0	0	0	0	0	0	0	0	0	0	0	0	0	0	1	0.00135402	0	0	0	0	0	0	0	0	1	0.000483926	0	0	0	0	0	0	0.111111	0.000102108
	CCGTGT	0	0	0	0	0	0	0	0	0	0	0	0	0	0	0	0	0	0	1	0.00135402	0	0	0	0	0	0	0	0	2	0.000967853	0	0	0	0	0	0	0.166667	0.000128993
	CCGTTG	0	0	0	0	0	0	0	0	0	0	0	0	0	0	0	0	0	0	0	0	0	0	0	0	0	0	0	0	2	0.000967853	0	0	0	0	0	0	0.111111	5.37696e-05
	CCTAAC	0	0	0	0	0	0	0	0	7	0.00719173	0	0	1	0.00267044	0	0	0	0	1	0.00135402	6	0.00767587	0	0	0	0	2	0.00411353	2	0.000967853	1	0.00304934	1	0.00228686	0	0	1.16667	0.00162831
	CCTAAT	0	0	0	0	0	0	0	0	0	0	0	0	0	0	0	0	0	0	0	0	0	0	1	0.00141667	0	0	0	0	1	0.000483926	0	0	0	0	2	0.00562984	0.222222	0.000418358
	CCTACT	0	0	0	0	1	0.00352311	0	0	0	0	0	0	1	0.00267044	0	0	0	0	0	0	0	0	0	0	1	0.00762428	0	0	1	0.000483926	0	0	0	0	0	0	0.222222	0.000794542
	CCTAGA	0	0	0	0	0	0	0	0	0	0	0	0	0	0	0	0	0	0	0	0	0	0	0	0	0	0	0	0	1	0.000483926	0	0	0	0	0	0	0.0555556	2.68848e-05
	CCTAGC	0	0	0	0	0	0	0	0	0	0	0	0	0	0	0	0	0	0	0	0	0	0	0	0	0	0	0	0	1	0.000483926	0	0	0	0	0	0	0.0555556	2.68848e-05
	CCTCAG	0	0	0	0	0	0	0	0	0	0	0	0	0	0	0	0	1	0.00376364	0	0	0	0	0	0	0	0	0	0	2	0.000967853	0	0	0	0	0	0	0.166667	0.000262861
	CCTCAT	0	0	0	0	0	0	0	0	0	0	1	0.00238903	0	0	0	0	0	0	0	0	0	0	0	0	6	0.0457457	1	0.00205677	9	0.00435534	1	0.00304934	0	0	0	0	1	0.00319978
	CCTCCA	1	0.00302033	1	0.00835631	1	0.00352311	2	0.00984931	3	0.00308217	1	0.00238903	2	0.00534088	2	0.00416675	3	0.0112909	2	0.00270805	2	0.00255862	2	0.00283334	10	0.0762428	4	0.00822707	3	0.00145178	2	0.00609868	3	0.00686059	1	0.00281492	2.5	0.00893415
	CCTCCC	0	0	0	0	0	0	0	0	0	0	0	0	9	0.024034	0	0	1	0.00376364	2	0.00270805	1	0.00127931	0	0	22	0.167734	1	0.00205677	8	0.00387141	0	0	2	0.00457373	0	0	2.55556	0.0116678
	CCTCCG	0	0	0	0	0	0	0	0	1	0.00102739	0	0	8	0.0213635	1	0.00208338	0	0	1	0.00135402	2	0.00255862	0	0	3	0.0228728	0	0	6	0.00290356	0	0	1	0.00228686	0	0	1.27778	0.00313612
	CCTCGA	0	0	0	0	0	0	0	0	0	0	0	0	0	0	0	0	0	0	1	0.00135402	0	0	0	0	0	0	0	0	1	0.000483926	0	0	0	0	0	0	0.111111	0.000102108
	CCTCGG	0	0	0	0	0	0	0	0	0	0	0	0	2	0.00534088	0	0	0	0	0	0	0	0	0	0	0	0	0	0	1	0.000483926	0	0	0	0	0	0	0.166667	0.0003236
	CCTCGT	1	0.00302033	0	0	0	0	0	0	0	0	0	0	0	0	0	0	0	0	5	0.00677011	0	0	0	0	3	0.0228728	0	0	1	0.000483926	0	0	0	0	0	0	0.555556	0.00184151
	CCTCTC	0	0	0	0	0	0	4	0.0196986	3	0.00308217	1	0.00238903	5	0.0133522	0	0	3	0.0112909	5	0.00677011	0	0	2	0.00283334	2	0.0152486	5	0.0102838	5	0.00241963	0	0	3	0.00686059	0	0	2.11111	0.00523495
	CCTCTT	1	0.00302033	0	0	0	0	2	0.00984931	1	0.00102739	1	0.00238903	0	0	0	0	0	0	2	0.00270805	1	0.00127931	6	0.00850003	2	0.0152486	0	0	1	0.000483926	1	0.00304934	3	0.00686059	3	0.00844476	1.33333	0.00349226
	CCTGAA	0	0	0	0	0	0	0	0	0	0	0	0	0	0	0	0	0	0	0	0	0	0	0	0	0	0	0	0	2	0.000967853	0	0	0	0	0	0	0.111111	5.37696e-05
	CCTGAC	0	0	0	0	1	0.00352311	0	0	0	0	0	0	0	0	0	0	0	0	0	0	0	0	0	0	1	0.00762428	0	0	1	0.000483926	0	0	0	0	0	0	0.166667	0.000646184
	CCTGAG	0	0	2	0.0167126	1	0.00352311	2	0.00984931	0	0	0	0	0	0	0	0	0	0	1	0.00135402	0	0	0	0	0	0	0	0	1	0.000483926	0	0	0	0	0	0	0.388889	0.0017735
	CCTGAT	0	0	0	0	0	0	1	0.00492465	0	0	0	0	0	0	0	0	0	0	1	0.00135402	0	0	0	0	0	0	0	0	1	0.000483926	0	0	0	0	0	0	0.166667	0.0003757
	CCTGCC	0	0	0	0	0	0	0	0	0	0	0	0	0	0	0	0	0	0	5	0.00677011	0	0	0	0	2	0.0152486	0	0	1	0.000483926	0	0	0	0	0	0	0.444444	0.00125014
	CCTGCG	0	0	0	0	0	0	0	0	0	0	0	0	0	0	0	0	0	0	0	0	0	0	0	0	1	0.00762428	0	0	3	0.00145178	0	0	0	0	0	0	0.222222	0.000504225
	CCTGCT	0	0	0	0	0	0	0	0	0	0	0	0	1	0.00267044	1	0.00208338	0	0	1	0.00135402	0	0	0	0	4	0.0304971	1	0.00205677	1	0.000483926	0	0	1	0.00228686	0	0	0.555556	0.00230181
	CCTGGG	0	0	0	0	0	0	0	0	0	0	0	0	0	0	0	0	0	0	0	0	0	0	0	0	0	0	0	0	1	0.000483926	0	0	0	0	0	0	0.0555556	2.68848e-05
	CCTGGT	0	0	0	0	0	0	0	0	0	0	1	0.00238903	0	0	0	0	0	0	1	0.00135402	0	0	0	0	2	0.0152486	0	0	1	0.000483926	0	0	0	0	0	0	0.277778	0.00108197
	CCTGTG	0	0	0	0	0	0	0	0	0	0	0	0	0	0	1	0.00208338	0	0	0	0	0	0	0	0	0	0	0	0	1	0.000483926	0	0	0	0	0	0	0.111111	0.000142628
	CCTTAC	0	0	0	0	0	0	0	0	0	0	0	0	0	0	0	0	0	0	0	0	0	0	0	0	0	0	1	0.00205677	1	0.000483926	0	0	0	0	0	0	0.111111	0.00014115
	CCTTCC	0	0	0	0	0	0	1	0.00492465	0	0	0	0	2	0.00534088	0	0	0	0	6	0.00812414	0	0	0	0	1	0.00762428	0	0	2	0.000967853	0	0	9	0.0205818	0	0	1.16667	0.00264242
	CCTTCG	0	0	0	0	0	0	0	0	0	0	0	0	1	0.00267044	0	0	0	0	1	0.00135402	0	0	0	0	0	0	0	0	1	0.000483926	0	0	0	0	0	0	0.166667	0.000250466
	CCTTCT	2	0.00604065	1	0.00835631	1	0.00352311	4	0.0196986	1	0.00102739	0	0	3	0.00801132	0	0	3	0.0112909	3	0.00406207	0	0	2	0.00283334	0	0	0	0	2	0.000967853	2	0.00609868	1	0.00228686	3	0.00844476	1.55556	0.00459122
	CCTTGG	0	0	0	0	0	0	0	0	0	0	0	0	0	0	0	0	0	0	0	0	0	0	0	0	1	0.00762428	0	0	2	0.000967853	0	0	0	0	0	0	0.166667	0.00047734
	CGAAAC	0	0	0	0	0	0	0	0	0	0	0	0	0	0	0	0	0	0	0	0	0	0	0	0	0	0	1	0.00205677	1	0.000483926	0	0	0	0	0	0	0.111111	0.00014115
	CGAAGC	0	0	0	0	0	0	0	0	0	0	0	0	0	0	0	0	0	0	0	0	0	0	1	0.00141667	0	0	0	0	1	0.000483926	0	0	0	0	0	0	0.111111	0.000105589
	CGACCA	0	0	6	0.0501379	0	0	0	0	0	0	0	0	1	0.00267044	1	0.00208338	0	0	0	0	0	0	0	0	1	0.00762428	0	0	5	0.00241963	0	0	0	0	0	0	0.777778	0.00360753
	CGACCC	0	0	0	0	0	0	1	0.00492465	1	0.00102739	0	0	0	0	0	0	0	0	1	0.00135402	0	0	1	0.00141667	1	0.00762428	0	0	2	0.000967853	0	0	1	0.00228686	1	0.00281492	0.5	0.00124537
	CGACGC	0	0	0	0	0	0	0	0	0	0	0	0	4	0.0106818	0	0	0	0	3	0.00406207	0	0	0	0	1	0.00762428	0	0	4	0.00193571	0	0	0	0	0	0	0.666667	0.00135021
	CGACGG	0	0	0	0	0	0	0	0	2	0.00205478	0	0	6	0.0160226	0	0	0	0	3	0.00406207	1	0.00127931	1	0.00141667	3	0.0228728	0	0	3	0.00145178	0	0	0	0	1	0.00281492	1.11111	0.0028875
	CGAGAG	0	0	0	0	0	0	0	0	0	0	0	0	1	0.00267044	0	0	0	0	0	0	0	0	0	0	0	0	0	0	2	0.000967853	0	0	0	0	0	0	0.166667	0.000202127
	CGAGCC	0	0	0	0	0	0	0	0	0	0	0	0	0	0	0	0	0	0	0	0	0	0	0	0	0	0	0	0	1	0.000483926	0	0	0	0	0	0	0.0555556	2.68848e-05
	CGAGGA	0	0	0	0	0	0	0	0	0	0	0	0	2	0.00534088	1	0.00208338	0	0	2	0.00270805	0	0	0	0	1	0.00762428	0	0	1	0.000483926	0	0	0	0	0	0	0.388889	0.00101336
	CGAGGC	0	0	0	0	0	0	0	0	0	0	0	0	1	0.00267044	0	0	0	0	0	0	0	0	0	0	0	0	0	0	2	0.000967853	0	0	0	0	0	0	0.166667	0.000202127
	CGAGGT	0	0	0	0	0	0	0	0	0	0	0	0	0	0	0	0	0	0	1	0.00135402	0	0	1	0.00141667	0	0	0	0	6	0.00290356	0	0	0	0	1	0.00281492	0.5	0.000471621
	CGATGC	0	0	0	0	0	0	1	0.00492465	0	0	0	0	0	0	0	0	0	0	1	0.00135402	0	0	0	0	1	0.00762428	0	0	1	0.000483926	0	0	1	0.00228686	0	0	0.277778	0.000926319
	CGCACA	0	0	0	0	0	0	0	0	0	0	0	0	1	0.00267044	0	0	0	0	0	0	1	0.00127931	0	0	8	0.0609942	1	0.00205677	1	0.000483926	0	0	0	0	0	0	0.666667	0.00374915
	CGCACC	0	0	0	0	0	0	0	0	0	0	0	0	0	0	0	0	0	0	0	0	0	0	0	0	2	0.0152486	0	0	1	0.000483926	0	0	0	0	0	0	0.166667	0.000874027
	CGCAGA	0	0	0	0	0	0	0	0	0	0	0	0	0	0	0	0	0	0	0	0	0	0	0	0	0	0	0	0	2	0.000967853	0	0	0	0	0	0	0.111111	5.37696e-05
	CGCAGC	0	0	0	0	0	0	1	0.00492465	0	0	0	0	0	0	0	0	0	0	3	0.00406207	0	0	0	0	2	0.0152486	0	0	2	0.000967853	1	0.00304934	1	0.00228686	0	0	0.555556	0.00169663
	CGCCAC	0	0	0	0	0	0	0	0	0	0	0	0	9	0.024034	0	0	0	0	4	0.00541609	0	0	0	0	5	0.0381214	0	0	1	0.000483926	0	0	2	0.00457373	0	0	1.16667	0.00403495
	CGCCAG	0	0	0	0	0	0	1	0.00492465	0	0	0	0	0	0	0	0	0	0	2	0.00270805	0	0	0	0	1	0.00762428	0	0	1	0.000483926	0	0	0	0	0	0	0.277778	0.000874494
	CGCCCA	0	0	0	0	0	0	0	0	0	0	0	0	3	0.00801132	0	0	0	0	0	0	0	0	0	0	0	0	0	0	6	0.00290356	0	0	0	0	1	0.00281492	0.555556	0.000762767
	CGCCCC	0	0	0	0	0	0	0	0	0	0	0	0	2	0.00534088	0	0	0	0	1	0.00135402	0	0	0	0	0	0	0	0	3	0.00145178	0	0	0	0	0	0	0.333333	0.000452594
	CGCCCG	0	0	0	0	0	0	0	0	0	0	0	0	0	0	0	0	0	0	2	0.00270805	0	0	0	0	0	0	0	0	1	0.000483926	0	0	0	0	0	0	0.166667	0.000177332
	CGCCGA	0	0	0	0	0	0	0	0	0	0	0	0	5	0.0133522	0	0	0	0	6	0.00812414	0	0	1	0.00141667	2	0.0152486	0	0	6	0.00290356	1	0.00304934	0	0	0	0	1.16667	0.00244969
	CGCCGG	0	0	0	0	0	0	0	0	0	0	0	0	4	0.0106818	0	0	0	0	2	0.00270805	0	0	0	0	2	0.0152486	0	0	5	0.00241963	0	0	0	0	0	0	0.722222	0.00172544
	CGCCGT	0	0	0	0	0	0	0	0	1	0.00102739	0	0	7	0.0186931	0	0	0	0	1	0.00135402	1	0.00127931	0	0	3	0.0228728	0	0	3	0.00145178	0	0	0	0	0	0	0.888889	0.00259325
	CGCCTG	0	0	0	0	0	0	0	0	0	0	0	0	0	0	0	0	0	0	0	0	0	0	0	0	0	0	0	0	2	0.000967853	0	0	0	0	0	0	0.111111	5.37696e-05
	CGCCTT	0	0	0	0	0	0	0	0	0	0	0	0	1	0.00267044	0	0	0	0	1	0.00135402	0	0	0	0	0	0	0	0	1	0.000483926	0	0	2	0.00457373	0	0	0.277778	0.000504562
	CGCGAC	0	0	0	0	0	0	0	0	0	0	0	0	0	0	0	0	0	0	0	0	0	0	0	0	0	0	0	0	1	0.000483926	0	0	0	0	0	0	0.0555556	2.68848e-05
	CGCGCC	0	0	0	0	0	0	0	0	0	0	0	0	0	0	0	0	0	0	0	0	0	0	0	0	0	0	0	0	6	0.00290356	0	0	0	0	0	0	0.333333	0.000161309
	CGCGGC	0	0	0	0	0	0	0	0	0	0	0	0	0	0	0	0	0	0	1	0.00135402	0	0	0	0	0	0	0	0	1	0.000483926	0	0	0	0	0	0	0.111111	0.000102108
	CGCGGG	0	0	0	0	0	0	0	0	0	0	0	0	0	0	0	0	0	0	0	0	0	0	0	0	2	0.0152486	0	0	4	0.00193571	0	0	0	0	0	0	0.333333	0.000954681
	CGCGGT	0	0	0	0	0	0	0	0	0	0	0	0	0	0	0	0	0	0	1	0.00135402	0	0	0	0	0	0	0	0	1	0.000483926	0	0	0	0	0	0	0.111111	0.000102108
	CGCTGC	1	0.00302033	0	0	1	0.00352311	0	0	0	0	0	0	1	0.00267044	0	0	1	0.00376364	4	0.00541609	0	0	0	0	3	0.0228728	0	0	3	0.00145178	0	0	1	0.00228686	0	0	0.833333	0.00250028
	CGCTGG	0	0	0	0	0	0	0	0	0	0	0	0	0	0	0	0	0	0	1	0.00135402	0	0	0	0	0	0	0	0	2	0.000967853	0	0	0	0	0	0	0.166667	0.000128993
	CGGAAG	0	0	0	0	0	0	0	0	0	0	0	0	0	0	0	0	0	0	0	0	0	0	0	0	0	0	0	0	1	0.000483926	0	0	0	0	0	0	0.0555556	2.68848e-05
	CGGAGA	0	0	0	0	0	0	0	0	0	0	0	0	0	0	0	0	0	0	0	0	0	0	0	0	0	0	0	0	2	0.000967853	1	0.00304934	1	0.00228686	0	0	0.222222	0.000350225
	CGGAGC	0	0	0	0	0	0	0	0	0	0	0	0	1	0.00267044	0	0	0	0	5	0.00677011	0	0	0	0	0	0	0	0	3	0.00145178	0	0	0	0	0	0	0.5	0.00060513
	CGGAGG	0	0	0	0	0	0	0	0	1	0.00102739	0	0	8	0.0213635	0	0	0	0	2	0.00270805	0	0	0	0	1	0.00762428	1	0.00205677	1	0.000483926	0	0	0	0	1	0.00281492	0.833333	0.00211549
	CGGCAA	0	0	0	0	0	0	0	0	1	0.00102739	0	0	0	0	0	0	0	0	2	0.00270805	0	0	0	0	1	0.00762428	0	0	3	0.00145178	0	0	0	0	0	0	0.388889	0.000711749
	CGGCAC	0	0	0	0	0	0	0	0	0	0	0	0	0	0	0	0	0	0	6	0.00812414	0	0	0	0	1	0.00762428	1	0.00205677	1	0.000483926	1	0.00304934	0	0	0	0	0.555556	0.00118547
	CGGCAG	0	0	0	0	0	0	0	0	0	0	0	0	2	0.00534088	0	0	0	0	2	0.00270805	0	0	0	0	9	0.0686185	0	0	5	0.00241963	0	0	0	0	0	0	1	0.00439372
	CGGCAT	0	0	0	0	0	0	0	0	0	0	0	0	0	0	0	0	0	0	2	0.00270805	0	0	0	0	0	0	0	0	1	0.000483926	0	0	0	0	0	0	0.166667	0.000177332
	CGGCCA	0	0	0	0	0	0	0	0	0	0	0	0	0	0	0	0	0	0	1	0.00135402	0	0	0	0	0	0	0	0	1	0.000483926	0	0	0	0	0	0	0.111111	0.000102108
	CGGCGA	1	0.00302033	0	0	1	0.00352311	1	0.00492465	0	0	0	0	21	0.0560793	0	0	0	0	9	0.0121862	0	0	2	0.00283334	5	0.0381214	0	0	3	0.00145178	1	0.00304934	0	0	0	0	2.44444	0.00695497
	CGGCGC	0	0	0	0	0	0	0	0	0	0	0	0	2	0.00534088	0	0	0	0	4	0.00541609	0	0	0	0	1	0.00762428	0	0	4	0.00193571	0	0	0	0	0	0	0.611111	0.00112872
	CGGCGT	0	0	0	0	0	0	0	0	0	0	0	0	2	0.00534088	0	0	0	0	8	0.0108322	0	0	0	0	2	0.0152486	0	0	4	0.00193571	0	0	0	0	2	0.00562984	1	0.00216595
	CGGCTA	0	0	0	0	0	0	1	0.00492465	0	0	0	0	0	0	0	0	0	0	1	0.00135402	0	0	0	0	0	0	0	0	1	0.000483926	0	0	0	0	0	0	0.166667	0.0003757
	CGGCTC	0	0	0	0	0	0	0	0	0	0	0	0	2	0.00534088	0	0	0	0	2	0.00270805	0	0	0	0	0	0	0	0	2	0.000967853	0	0	0	0	0	0	0.333333	0.000500932
	CGGCTG	0	0	0	0	0	0	0	0	0	0	0	0	0	0	0	0	0	0	2	0.00270805	0	0	0	0	4	0.0304971	0	0	2	0.000967853	0	0	0	0	3	0.00844476	0.611111	0.00236765
	CGGGCG	0	0	0	0	0	0	0	0	0	0	0	0	2	0.00534088	0	0	0	0	3	0.00406207	0	0	0	0	1	0.00762428	0	0	1	0.000483926	0	0	0	0	0	0	0.388889	0.000972842
	CGGGCT	0	0	0	0	0	0	0	0	0	0	0	0	0	0	0	0	0	0	0	0	0	0	0	0	0	0	0	0	1	0.000483926	0	0	0	0	0	0	0.0555556	2.68848e-05
	CGGGGA	0	0	0	0	0	0	0	0	0	0	0	0	2	0.00534088	0	0	0	0	0	0	0	0	0	0	1	0.00762428	0	0	3	0.00145178	0	0	0	0	0	0	0.333333	0.000800941
	CGGGGC	0	0	0	0	0	0	0	0	0	0	0	0	0	0	0	0	0	0	3	0.00406207	0	0	0	0	0	0	0	0	2	0.000967853	0	0	0	0	0	0	0.277778	0.00027944
	CGGGGG	0	0	0	0	0	0	0	0	0	0	0	0	1	0.00267044	0	0	0	0	3	0.00406207	0	0	0	0	4	0.0304971	0	0	1	0.000483926	0	0	0	0	0	0	0.5	0.0020952
	CGGGGT	0	0	0	0	0	0	0	0	0	0	0	0	0	0	0	0	0	0	0	0	0	0	0	0	0	0	0	0	1	0.000483926	0	0	1	0.00228686	1	0.00281492	0.166667	0.000310317
	CGGTCT	0	0	0	0	0	0	0	0	0	0	0	0	0	0	0	0	0	0	0	0	1	0.00127931	0	0	0	0	0	0	1	0.000483926	0	0	0	0	0	0	0.111111	9.79577e-05
	CGGTGC	0	0	0	0	0	0	0	0	0	0	0	0	0	0	0	0	0	0	3	0.00406207	0	0	0	0	0	0	0	0	4	0.00193571	0	0	0	0	0	0	0.388889	0.00033321
	CGGTGG	2	0.00604065	0	0	1	0.00352311	0	0	0	0	0	0	0	0	0	0	0	0	1	0.00135402	0	0	0	0	7	0.0533699	3	0.0061703	2	0.000967853	0	0	0	0	1	0.00281492	0.944444	0.00412449
	CGTCCA	0	0	1	0.00835631	0	0	0	0	0	0	0	0	0	0	0	0	0	0	0	0	0	0	0	0	0	0	0	0	1	0.000483926	0	0	0	0	0	0	0.111111	0.000491124
	CGTCCC	0	0	0	0	0	0	0	0	0	0	0	0	0	0	0	0	0	0	2	0.00270805	0	0	1	0.00141667	1	0.00762428	0	0	2	0.000967853	0	0	1	0.00228686	0	0	0.388889	0.000833539
	CGTCCT	0	0	0	0	0	0	0	0	0	0	0	0	0	0	0	0	0	0	0	0	0	0	0	0	1	0.00762428	0	0	1	0.000483926	0	0	0	0	0	0	0.111111	0.000450456
	CGTCGC	0	0	0	0	0	0	0	0	0	0	0	0	5	0.0133522	0	0	1	0.00376364	4	0.00541609	0	0	0	0	3	0.0228728	0	0	4	0.00193571	0	0	0	0	0	0	0.944444	0.00263003
	CGTCGG	0	0	0	0	0	0	0	0	0	0	0	0	5	0.0133522	0	0	0	0	2	0.00270805	0	0	0	0	0	0	0	0	2	0.000967853	0	0	0	0	0	0	0.5	0.000946006
	CGTCTG	0	0	0	0	0	0	0	0	0	0	0	0	1	0.00267044	0	0	0	0	0	0	0	0	0	0	0	0	0	0	1	0.000483926	0	0	0	0	1	0.00281492	0.166667	0.000331627
	CGTGCC	0	0	0	0	0	0	0	0	0	0	0	0	0	0	0	0	1	0.00376364	1	0.00135402	0	0	0	0	0	0	0	0	3	0.00145178	1	0.00304934	0	0	0	0	0.333333	0.000534377
	CGTGGA	0	0	0	0	0	0	0	0	0	0	0	0	0	0	0	0	0	0	0	0	2	0.00255862	0	0	0	0	0	0	1	0.000483926	0	0	0	0	0	0	0.166667	0.000169031
	CGTGGC	0	0	0	0	0	0	0	0	0	0	0	0	0	0	0	0	0	0	4	0.00541609	0	0	0	0	0	0	0	0	3	0.00145178	0	0	0	0	0	0	0.388889	0.000381548
	CGTGGG	0	0	0	0	0	0	0	0	1	0.00102739	0	0	2	0.00534088	0	0	0	0	2	0.00270805	1	0.00127931	0	0	0	0	0	0	2	0.000967853	0	0	1	0.00228686	1	0.00281492	0.555556	0.000912515
	CGTGGT	0	0	0	0	0	0	0	0	0	0	0	0	0	0	0	0	0	0	0	0	0	0	0	0	0	0	0	0	3	0.00145178	0	0	0	0	0	0	0.166667	8.06544e-05
	CTAAGA	0	0	0	0	0	0	0	0	1	0.00102739	0	0	0	0	0	0	0	0	0	0	0	0	0	0	0	0	0	0	1	0.000483926	0	0	0	0	0	0	0.111111	8.3962e-05
	CTACTG	0	0	0	0	0	0	0	0	0	0	0	0	0	0	0	0	0	0	2	0.00270805	0	0	1	0.00141667	18	0.137237	0	0	16	0.00774282	0	0	0	0	0	0	2.05556	0.00828358
	CTACTT	0	0	0	0	0	0	0	0	0	0	0	0	0	0	0	0	0	0	0	0	0	0	0	0	0	0	0	0	3	0.00145178	0	0	0	0	0	0	0.166667	8.06544e-05
	CTAGCA	0	0	0	0	0	0	0	0	0	0	0	0	0	0	0	0	0	0	1	0.00135402	0	0	0	0	1	0.00762428	0	0	4	0.00193571	0	0	0	0	0	0	0.333333	0.000606334
	CTATAT	0	0	0	0	0	0	0	0	0	0	0	0	1	0.00267044	0	0	0	0	9	0.0121862	0	0	0	0	2	0.0152486	1	0.00205677	1	0.000483926	0	0	0	0	0	0	0.777778	0.00181366
	CTATCA	2	0.00604065	0	0	0	0	0	0	0	0	0	0	0	0	0	0	0	0	0	0	0	0	0	0	0	0	0	0	1	0.000483926	0	0	0	0	1	0.00281492	0.222222	0.000518861
	CTATCC	0	0	0	0	0	0	1	0.00492465	0	0	0	0	0	0	0	0	0	0	0	0	0	0	0	0	0	0	1	0.00205677	1	0.000483926	0	0	0	0	0	0	0.166667	0.000414741
	CTATCT	0	0	0	0	0	0	1	0.00492465	0	0	0	0	2	0.00534088	0	0	0	0	1	0.00135402	0	0	0	0	0	0	0	0	1	0.000483926	0	0	0	0	0	0	0.277778	0.000672416
	CTCAGC	0	0	0	0	0	0	0	0	1	0.00102739	1	0.00238903	0	0	0	0	0	0	2	0.00270805	0	0	0	0	0	0	1	0.00205677	1	0.000483926	0	0	0	0	1	0.00281492	0.388889	0.000637782
	CTCATG	0	0	0	0	0	0	0	0	4	0.00410956	0	0	0	0	0	0	0	0	0	0	0	0	0	0	0	0	0	0	2	0.000967853	0	0	0	0	0	0	0.333333	0.000282079
	CTCATT	0	0	0	0	0	0	0	0	0	0	0	0	0	0	0	0	0	0	0	0	0	0	0	0	0	0	1	0.00205677	1	0.000483926	0	0	0	0	0	0	0.111111	0.00014115
	CTCCAC	0	0	0	0	0	0	1	0.00492465	0	0	0	0	4	0.0106818	1	0.00208338	1	0.00376364	0	0	0	0	3	0.00425001	2	0.0152486	2	0.00411353	1	0.000483926	0	0	1	0.00228686	3	0.00844476	1.05556	0.00312673
	CTCCAG	0	0	0	0	0	0	0	0	0	0	0	0	2	0.00534088	0	0	0	0	0	0	0	0	0	0	0	0	0	0	1	0.000483926	0	0	0	0	0	0	0.166667	0.0003236
	CTCCCC	0	0	0	0	0	0	3	0.014774	0	0	1	0.00238903	3	0.00801132	1	0.00208338	3	0.0112909	0	0	1	0.00127931	1	0.00141667	15	0.114364	1	0.00205677	1	0.000483926	0	0	2	0.00457373	1	0.00281492	1.83333	0.00919656
	CTCCCG	0	0	0	0	0	0	0	0	0	0	0	0	0	0	0	0	2	0.00752729	0	0	0	0	0	0	1	0.00762428	0	0	1	0.000483926	0	0	1	0.00228686	0	0	0.277778	0.000995686
	CTCCCT	1	0.00302033	0	0	0	0	1	0.00492465	2	0.00205478	0	0	6	0.0160226	1	0.00208338	5	0.0188182	6	0.00812414	0	0	0	0	3	0.0228728	1	0.00205677	3	0.00145178	5	0.0152467	1	0.00228686	2	0.00562984	2.05556	0.00581072
	CTCCGA	0	0	0	0	0	0	0	0	1	0.00102739	0	0	2	0.00534088	0	0	0	0	0	0	0	0	0	0	0	0	0	0	1	0.000483926	0	0	2	0.00457373	0	0	0.333333	0.000634774
	CTCCGC	0	0	0	0	0	0	0	0	0	0	0	0	3	0.00801132	0	0	0	0	3	0.00406207	0	0	0	0	1	0.00762428	0	0	1	0.000483926	1	0.00304934	1	0.00228686	0	0	0.555556	0.00141766
	CTCCGG	0	0	1	0.00835631	0	0	0	0	0	0	0	0	1	0.00267044	0	0	0	0	7	0.00947816	0	0	0	0	1	0.00762428	1	0.00205677	4	0.00193571	0	0	0	0	0	0	0.833333	0.00178454
	CTCCTG	0	0	0	0	0	0	0	0	1	0.00102739	0	0	0	0	1	0.00208338	0	0	3	0.00406207	0	0	1	0.00141667	5	0.0381214	0	0	1	0.000483926	0	0	0	0	0	0	0.666667	0.00262193
	CTCGAC	0	0	0	0	0	0	0	0	0	0	0	0	1	0.00267044	0	0	0	0	0	0	0	0	0	0	0	0	1	0.00205677	6	0.00290356	0	0	0	0	0	0	0.444444	0.000423931
	CTCGCA	0	0	0	0	0	0	0	0	0	0	0	0	0	0	0	0	0	0	0	0	0	0	0	0	3	0.0228728	0	0	2	0.000967853	1	0.00304934	0	0	0	0	0.333333	0.00149389
	CTCGCC	0	0	0	0	0	0	0	0	0	0	0	0	0	0	0	0	0	0	7	0.00947816	0	0	0	0	0	0	0	0	1	0.000483926	0	0	0	0	0	0	0.444444	0.000553449
	CTCGCT	0	0	0	0	0	0	0	0	1	0.00102739	0	0	0	0	0	0	1	0.00376364	0	0	0	0	0	0	0	0	0	0	1	0.000483926	0	0	1	0.00228686	2	0.00562984	0.333333	0.00073287
	CTCGGT	0	0	0	0	0	0	0	0	0	0	0	0	0	0	0	0	0	0	0	0	0	0	0	0	0	0	0	0	2	0.000967853	0	0	0	0	0	0	0.111111	5.37696e-05
	CTCGTC	0	0	0	0	0	0	1	0.00492465	1	0.00102739	1	0.00238903	0	0	0	0	0	0	2	0.00270805	0	0	0	0	2	0.0152486	0	0	2	0.000967853	0	0	0	0	0	0	0.5	0.00151475
	CTCTAC	1	0.00302033	0	0	1	0.00352311	0	0	0	0	0	0	0	0	0	0	0	0	1	0.00135402	0	0	0	0	0	0	0	0	1	0.000483926	0	0	0	0	0	0	0.222222	0.000465633
	CTCTCA	1	0.00302033	0	0	0	0	0	0	6	0.00616434	0	0	2	0.00534088	0	0	1	0.00376364	0	0	0	0	0	0	0	0	0	0	5	0.00241963	2	0.00609868	2	0.00457373	2	0.00562984	1.16667	0.00205617
	CTCTCC	6	0.018122	1	0.00835631	2	0.00704622	3	0.014774	3	0.00308217	6	0.0143342	12	0.0320453	0	0	15	0.0564546	5	0.00677011	3	0.00383794	2	0.00283334	7	0.0533699	13	0.026738	24	0.0116142	1	0.00304934	10	0.0228686	5	0.0140746	6.55556	0.0166317
	CTCTCG	1	0.00302033	0	0	0	0	0	0	0	0	0	0	0	0	0	0	1	0.00376364	1	0.00135402	0	0	0	0	0	0	0	0	2	0.000967853	1	0.00304934	4	0.00914746	3	0.00844476	0.722222	0.00165263
	CTCTGC	1	0.00302033	1	0.00835631	1	0.00352311	0	0	0	0	0	0	0	0	1	0.00208338	0	0	2	0.00270805	0	0	1	0.00141667	0	0	1	0.00205677	1	0.000483926	0	0	0	0	1	0.00281492	0.555556	0.00147019
	CTCTGG	0	0	0	0	0	0	0	0	0	0	0	0	0	0	0	0	0	0	0	0	0	0	0	0	0	0	1	0.00205677	1	0.000483926	0	0	0	0	1	0.00281492	0.166667	0.000297534
	CTCTTC	5	0.0151016	0	0	3	0.0105693	6	0.0295479	0	0	4	0.00955612	4	0.0106818	0	0	1	0.00376364	1	0.00135402	4	0.00511725	16	0.0226667	0	0	0	0	5	0.00241963	1	0.00304934	5	0.0114343	1	0.00281492	3.11111	0.00711537
	CTGAAC	0	0	0	0	0	0	0	0	0	0	0	0	0	0	0	0	0	0	0	0	0	0	0	0	0	0	0	0	1	0.000483926	0	0	0	0	0	0	0.0555556	2.68848e-05
	CTGAAG	0	0	0	0	0	0	0	0	1	0.00102739	0	0	0	0	0	0	0	0	0	0	0	0	0	0	0	0	0	0	1	0.000483926	0	0	0	0	0	0	0.111111	8.3962e-05
	CTGAGG	3	0.00906098	0	0	2	0.00704622	0	0	0	0	0	0	0	0	0	0	0	0	0	0	0	0	0	0	0	0	0	0	1	0.000483926	0	0	1	0.00228686	0	0	0.388889	0.00104878
	CTGCAA	0	0	0	0	0	0	0	0	2	0.00205478	0	0	0	0	0	0	1	0.00376364	2	0.00270805	0	0	0	0	2	0.0152486	0	0	1	0.000483926	0	0	0	0	0	0	0.444444	0.00134772
	CTGCAC	0	0	0	0	1	0.00352311	0	0	0	0	0	0	2	0.00534088	0	0	0	0	1	0.00135402	0	0	0	0	1	0.00762428	0	0	2	0.000967853	0	0	0	0	0	0	0.388889	0.00104501
	CTGCAG	0	0	0	0	0	0	0	0	0	0	0	0	0	0	0	0	0	0	0	0	0	0	0	0	1	0.00762428	0	0	1	0.000483926	0	0	0	0	0	0	0.111111	0.000450456
	CTGCCC	0	0	0	0	0	0	0	0	1	0.00102739	1	0.00238903	0	0	1	0.00208338	0	0	3	0.00406207	0	0	1	0.00141667	1	0.00762428	0	0	1	0.000483926	0	0	0	0	0	0	0.5	0.00106037
	CTGCCG	0	0	0	0	0	0	0	0	0	0	0	0	3	0.00801132	0	0	0	0	2	0.00270805	0	0	0	0	5	0.0381214	0	0	1	0.000483926	1	0.00304934	0	0	0	0	0.666667	0.00290967
	CTGCCT	0	0	0	0	0	0	1	0.00492465	0	0	1	0.00238903	2	0.00534088	0	0	0	0	4	0.00541609	0	0	0	0	1	0.00762428	1	0.00205677	4	0.00193571	0	0	1	0.00228686	0	0	0.833333	0.00177635
	CTGCGA	0	0	0	0	0	0	0	0	0	0	0	0	0	0	0	0	0	0	3	0.00406207	0	0	0	0	0	0	0	0	3	0.00145178	0	0	2	0.00457373	0	0	0.444444	0.000560421
	CTGCGC	0	0	0	0	0	0	0	0	0	0	0	0	0	0	0	0	0	0	1	0.00135402	0	0	0	0	1	0.00762428	0	0	2	0.000967853	0	0	0	0	0	0	0.222222	0.000552564
	CTGCGG	0	0	0	0	0	0	0	0	0	0	0	0	0	0	0	0	0	0	2	0.00270805	0	0	0	0	2	0.0152486	0	0	1	0.000483926	0	0	0	0	0	0	0.277778	0.00102447
	CTGCGT	0	0	0	0	0	0	0	0	1	0.00102739	0	0	1	0.00267044	0	0	0	0	3	0.00406207	0	0	0	0	0	0	0	0	1	0.000483926	0	0	0	0	0	0	0.333333	0.00045799
	CTGCTA	0	0	0	0	0	0	0	0	1	0.00102739	1	0.00238903	1	0.00267044	1	0.00208338	0	0	2	0.00270805	0	0	0	0	40	0.304971	0	0	5	0.00241963	0	0	0	0	0	0	2.83333	0.0176816
	CTGCTC	2	0.00604065	0	0	2	0.00704622	0	0	1	0.00102739	0	0	0	0	0	0	0	0	4	0.00541609	0	0	1	0.00141667	3	0.0228728	1	0.00205677	11	0.00532319	0	0	0	0	0	0	1.38889	0.00284443
	CTGGAC	0	0	0	0	0	0	0	0	0	0	0	0	0	0	0	0	0	0	0	0	0	0	0	0	0	0	0	0	1	0.000483926	0	0	0	0	0	0	0.0555556	2.68848e-05
	CTGGAG	1	0.00302033	0	0	1	0.00352311	0	0	0	0	0	0	0	0	0	0	0	0	1	0.00135402	0	0	0	0	0	0	0	0	1	0.000483926	0	0	0	0	0	0	0.222222	0.000465633
	CTGGGA	0	0	0	0	0	0	0	0	0	0	0	0	0	0	0	0	0	0	0	0	0	0	0	0	2	0.0152486	0	0	4	0.00193571	0	0	0	0	0	0	0.333333	0.000954681
	CTGGGC	1	0.00302033	0	0	1	0.00352311	0	0	0	0	0	0	0	0	0	0	0	0	1	0.00135402	0	0	0	0	0	0	0	0	1	0.000483926	0	0	0	0	0	0	0.222222	0.000465633
	CTGGTG	0	0	0	0	0	0	0	0	1	0.00102739	0	0	0	0	0	0	0	0	3	0.00406207	1	0.00127931	1	0.00141667	8	0.0609942	0	0	2	0.000967853	0	0	0	0	0	0	0.888889	0.00387486
	CTGTAC	0	0	0	0	0	0	0	0	0	0	0	0	0	0	0	0	0	0	0	0	0	0	0	0	1	0.00762428	0	0	2	0.000967853	0	0	0	0	0	0	0.166667	0.00047734
	CTGTCA	0	0	0	0	0	0	0	0	0	0	0	0	0	0	0	0	0	0	1	0.00135402	0	0	0	0	0	0	1	0.00205677	1	0.000483926	0	0	0	0	0	0	0.166667	0.000216373
	CTGTGA	0	0	0	0	0	0	0	0	0	0	0	0	0	0	0	0	0	0	0	0	0	0	0	0	1	0.00762428	0	0	4	0.00193571	1	0.00304934	0	0	0	0	0.333333	0.000700518
	CTGTGC	0	0	0	0	0	0	0	0	0	0	0	0	1	0.00267044	0	0	0	0	3	0.00406207	0	0	0	0	3	0.0228728	0	0	2	0.000967853	0	0	0	0	0	0	0.5	0.00169851
	CTGTGT	0	0	0	0	0	0	0	0	0	0	0	0	0	0	0	0	0	0	1	0.00135402	0	0	0	0	2	0.0152486	1	0.00205677	2	0.000967853	0	0	0	0	0	0	0.333333	0.0010904
	CTGTTA	0	0	0	0	0	0	0	0	1	0.00102739	0	0	0	0	0	0	1	0.00376364	0	0	0	0	0	0	0	0	1	0.00205677	1	0.000483926	0	0	0	0	0	0	0.222222	0.000407318
	CTGTTT	0	0	0	0	0	0	0	0	0	0	4	0.00955612	0	0	0	0	0	0	0	0	0	0	0	0	0	0	0	0	1	0.000483926	0	0	1	0.00228686	1	0.00281492	0.388889	0.000841213
	CTTAAT	0	0	0	0	0	0	0	0	0	0	0	0	0	0	0	0	0	0	0	0	0	0	0	0	0	0	0	0	1	0.000483926	0	0	0	0	0	0	0.0555556	2.68848e-05
	CTTACA	0	0	0	0	0	0	0	0	0	0	0	0	0	0	0	0	0	0	0	0	0	0	0	0	0	0	0	0	1	0.000483926	0	0	0	0	0	0	0.0555556	2.68848e-05
	CTTCCC	0	0	0	0	0	0	1	0.00492465	0	0	0	0	4	0.0106818	0	0	7	0.0263455	4	0.00541609	0	0	0	0	0	0	0	0	1	0.000483926	1	0.00304934	2	0.00457373	4	0.0112597	1.33333	0.00370748
	CTTCTC	3	0.00906098	0	0	3	0.0105693	8	0.0393972	2	0.00205478	1	0.00238903	1	0.00267044	2	0.00416675	4	0.0150546	2	0.00270805	19	0.0243069	35	0.0495835	0	0	5	0.0102838	7	0.00338748	2	0.00609868	1	0.00228686	6	0.0168895	5.61111	0.0111616
	CTTGCA	0	0	0	0	0	0	0	0	0	0	0	0	0	0	0	0	0	0	0	0	0	0	0	0	0	0	0	0	1	0.000483926	0	0	0	0	0	0	0.0555556	2.68848e-05
	CTTGCG	0	0	0	0	0	0	0	0	0	0	0	0	0	0	0	0	0	0	0	0	0	0	0	0	0	0	0	0	1	0.000483926	0	0	0	0	0	0	0.0555556	2.68848e-05
	CTTGGT	0	0	0	0	0	0	0	0	0	0	0	0	0	0	0	0	1	0.00376364	0	0	0	0	0	0	0	0	0	0	1	0.000483926	0	0	0	0	0	0	0.111111	0.000235976
	CTTTTC	0	0	0	0	0	0	3	0.014774	3	0.00308217	0	0	0	0	0	0	5	0.0188182	0	0	1	0.00127931	2	0.00283334	1	0.00762428	8	0.0164541	2	0.000967853	0	0	1	0.00228686	4	0.0112597	1.66667	0.00440999
	CTTTTT	2	0.00604065	0	0	2	0.00704622	15	0.0738698	6	0.00616434	2	0.00477806	19	0.0507384	16	0.033334	16	0.0602183	3	0.00406207	1	0.00127931	4	0.00566669	0	0	23	0.0473056	9	0.00435534	13	0.0396414	3	0.00686059	35	0.0985222	9.38889	0.0249935
	GAAAAA	0	0	1	0.00835631	2	0.00704622	16	0.0787944	24	0.0246574	1	0.00238903	9	0.024034	10	0.0208338	7	0.0263455	11	0.0148943	1	0.00127931	2	0.00283334	0	0	19	0.0390786	12	0.00580712	7	0.0213454	2	0.00457373	24	0.0675581	8.22222	0.0194348
	GAAAAC	0	0	0	0	0	0	1	0.00492465	0	0	1	0.00238903	1	0.00267044	0	0	0	0	0	0	0	0	0	0	0	0	0	0	1	0.000483926	0	0	0	0	3	0.00844476	0.388889	0.00105071
	GAAAAG	0	0	0	0	0	0	4	0.0196986	0	0	0	0	1	0.00267044	0	0	1	0.00376364	0	0	0	0	1	0.00141667	0	0	9	0.0185109	3	0.00145178	0	0	0	0	2	0.00562984	1.16667	0.00295233
	GAAACC	0	0	0	0	0	0	0	0	0	0	0	0	0	0	0	0	1	0.00376364	0	0	0	0	0	0	0	0	0	0	1	0.000483926	0	0	0	0	0	0	0.111111	0.000235976
	GAAATA	0	0	0	0	0	0	0	0	0	0	1	0.00238903	0	0	0	0	0	0	0	0	0	0	1	0.00141667	0	0	0	0	1	0.000483926	0	0	0	0	0	0	0.166667	0.000238313
	GAACAG	0	0	0	0	0	0	0	0	0	0	0	0	0	0	0	0	0	0	1	0.00135402	0	0	0	0	0	0	0	0	1	0.000483926	0	0	0	0	0	0	0.111111	0.000102108
	GAACTG	0	0	0	0	0	0	0	0	0	0	0	0	0	0	0	0	0	0	0	0	0	0	0	0	0	0	0	0	1	0.000483926	0	0	0	0	0	0	0.0555556	2.68848e-05
	GAAGAG	1	0.00302033	1	0.00835631	1	0.00352311	3	0.014774	1	0.00102739	1	0.00238903	0	0	1	0.00208338	4	0.0150546	2	0.00270805	6	0.00767587	31	0.0439168	1	0.00762428	3	0.0061703	2	0.000967853	2	0.00609868	2	0.00457373	2	0.00562984	3.55556	0.00753297
	GAAGAT	1	0.00302033	2	0.0167126	1	0.00352311	6	0.0295479	1	0.00102739	2	0.00477806	0	0	1	0.00208338	4	0.0150546	1	0.00135402	1	0.00127931	2	0.00283334	1	0.00762428	2	0.00411353	9	0.00435534	0	0	2	0.00457373	3	0.00844476	2.16667	0.00612921
	GAAGCC	0	0	0	0	0	0	0	0	0	0	0	0	1	0.00267044	0	0	0	0	1	0.00135402	1	0.00127931	0	0	0	0	0	0	1	0.000483926	0	0	0	0	0	0	0.222222	0.000321539
	GAAGCT	0	0	0	0	0	0	0	0	0	0	0	0	0	0	0	0	1	0.00376364	1	0.00135402	0	0	0	0	0	0	0	0	1	0.000483926	0	0	0	0	0	0	0.166667	0.0003112
	GAAGGA	2	0.00604065	0	0	2	0.00704622	1	0.00492465	2	0.00205478	0	0	3	0.00801132	0	0	5	0.0188182	1	0.00135402	0	0	2	0.00283334	1	0.00762428	1	0.00205677	1	0.000483926	0	0	1	0.00228686	2	0.00562984	1.33333	0.00384249
	GAAGTC	0	0	0	0	0	0	0	0	0	0	0	0	0	0	0	0	0	0	0	0	0	0	0	0	0	0	0	0	1	0.000483926	0	0	0	0	1	0.00281492	0.111111	0.000183269
	GAATCT	0	0	0	0	0	0	0	0	1	0.00102739	0	0	0	0	0	0	0	0	0	0	0	0	1	0.00141667	0	0	0	0	1	0.000483926	0	0	0	0	0	0	0.166667	0.000162666
	GACAAA	0	0	0	0	1	0.00352311	0	0	0	0	1	0.00238903	2	0.00534088	0	0	0	0	0	0	0	0	1	0.00141667	0	0	0	0	1	0.000483926	2	0.00609868	1	0.00228686	0	0	0.5	0.00119662
	GACATG	0	0	0	0	1	0.00352311	0	0	0	0	0	0	0	0	0	0	0	0	0	0	0	0	0	0	0	0	0	0	1	0.000483926	0	0	0	0	0	0	0.111111	0.000222613
	GACCCG	0	0	0	0	1	0.00352311	0	0	0	0	0	0	0	0	0	0	0	0	0	0	0	0	0	0	0	0	0	0	1	0.000483926	1	0.00304934	0	0	0	0	0.166667	0.000392021
	GACCTC	0	0	0	0	0	0	0	0	0	0	0	0	0	0	0	0	0	0	0	0	0	0	0	0	0	0	0	0	1	0.000483926	0	0	1	0.00228686	0	0	0.111111	0.000153933
	GACGAA	0	0	0	0	0	0	0	0	1	0.00102739	0	0	1	0.00267044	0	0	0	0	0	0	0	0	0	0	0	0	0	0	1	0.000483926	1	0.00304934	0	0	0	0	0.222222	0.000401728
	GACGAT	0	0	0	0	0	0	0	0	0	0	1	0.00238903	0	0	0	0	0	0	0	0	8	0.0102345	1	0.00141667	1	0.00762428	0	0	3	0.00145178	0	0	1	0.00228686	0	0	0.833333	0.00141128
	GACGCA	0	0	0	0	0	0	0	0	0	0	0	0	1	0.00267044	0	0	0	0	0	0	0	0	0	0	0	0	0	0	1	0.000483926	0	0	0	0	0	0	0.111111	0.000175243
	GACGCC	0	0	0	0	0	0	0	0	0	0	0	0	1	0.00267044	0	0	0	0	2	0.00270805	0	0	0	0	0	0	0	0	2	0.000967853	0	0	1	0.00228686	0	0	0.333333	0.000479622
	GACGGA	0	0	0	0	0	0	0	0	0	0	0	0	0	0	0	0	0	0	2	0.00270805	0	0	0	0	0	0	0	0	2	0.000967853	0	0	1	0.00228686	0	0	0.277778	0.000331265
	GACGGC	1	0.00302033	0	0	1	0.00352311	0	0	0	0	0	0	0	0	0	0	0	0	3	0.00406207	0	0	0	0	1	0.00762428	0	0	5	0.00241963	0	0	1	0.00228686	0	0	0.666667	0.00127424
	GACTAA	0	0	0	0	0	0	0	0	0	0	0	0	0	0	0	0	0	0	0	0	0	0	0	0	0	0	0	0	1	0.000483926	0	0	0	0	0	0	0.0555556	2.68848e-05
	GACTAC	0	0	0	0	0	0	0	0	1	0.00102739	0	0	0	0	0	0	0	0	0	0	0	0	0	0	0	0	0	0	1	0.000483926	0	0	0	0	0	0	0.111111	8.3962e-05
	GACTGA	0	0	0	0	0	0	0	0	0	0	0	0	0	0	0	0	0	0	0	0	0	0	0	0	0	0	0	0	1	0.000483926	0	0	0	0	0	0	0.0555556	2.68848e-05
	GACTTC	0	0	0	0	0	0	0	0	0	0	0	0	0	0	0	0	0	0	0	0	0	0	0	0	0	0	0	0	1	0.000483926	0	0	0	0	0	0	0.0555556	2.68848e-05
	GACTTG	0	0	0	0	0	0	0	0	0	0	0	0	0	0	0	0	0	0	0	0	1	0.00127931	6	0.00850003	0	0	0	0	1	0.000483926	0	0	2	0.00457373	0	0	0.555556	0.000824278
	GAGAAA	1	0.00302033	1	0.00835631	0	0	6	0.0295479	0	0	1	0.00238903	0	0	0	0	0	0	0	0	0	0	0	0	0	0	0	0	1	0.000483926	0	0	0	0	1	0.00281492	0.611111	0.00258958
	GAGAAG	1	0.00302033	0	0	1	0.00352311	4	0.0196986	1	0.00102739	0	0	1	0.00267044	0	0	1	0.00376364	1	0.00135402	7	0.00895519	13	0.0184167	0	0	1	0.00205677	2	0.000967853	0	0	4	0.00914746	1	0.00281492	2.11111	0.00430091
	GAGACG	0	0	0	0	1	0.00352311	0	0	0	0	0	0	1	0.00267044	1	0.00208338	0	0	1	0.00135402	0	0	0	0	0	0	1	0.00205677	1	0.000483926	1	0.00304934	0	0	0	0	0.388889	0.00084561
	GAGAGG	0	0	1	0.00835631	2	0.00704622	6	0.0295479	4	0.00410956	2	0.00477806	6	0.0160226	1	0.00208338	6	0.0225819	2	0.00270805	2	0.00255862	2	0.00283334	3	0.0228728	12	0.0246812	28	0.0135499	1	0.00304934	8	0.0182949	6	0.0168895	5.11111	0.0112202
	GAGCAA	0	0	0	0	0	0	0	0	0	0	0	0	0	0	0	0	0	0	0	0	0	0	0	0	0	0	1	0.00205677	1	0.000483926	0	0	0	0	1	0.00281492	0.166667	0.000297534
	GAGCAG	0	0	0	0	0	0	0	0	0	0	1	0.00238903	1	0.00267044	0	0	0	0	3	0.00406207	0	0	0	0	1	0.00762428	0	0	2	0.000967853	0	0	3	0.00686059	0	0	0.611111	0.00136524
	GAGCCA	0	0	0	0	0	0	1	0.00492465	0	0	0	0	0	0	0	0	0	0	0	0	0	0	0	0	0	0	0	0	1	0.000483926	0	0	0	0	1	0.00281492	0.166667	0.000456861
	GAGCCC	0	0	0	0	0	0	1	0.00492465	0	0	0	0	0	0	0	0	0	0	0	0	0	0	0	0	0	0	1	0.00205677	2	0.000967853	0	0	0	0	0	0	0.222222	0.000441626
	GAGCCG	0	0	0	0	0	0	0	0	0	0	0	0	2	0.00534088	0	0	0	0	3	0.00406207	0	0	0	0	0	0	0	0	1	0.000483926	1	0.00304934	0	0	0	0	0.388889	0.000718679
	GAGCGA	0	0	0	0	0	0	0	0	0	0	0	0	0	0	0	0	0	0	0	0	0	0	0	0	0	0	0	0	1	0.000483926	0	0	1	0.00228686	1	0.00281492	0.166667	0.000310317
	GAGCTT	0	0	0	0	0	0	0	0	0	0	2	0.00477806	0	0	0	0	1	0.00376364	0	0	0	0	0	0	0	0	0	0	2	0.000967853	0	0	0	0	0	0	0.277778	0.000528309
	GAGGAA	0	0	0	0	1	0.00352311	3	0.014774	4	0.00410956	1	0.00238903	3	0.00801132	0	0	2	0.00752729	1	0.00135402	8	0.0102345	17	0.0240834	0	0	3	0.0061703	1	0.000483926	2	0.00609868	6	0.0137212	3	0.00844476	3.05556	0.0061625
	GAGGAC	0	0	0	0	1	0.00352311	0	0	0	0	0	0	1	0.00267044	0	0	1	0.00376364	2	0.00270805	0	0	2	0.00283334	1	0.00762428	0	0	1	0.000483926	0	0	0	0	1	0.00281492	0.555556	0.00146787
	GAGGAT	0	0	0	0	0	0	1	0.00492465	0	0	0	0	0	0	0	0	0	0	1	0.00135402	3	0.00383794	1	0.00141667	1	0.00762428	0	0	1	0.000483926	0	0	0	0	1	0.00281492	0.5	0.00124758
	GAGGCA	0	0	0	0	0	0	0	0	0	0	0	0	0	0	0	0	0	0	1	0.00135402	0	0	0	0	0	0	0	0	1	0.000483926	0	0	0	0	0	0	0.111111	0.000102108
	GAGGCC	0	0	0	0	0	0	0	0	0	0	0	0	0	0	0	0	0	0	1	0.00135402	0	0	0	0	0	0	0	0	2	0.000967853	0	0	0	0	0	0	0.166667	0.000128993
	GAGGCG	0	0	0	0	0	0	0	0	0	0	0	0	5	0.0133522	0	0	1	0.00376364	3	0.00406207	0	0	0	0	2	0.0152486	0	0	2	0.000967853	0	0	0	0	0	0	0.722222	0.00207746
	GAGGCT	0	0	0	0	0	0	1	0.00492465	0	0	0	0	0	0	0	0	0	0	0	0	0	0	0	0	0	0	0	0	3	0.00145178	1	0.00304934	1	0.00228686	0	0	0.333333	0.000650702
	GAGGGA	1	0.00302033	0	0	4	0.0140924	1	0.00492465	2	0.00205478	4	0.00955612	6	0.0160226	0	0	4	0.0150546	4	0.00541609	0	0	1	0.00141667	6	0.0457457	7	0.0143974	3	0.00145178	1	0.00304934	1	0.00228686	2	0.00562984	2.61111	0.00800662
	GAGGGC	0	0	0	0	0	0	0	0	1	0.00102739	0	0	1	0.00267044	0	0	0	0	1	0.00135402	0	0	1	0.00141667	6	0.0457457	0	0	3	0.00145178	0	0	3	0.00686059	0	0	0.888889	0.00336259
	GAGGGG	0	0	0	0	0	0	0	0	0	0	0	0	4	0.0106818	1	0.00208338	1	0.00376364	1	0.00135402	0	0	0	0	16	0.121988	4	0.00822707	1	0.000483926	0	0	0	0	0	0	1.55556	0.00825457
	GAGGTC	0	0	0	0	0	0	0	0	1	0.00102739	0	0	0	0	0	0	0	0	0	0	0	0	0	0	0	0	0	0	2	0.000967853	0	0	0	0	0	0	0.166667	0.000110847
	GAGGTG	0	0	0	0	0	0	1	0.00492465	0	0	0	0	0	0	1	0.00208338	1	0.00376364	0	0	0	0	0	0	6	0.0457457	1	0.00205677	3	0.00145178	0	0	2	0.00457373	1	0.00281492	0.888889	0.00374525
	GAGTCG	0	0	0	0	0	0	0	0	0	0	0	0	0	0	0	0	0	0	0	0	0	0	0	0	0	0	0	0	1	0.000483926	0	0	0	0	0	0	0.0555556	2.68848e-05
	GATCAC	0	0	0	0	0	0	1	0.00492465	0	0	0	0	0	0	0	0	0	0	0	0	0	0	0	0	0	0	0	0	1	0.000483926	1	0.00304934	0	0	0	0	0.166667	0.000469884
	GATCAG	0	0	0	0	0	0	0	0	0	0	0	0	0	0	0	0	0	0	0	0	0	0	0	0	0	0	0	0	1	0.000483926	0	0	0	0	0	0	0.0555556	2.68848e-05
	GATGAA	0	0	0	0	1	0.00352311	0	0	1	0.00102739	2	0.00477806	2	0.00534088	1	0.00208338	4	0.0150546	0	0	0	0	1	0.00141667	0	0	3	0.0061703	1	0.000483926	3	0.00914801	1	0.00228686	1	0.00281492	1.16667	0.00300712
	GATGAG	0	0	0	0	1	0.00352311	0	0	1	0.00102739	0	0	0	0	0	0	1	0.00376364	0	0	4	0.00511725	2	0.00283334	1	0.00762428	0	0	2	0.000967853	1	0.00304934	1	0.00228686	3	0.00844476	0.944444	0.00214655
	GATGCG	0	0	0	0	0	0	0	0	0	0	0	0	0	0	0	0	0	0	0	0	0	0	0	0	1	0.00762428	0	0	1	0.000483926	0	0	0	0	0	0	0.111111	0.000450456
	GATGGC	0	0	0	0	0	0	0	0	0	0	0	0	2	0.00534088	1	0.00208338	0	0	1	0.00135402	0	0	0	0	2	0.0152486	0	0	3	0.00145178	0	0	0	0	0	0	0.5	0.00141548
	GATTAT	0	0	0	0	0	0	0	0	1	0.00102739	5	0.0119451	0	0	0	0	1	0.00376364	0	0	0	0	1	0.00141667	0	0	0	0	1	0.000483926	0	0	1	0.00228686	0	0	0.555556	0.00116242
	GATTTG	0	0	0	0	1	0.00352311	0	0	2	0.00205478	0	0	1	0.00267044	0	0	1	0.00376364	1	0.00135402	3	0.00383794	2	0.00283334	2	0.0152486	0	0	1	0.000483926	0	0	0	0	1	0.00281492	0.833333	0.00214359
	GCAACA	1	0.00302033	0	0	1	0.00352311	0	0	0	0	0	0	0	0	1	0.00208338	2	0.00752729	0	0	0	0	1	0.00141667	2	0.0152486	0	0	7	0.00338748	0	0	0	0	0	0	0.833333	0.00201149
	GCAACC	0	0	0	0	1	0.00352311	0	0	0	0	0	0	0	0	0	0	0	0	1	0.00135402	0	0	0	0	4	0.0304971	0	0	1	0.000483926	0	0	0	0	0	0	0.388889	0.00199212
	GCAACG	0	0	0	0	0	0	0	0	0	0	0	0	0	0	0	0	1	0.00376364	1	0.00135402	0	0	0	0	0	0	0	0	2	0.000967853	1	0.00304934	1	0.00228686	0	0	0.333333	0.00063454
	GCAAGG	1	0.00302033	0	0	0	0	0	0	0	0	0	0	0	0	0	0	0	0	0	0	0	0	0	0	0	0	1	0.00205677	1	0.000483926	0	0	0	0	0	0	0.166667	0.000308946
	GCACAA	0	0	0	0	0	0	0	0	0	0	1	0.00238903	0	0	0	0	0	0	1	0.00135402	0	0	0	0	0	0	0	0	1	0.000483926	0	0	0	0	0	0	0.166667	0.000234832
	GCACAG	0	0	0	0	0	0	0	0	0	0	0	0	1	0.00267044	0	0	0	0	4	0.00541609	0	0	0	0	0	0	0	0	2	0.000967853	0	0	2	0.00457373	0	0	0.5	0.000757117
	GCACCA	0	0	1	0.00835631	0	0	0	0	2	0.00205478	0	0	1	0.00267044	0	0	4	0.0150546	2	0.00270805	1	0.00127931	0	0	16	0.121988	0	0	3	0.00145178	0	0	0	0	1	0.00281492	1.72222	0.00879881
	GCACCC	0	0	1	0.00835631	0	0	1	0.00492465	0	0	0	0	0	0	0	0	0	0	2	0.00270805	0	0	0	0	12	0.0914913	0	0	1	0.000483926	0	0	1	0.00228686	0	0	1	0.00612506
	GCACCG	0	0	0	0	0	0	1	0.00492465	0	0	0	0	1	0.00267044	0	0	0	0	4	0.00541609	0	0	0	0	3	0.0228728	0	0	3	0.00145178	0	0	0	0	0	0	0.666667	0.00207421
	GCACGA	0	0	0	0	0	0	0	0	0	0	0	0	1	0.00267044	0	0	0	0	2	0.00270805	0	0	0	0	0	0	0	0	1	0.000483926	2	0.00609868	0	0	0	0	0.333333	0.000664505
	GCACGC	0	0	0	0	0	0	0	0	0	0	0	0	0	0	0	0	0	0	0	0	0	0	0	0	1	0.00762428	0	0	1	0.000483926	0	0	0	0	0	0	0.111111	0.000450456
	GCACGG	0	0	0	0	0	0	0	0	0	0	0	0	0	0	0	0	0	0	4	0.00541609	0	0	0	0	0	0	0	0	2	0.000967853	0	0	0	0	0	0	0.333333	0.000354664
	GCACTG	0	0	0	0	0	0	0	0	0	0	0	0	1	0.00267044	0	0	0	0	3	0.00406207	0	0	0	0	0	0	0	0	1	0.000483926	0	0	0	0	0	0	0.277778	0.000400913
	GCAGAA	0	0	1	0.00835631	0	0	0	0	2	0.00205478	2	0.00477806	0	0	0	0	0	0	1	0.00135402	1	0.00127931	0	0	0	0	0	0	2	0.000967853	0	0	0	0	2	0.00562984	0.611111	0.00135668
	GCAGAC	0	0	0	0	0	0	0	0	0	0	0	0	0	0	0	0	0	0	0	0	0	0	0	0	0	0	0	0	1	0.000483926	0	0	0	0	0	0	0.0555556	2.68848e-05
	GCAGAG	0	0	0	0	0	0	1	0.00492465	0	0	0	0	1	0.00267044	0	0	1	0.00376364	2	0.00270805	0	0	0	0	0	0	0	0	1	0.000483926	1	0.00304934	0	0	0	0	0.388889	0.00097778
	GCAGCC	0	0	0	0	0	0	0	0	0	0	0	0	2	0.00534088	0	0	0	0	2	0.00270805	0	0	1	0.00141667	13	0.0991156	0	0	2	0.000967853	0	0	1	0.00228686	1	0.00281492	1.22222	0.00636949
	GCAGCG	0	0	0	0	0	0	0	0	0	0	0	0	1	0.00267044	0	0	0	0	0	0	1	0.00127931	0	0	2	0.0152486	0	0	1	0.000483926	0	0	3	0.00686059	0	0	0.444444	0.0014746
	GCAGGA	0	0	0	0	0	0	0	0	0	0	0	0	0	0	0	0	0	0	1	0.00135402	0	0	0	0	2	0.0152486	0	0	3	0.00145178	0	0	0	0	0	0	0.333333	0.00100302
	GCAGGC	0	0	0	0	0	0	0	0	1	0.00102739	0	0	0	0	0	0	0	0	1	0.00135402	0	0	0	0	0	0	0	0	2	0.000967853	0	0	0	0	0	0	0.222222	0.00018607
	GCAGTC	0	0	0	0	0	0	0	0	0	0	0	0	0	0	0	0	0	0	1	0.00135402	0	0	0	0	1	0.00762428	0	0	1	0.000483926	0	0	1	0.00228686	0	0	0.222222	0.000652727
	GCATCT	0	0	0	0	0	0	0	0	1	0.00102739	0	0	0	0	0	0	0	0	0	0	0	0	0	0	0	0	0	0	1	0.000483926	0	0	0	0	0	0	0.111111	8.3962e-05
	GCATGG	0	0	0	0	0	0	0	0	0	0	0	0	0	0	0	0	0	0	2	0.00270805	0	0	0	0	0	0	0	0	2	0.000967853	0	0	0	0	0	0	0.222222	0.000204217
	GCATTG	0	0	0	0	0	0	1	0.00492465	0	0	0	0	0	0	0	0	0	0	1	0.00135402	0	0	0	0	1	0.00762428	0	0	1	0.000483926	0	0	0	0	0	0	0.222222	0.000799271
	GCCAAC	0	0	0	0	0	0	0	0	0	0	0	0	0	0	0	0	0	0	0	0	0	0	0	0	0	0	0	0	1	0.000483926	0	0	0	0	0	0	0.0555556	2.68848e-05
	GCCACC	0	0	0	0	0	0	0	0	0	0	0	0	4	0.0106818	0	0	2	0.00752729	2	0.00270805	0	0	0	0	13	0.0991156	0	0	3	0.00145178	0	0	0	0	1	0.00281492	1.38889	0.00690552
	GCCACG	0	0	0	0	0	0	0	0	0	0	0	0	0	0	0	0	0	0	4	0.00541609	0	0	0	0	1	0.00762428	0	0	19	0.0091946	0	0	0	0	0	0	1.33333	0.00123528
	GCCAGC	0	0	0	0	0	0	0	0	0	0	0	0	0	0	0	0	0	0	1	0.00135402	0	0	0	0	0	0	0	0	1	0.000483926	0	0	0	0	0	0	0.111111	0.000102108
	GCCATC	0	0	0	0	0	0	0	0	0	0	0	0	0	0	0	0	0	0	1	0.00135402	0	0	0	0	0	0	0	0	1	0.000483926	0	0	0	0	0	0	0.111111	0.000102108
	GCCATT	0	0	0	0	0	0	1	0.00492465	0	0	0	0	0	0	0	0	0	0	0	0	0	0	0	0	0	0	0	0	1	0.000483926	0	0	0	0	0	0	0.111111	0.000300477
	GCCCAA	1	0.00302033	0	0	1	0.00352311	1	0.00492465	1	0.00102739	0	0	0	0	0	0	0	0	0	0	0	0	0	0	0	0	0	0	1	0.000483926	0	0	0	0	3	0.00844476	0.444444	0.00119023
	GCCCAG	0	0	0	0	0	0	0	0	0	0	0	0	0	0	0	0	0	0	0	0	0	0	0	0	1	0.00762428	0	0	2	0.000967853	0	0	0	0	0	0	0.166667	0.00047734
	GCCCCA	0	0	0	0	0	0	0	0	0	0	0	0	0	0	0	0	0	0	0	0	0	0	0	0	2	0.0152486	0	0	2	0.000967853	1	0.00304934	0	0	0	0	0.277778	0.00107032
	GCCCCG	0	0	0	0	0	0	0	0	0	0	0	0	0	0	0	0	0	0	2	0.00270805	0	0	0	0	3	0.0228728	0	0	1	0.000483926	0	0	0	0	0	0	0.333333	0.00144804
	GCCCCT	0	0	0	0	0	0	0	0	0	0	0	0	0	0	0	0	0	0	2	0.00270805	0	0	0	0	5	0.0381214	0	0	1	0.000483926	0	0	0	0	0	0	0.444444	0.00229519
	GCCCGA	0	0	0	0	0	0	0	0	0	0	0	0	0	0	0	0	0	0	1	0.00135402	0	0	0	0	0	0	0	0	2	0.000967853	0	0	0	0	0	0	0.166667	0.000128993
	GCCCGC	0	0	0	0	0	0	0	0	0	0	0	0	0	0	0	0	0	0	0	0	0	0	0	0	0	0	0	0	1	0.000483926	0	0	0	0	0	0	0.0555556	2.68848e-05
	GCCCTC	0	0	0	0	0	0	0	0	0	0	0	0	0	0	0	0	0	0	0	0	0	0	0	0	0	0	0	0	3	0.00145178	0	0	0	0	0	0	0.166667	8.06544e-05
	GCCCTT	0	0	0	0	0	0	0	0	0	0	0	0	0	0	0	0	0	0	1	0.00135402	0	0	0	0	0	0	0	0	2	0.000967853	0	0	1	0.00228686	0	0	0.222222	0.000256041
	GCCGAA	0	0	0	0	0	0	0	0	0	0	0	0	0	0	1	0.00208338	0	0	1	0.00135402	0	0	2	0.00283334	0	0	0	0	1	0.000483926	0	0	0	0	0	0	0.277778	0.000375259
	GCCGAG	0	0	0	0	0	0	0	0	0	0	0	0	0	0	0	0	0	0	0	0	1	0.00127931	0	0	0	0	0	0	5	0.00241963	0	0	0	0	0	0	0.333333	0.000205497
	GCCGCA	0	0	0	0	0	0	0	0	0	0	0	0	2	0.00534088	0	0	0	0	3	0.00406207	0	0	0	0	6	0.0457457	0	0	3	0.00145178	0	0	0	0	0	0	0.777778	0.00314447
	GCCGCG	0	0	0	0	0	0	0	0	0	0	0	0	0	0	0	0	0	0	2	0.00270805	0	0	0	0	0	0	0	0	1	0.000483926	0	0	0	0	0	0	0.166667	0.000177332
	GCCGCT	0	0	0	0	1	0.00352311	0	0	0	0	0	0	1	0.00267044	0	0	0	0	3	0.00406207	0	0	0	0	17	0.129613	0	0	2	0.000967853	0	0	0	0	0	0	1.33333	0.00782423
	GCCGGA	0	0	0	0	0	0	0	0	0	0	0	0	4	0.0106818	0	0	0	0	3	0.00406207	0	0	0	0	0	0	0	0	2	0.000967853	0	0	0	0	0	0	0.5	0.000872871
	GCCGGC	0	0	0	0	0	0	0	0	0	0	0	0	3	0.00801132	0	0	0	0	1	0.00135402	0	0	0	0	2	0.0152486	0	0	5	0.00241963	0	0	0	0	0	0	0.611111	0.00150186
	GCCGGG	0	0	0	0	0	0	0	0	0	0	0	0	0	0	0	0	0	0	0	0	0	0	0	0	3	0.0228728	0	0	1	0.000483926	0	0	0	0	0	0	0.222222	0.0012976
	GCCGGT	0	0	0	0	0	0	0	0	0	0	0	0	1	0.00267044	0	0	0	0	1	0.00135402	0	0	0	0	1	0.00762428	0	0	2	0.000967853	1	0.00304934	0	0	0	0	0.333333	0.000870329
	GCCGTA	0	0	0	0	0	0	0	0	0	0	0	0	1	0.00267044	0	0	0	0	0	0	0	0	0	0	0	0	0	0	2	0.000967853	0	0	0	0	1	0.00281492	0.222222	0.000358512
	GCCGTC	0	0	0	0	0	0	0	0	0	0	0	0	5	0.0133522	0	0	0	0	4	0.00541609	0	0	0	0	2	0.0152486	0	0	3	0.00145178	0	0	1	0.00228686	0	0	0.833333	0.00209753
	GCCGTG	0	0	0	0	0	0	0	0	0	0	0	0	1	0.00267044	0	0	0	0	0	0	0	0	0	0	0	0	0	0	1	0.000483926	0	0	0	0	0	0	0.111111	0.000175243
	GCCGTT	0	0	0	0	0	0	0	0	0	0	0	0	0	0	0	0	0	0	4	0.00541609	0	0	1	0.00141667	1	0.00762428	0	0	2	0.000967853	0	0	0	0	0	0	0.444444	0.000856938
	GCCTCA	0	0	0	0	0	0	1	0.00492465	0	0	0	0	0	0	0	0	0	0	0	0	0	0	0	0	1	0.00762428	1	0.00205677	8	0.00387141	0	0	1	0.00228686	0	0	0.666667	0.00115355
	GCCTCC	0	0	0	0	0	0	1	0.00492465	0	0	1	0.00238903	4	0.0106818	0	0	0	0	2	0.00270805	0	0	0	0	4	0.0304971	0	0	1	0.000483926	0	0	1	0.00228686	1	0.00281492	0.833333	0.00315479
	GCCTCG	0	0	0	0	0	0	0	0	0	0	0	0	1	0.00267044	0	0	0	0	0	0	0	0	0	0	0	0	0	0	3	0.00145178	0	0	0	0	0	0	0.222222	0.000229012
	GCCTCT	0	0	0	0	0	0	0	0	0	0	0	0	1	0.00267044	0	0	0	0	8	0.0108322	0	0	0	0	0	0	0	0	3	0.00145178	0	0	1	0.00228686	0	0	0.722222	0.000957848
	GCCTGC	0	0	0	0	0	0	0	0	0	0	0	0	0	0	0	0	0	0	2	0.00270805	0	0	0	0	1	0.00762428	0	0	2	0.000967853	0	0	0	0	0	0	0.277778	0.000627787
	GCCTTC	0	0	0	0	0	0	0	0	0	0	0	0	0	0	0	0	0	0	1	0.00135402	0	0	0	0	0	0	0	0	1	0.000483926	0	0	0	0	0	0	0.111111	0.000102108
	GCGACA	0	0	0	0	0	0	0	0	0	0	0	0	0	0	0	0	0	0	0	0	0	0	0	0	0	0	0	0	1	0.000483926	0	0	0	0	0	0	0.0555556	2.68848e-05
	GCGACG	0	0	0	0	0	0	0	0	0	0	0	0	6	0.0160226	1	0.00208338	1	0.00376364	3	0.00406207	0	0	0	0	3	0.0228728	0	0	4	0.00193571	0	0	1	0.00228686	0	0	1.05556	0.00294595
	GCGACT	0	0	0	0	0	0	0	0	0	0	0	0	0	0	0	0	0	0	0	0	0	0	0	0	0	0	0	0	1	0.000483926	0	0	0	0	0	0	0.0555556	2.68848e-05
	GCGATG	0	0	0	0	0	0	0	0	0	0	0	0	0	0	0	0	0	0	1	0.00135402	1	0.00127931	0	0	1	0.00762428	0	0	1	0.000483926	0	0	0	0	0	0	0.222222	0.000596752
	GCGCAA	0	0	0	0	0	0	0	0	0	0	0	0	0	0	0	0	0	0	0	0	0	0	0	0	0	0	0	0	1	0.000483926	0	0	0	0	0	0	0.0555556	2.68848e-05
	GCGCAC	0	0	0	0	0	0	0	0	0	0	0	0	0	0	0	0	0	0	0	0	0	0	0	0	0	0	0	0	1	0.000483926	0	0	0	0	0	0	0.0555556	2.68848e-05
	GCGCAG	0	0	0	0	0	0	0	0	0	0	0	0	3	0.00801132	0	0	0	0	4	0.00541609	0	0	0	0	0	0	0	0	2	0.000967853	0	0	0	0	0	0	0.5	0.000799737
	GCGCCA	0	0	0	0	0	0	0	0	0	0	0	0	0	0	0	0	0	0	0	0	0	0	0	0	0	0	0	0	5	0.00241963	0	0	0	0	0	0	0.277778	0.000134424
	GCGCCC	0	0	0	0	0	0	0	0	0	0	0	0	0	0	0	0	0	0	0	0	0	0	0	0	0	0	0	0	5	0.00241963	0	0	0	0	0	0	0.277778	0.000134424
	GCGCCG	0	0	0	0	0	0	0	0	0	0	0	0	1	0.00267044	0	0	0	0	4	0.00541609	0	0	0	0	1	0.00762428	0	0	2	0.000967853	0	0	0	0	0	0	0.444444	0.000926592
	GCGCCT	0	0	0	0	0	0	0	0	0	0	0	0	0	0	0	0	0	0	1	0.00135402	0	0	0	0	0	0	0	0	1	0.000483926	0	0	0	0	0	0	0.111111	0.000102108
	GCGCGG	0	0	0	0	0	0	0	0	0	0	0	0	1	0.00267044	0	0	0	0	2	0.00270805	0	0	0	0	0	0	0	0	2	0.000967853	0	0	0	0	0	0	0.277778	0.000352574
	GCGCTC	0	0	0	0	0	0	0	0	0	0	0	0	0	0	0	0	0	0	0	0	0	0	0	0	0	0	0	0	1	0.000483926	0	0	0	0	0	0	0.0555556	2.68848e-05
	GCGGAA	0	0	0	0	0	0	0	0	0	0	0	0	0	0	0	0	0	0	1	0.00135402	0	0	0	0	0	0	0	0	2	0.000967853	0	0	0	0	0	0	0.166667	0.000128993
	GCGGAC	0	0	0	0	0	0	0	0	0	0	0	0	0	0	0	0	0	0	1	0.00135402	0	0	0	0	0	0	0	0	2	0.000967853	0	0	0	0	0	0	0.166667	0.000128993
	GCGGAG	0	0	0	0	1	0.00352311	0	0	0	0	0	0	8	0.0213635	0	0	0	0	7	0.00947816	0	0	1	0.00141667	1	0.00762428	0	0	3	0.00145178	0	0	0	0	2	0.00562984	1.27778	0.00280485
	GCGGCA	0	0	0	0	0	0	0	0	1	0.00102739	0	0	2	0.00534088	0	0	0	0	5	0.00677011	0	0	0	0	15	0.114364	0	0	6	0.00290356	0	0	1	0.00228686	0	0	1.66667	0.00737183
	GCGGCT	0	0	0	0	0	0	0	0	0	0	0	0	1	0.00267044	0	0	0	0	2	0.00270805	0	0	0	0	5	0.0381214	0	0	2	0.000967853	0	0	1	0.00228686	0	0	0.611111	0.00259748
	GCGGGA	0	0	0	0	0	0	0	0	0	0	0	0	4	0.0106818	0	0	0	0	1	0.00135402	0	0	0	0	0	0	0	0	3	0.00145178	0	0	0	0	0	0	0.444444	0.000749309
	GCGGGC	0	0	0	0	0	0	0	0	0	0	0	0	0	0	0	0	0	0	3	0.00406207	0	0	0	0	1	0.00762428	0	0	3	0.00145178	0	0	0	0	0	0	0.388889	0.000729896
	GCGGGG	0	0	0	0	0	0	0	0	0	0	0	0	2	0.00534088	0	0	0	0	2	0.00270805	0	0	0	0	2	0.0152486	0	0	1	0.000483926	0	0	0	0	0	0	0.388889	0.00132119
	GCGGGT	0	0	0	0	0	0	0	0	0	0	0	0	0	0	0	0	0	0	3	0.00406207	0	0	0	0	6	0.0457457	0	0	1	0.000483926	0	0	0	0	0	0	0.555556	0.00279398
	GCGGTA	0	0	0	0	0	0	0	0	0	0	0	0	0	0	0	0	0	0	0	0	0	0	0	0	4	0.0304971	0	0	1	0.000483926	0	0	0	0	0	0	0.277778	0.00172117
	GCGTCG	0	0	0	0	0	0	0	0	0	0	0	0	1	0.00267044	0	0	0	0	6	0.00812414	0	0	0	0	1	0.00762428	0	0	3	0.00145178	0	0	1	0.00228686	1	0.00281492	0.722222	0.00138736
	GCGTCT	0	0	0	0	0	0	0	0	0	0	0	0	0	0	0	0	0	0	0	0	0	0	0	0	0	0	0	0	3	0.00145178	0	0	0	0	0	0	0.166667	8.06544e-05
	GCGTGG	0	0	0	0	0	0	0	0	0	0	0	0	2	0.00534088	0	0	0	0	5	0.00677011	0	0	0	0	2	0.0152486	0	0	1	0.000483926	0	0	0	0	0	0	0.555556	0.00154686
	GCGTGT	0	0	0	0	0	0	0	0	0	0	0	0	2	0.00534088	0	0	0	0	1	0.00135402	4	0.00511725	0	0	5	0.0381214	0	0	1	0.000483926	0	0	0	0	0	0	0.722222	0.00280097
	GCGTTG	0	0	0	0	0	0	0	0	0	0	0	0	1	0.00267044	0	0	0	0	0	0	0	0	0	0	1	0.00762428	0	0	1	0.000483926	0	0	0	0	0	0	0.166667	0.000598813
	GCTAGG	0	0	0	0	0	0	0	0	0	0	0	0	0	0	0	0	0	0	0	0	0	0	0	0	0	0	0	0	2	0.000967853	0	0	0	0	0	0	0.111111	5.37696e-05
	GCTCAT	0	0	0	0	0	0	0	0	0	0	0	0	0	0	0	0	0	0	0	0	0	0	0	0	0	0	0	0	1	0.000483926	0	0	0	0	0	0	0.0555556	2.68848e-05
	GCTCCA	1	0.00302033	0	0	2	0.00704622	0	0	0	0	0	0	1	0.00267044	0	0	0	0	0	0	0	0	0	0	0	0	1	0.00205677	1	0.000483926	1	0.00304934	0	0	0	0	0.388889	0.00101817
	GCTCCC	0	0	0	0	0	0	0	0	0	0	0	0	1	0.00267044	0	0	0	0	2	0.00270805	0	0	0	0	0	0	0	0	1	0.000483926	0	0	0	0	0	0	0.222222	0.00032569
	GCTCCG	0	0	0	0	0	0	0	0	0	0	0	0	1	0.00267044	0	0	0	0	0	0	0	0	0	0	0	0	0	0	1	0.000483926	0	0	0	0	0	0	0.111111	0.000175243
	GCTCCT	0	0	0	0	0	0	0	0	0	0	0	0	0	0	0	0	2	0.00752729	1	0.00135402	0	0	1	0.00141667	2	0.0152486	0	0	1	0.000483926	0	0	0	0	0	0	0.388889	0.00144614
	GCTCGG	0	0	0	0	0	0	0	0	0	0	0	0	0	0	0	0	0	0	0	0	0	0	0	0	0	0	0	0	1	0.000483926	0	0	0	0	0	0	0.0555556	2.68848e-05
	GCTCGT	0	0	0	0	0	0	0	0	0	0	0	0	0	0	0	0	0	0	0	0	0	0	0	0	0	0	0	0	1	0.000483926	0	0	0	0	0	0	0.0555556	2.68848e-05
	GCTCTC	0	0	0	0	0	0	0	0	0	0	0	0	0	0	0	0	0	0	1	0.00135402	0	0	0	0	0	0	0	0	1	0.000483926	0	0	0	0	4	0.0112597	0.333333	0.000727646
	GCTGAA	0	0	0	0	1	0.00352311	0	0	0	0	0	0	0	0	0	0	0	0	0	0	0	0	0	0	0	0	0	0	1	0.000483926	0	0	0	0	0	0	0.111111	0.000222613
	GCTGAC	0	0	0	0	0	0	0	0	0	0	0	0	0	0	0	0	0	0	0	0	0	0	0	0	0	0	0	0	1	0.000483926	0	0	0	0	0	0	0.0555556	2.68848e-05
	GCTGCA	0	0	0	0	0	0	0	0	0	0	0	0	0	0	0	0	0	0	0	0	0	0	0	0	1	0.00762428	0	0	1	0.000483926	0	0	0	0	0	0	0.111111	0.000450456
	GCTGCC	0	0	0	0	0	0	0	0	0	0	0	0	1	0.00267044	0	0	0	0	7	0.00947816	0	0	0	0	3	0.0228728	0	0	3	0.00145178	0	0	3	0.00686059	0	0	0.944444	0.00240743
	GCTGGG	0	0	0	0	0	0	0	0	0	0	0	0	0	0	0	0	1	0.00376364	3	0.00406207	0	0	1	0.00141667	0	0	1	0.00205677	2	0.000967853	0	0	0	0	1	0.00281492	0.5	0.000837885
	GCTGGT	0	0	0	0	0	0	1	0.00492465	1	0.00102739	0	0	0	0	0	0	2	0.00752729	5	0.00677011	0	0	0	0	12	0.0914913	2	0.00411353	2	0.000967853	0	0	0	0	0	0	1.38889	0.00649012
	GCTGTG	0	0	0	0	0	0	1	0.00492465	0	0	0	0	0	0	0	0	0	0	0	0	0	0	0	0	5	0.0381214	0	0	1	0.000483926	0	0	2	0.00457373	0	0	0.5	0.00267243
	GCTTCA	0	0	0	0	0	0	0	0	0	0	0	0	0	0	0	0	0	0	0	0	0	0	0	0	0	0	0	0	1	0.000483926	0	0	0	0	0	0	0.0555556	2.68848e-05
	GCTTCG	0	0	0	0	0	0	0	0	0	0	0	0	0	0	0	0	0	0	0	0	3	0.00383794	0	0	1	0.00762428	0	0	1	0.000483926	0	0	0	0	0	0	0.277778	0.000663674
	GCTTCT	0	0	1	0.00835631	0	0	1	0.00492465	0	0	0	0	1	0.00267044	0	0	2	0.00752729	3	0.00406207	0	0	0	0	0	0	0	0	1	0.000483926	1	0.00304934	0	0	0	0	0.555556	0.00172633
	GCTTTG	1	0.00302033	0	0	0	0	0	0	0	0	0	0	0	0	0	0	1	0.00376364	1	0.00135402	2	0.00255862	0	0	0	0	0	0	1	0.000483926	0	0	1	0.00228686	0	0	0.388889	0.000748189
	GGAAAA	0	0	0	0	1	0.00352311	4	0.0196986	0	0	0	0	0	0	0	0	0	0	0	0	0	0	0	0	0	0	3	0.0061703	5	0.00241963	0	0	0	0	8	0.0225194	1.16667	0.00301839
	GGAACG	0	0	0	0	0	0	0	0	0	0	0	0	0	0	0	0	0	0	0	0	0	0	0	0	1	0.00762428	0	0	1	0.000483926	0	0	0	0	0	0	0.111111	0.000450456
	GGAAGA	3	0.00906098	0	0	0	0	5	0.0246233	2	0.00205478	1	0.00238903	0	0	0	0	3	0.0112909	5	0.00677011	2	0.00255862	6	0.00850003	1	0.00762428	1	0.00205677	1	0.000483926	0	0	4	0.00914746	3	0.00844476	2.05556	0.00527805
	GGACCA	0	0	0	0	0	0	0	0	0	0	0	0	0	0	0	0	0	0	0	0	0	0	0	0	1	0.00762428	1	0.00205677	2	0.000967853	0	0	0	0	0	0	0.222222	0.000591605
	GGACGC	0	0	0	0	0	0	0	0	0	0	0	0	0	0	0	0	0	0	0	0	0	0	0	0	0	0	0	0	1	0.000483926	0	0	1	0.00228686	0	0	0.111111	0.000153933
	GGACGT	0	0	0	0	0	0	0	0	0	0	0	0	0	0	0	0	0	0	0	0	0	0	0	0	0	0	0	0	1	0.000483926	0	0	0	0	0	0	0.0555556	2.68848e-05
	GGACTG	0	0	0	0	0	0	0	0	0	0	0	0	0	0	0	0	0	0	1	0.00135402	0	0	0	0	1	0.00762428	0	0	1	0.000483926	0	0	0	0	0	0	0.166667	0.000525679
	GGAGAA	1	0.00302033	0	0	1	0.00352311	4	0.0196986	4	0.00410956	1	0.00238903	1	0.00267044	0	0	2	0.00752729	2	0.00270805	6	0.00767587	3	0.00425001	1	0.00762428	2	0.00411353	6	0.00290356	0	0	1	0.00228686	1	0.00281492	2	0.0042953
	GGAGAC	1	0.00302033	1	0.00835631	0	0	0	0	0	0	0	0	0	0	0	0	0	0	0	0	0	0	0	0	0	0	0	0	2	0.000967853	0	0	3	0.00686059	0	0	0.388889	0.00106695
	GGAGAG	0	0	0	0	1	0.00352311	2	0.00984931	3	0.00308217	2	0.00477806	6	0.0160226	0	0	5	0.0188182	5	0.00677011	1	0.00127931	3	0.00425001	4	0.0304971	10	0.0205677	15	0.0072589	0	0	4	0.00914746	1	0.00281492	3.44444	0.00770328
	GGAGCA	0	0	0	0	0	0	0	0	0	0	1	0.00238903	1	0.00267044	0	0	0	0	3	0.00406207	0	0	1	0.00141667	0	0	0	0	1	0.000483926	1	0.00304934	1	0.00228686	0	0	0.5	0.000908797
	GGAGCC	0	0	0	0	0	0	0	0	0	0	0	0	1	0.00267044	0	0	0	0	3	0.00406207	0	0	0	0	0	0	0	0	4	0.00193571	1	0.00304934	0	0	0	0	0.5	0.000650975
	GGAGCT	2	0.00604065	0	0	2	0.00704622	0	0	0	0	1	0.00238903	9	0.024034	0	0	2	0.00752729	1	0.00135402	0	0	0	0	0	0	0	0	1	0.000483926	0	0	0	0	1	0.00281492	1.05556	0.00287167
	GGAGGC	1	0.00302033	0	0	2	0.00704622	2	0.00984931	0	0	0	0	6	0.0160226	0	0	0	0	6	0.00812414	1	0.00127931	0	0	3	0.0228728	1	0.00205677	5	0.00241963	0	0	2	0.00457373	1	0.00281492	1.66667	0.00444888
	GGAGGG	0	0	0	0	0	0	0	0	1	0.00102739	1	0.00238903	2	0.00534088	0	0	2	0.00752729	1	0.00135402	1	0.00127931	0	0	29	0.221104	1	0.00205677	7	0.00338748	0	0	2	0.00457373	1	0.00281492	2.66667	0.0140475
	GGAGTC	1	0.00302033	0	0	1	0.00352311	0	0	0	0	0	0	0	0	0	0	0	0	1	0.00135402	0	0	1	0.00141667	0	0	0	0	5	0.00241963	0	0	0	0	0	0	0.5	0.000651876
	GGATGA	0	0	0	0	0	0	0	0	2	0.00205478	0	0	0	0	0	0	0	0	0	0	1	0.00127931	0	0	0	0	1	0.00205677	1	0.000483926	0	0	0	0	1	0.00281492	0.333333	0.000482761
	GGATGC	0	0	0	0	0	0	0	0	0	0	0	0	0	0	0	0	0	0	1	0.00135402	0	0	0	0	0	0	0	0	1	0.000483926	0	0	0	0	0	0	0.111111	0.000102108
	GGATGG	0	0	0	0	0	0	0	0	1	0.00102739	0	0	0	0	0	0	0	0	0	0	0	0	0	0	1	0.00762428	0	0	1	0.000483926	0	0	0	0	0	0	0.166667	0.000507533
	GGATGT	0	0	0	0	0	0	0	0	1	0.00102739	0	0	0	0	0	0	0	0	0	0	0	0	0	0	2	0.0152486	0	0	1	0.000483926	0	0	0	0	1	0.00281492	0.277778	0.00108749
	GGATTG	0	0	0	0	0	0	0	0	1	0.00102739	1	0.00238903	1	0.00267044	1	0.00208338	0	0	1	0.00135402	0	0	0	0	0	0	0	0	2	0.000967853	0	0	0	0	0	0	0.388889	0.000582895
	GGATTT	0	0	0	0	0	0	2	0.00984931	1	0.00102739	0	0	0	0	0	0	0	0	0	0	5	0.00639656	4	0.00566669	0	0	2	0.00411353	1	0.000483926	0	0	0	0	0	0	0.833333	0.00152986
	GGCAAG	0	0	0	0	0	0	0	0	0	0	0	0	0	0	3	0.00625013	0	0	0	0	0	0	1	0.00141667	0	0	0	0	2	0.000967853	0	0	0	0	0	0	0.333333	0.000479703
	GGCACA	0	0	0	0	0	0	0	0	0	0	0	0	0	0	0	0	0	0	1	0.00135402	0	0	0	0	0	0	0	0	2	0.000967853	0	0	0	0	0	0	0.166667	0.000128993
	GGCACG	0	0	0	0	0	0	0	0	0	0	1	0.00238903	0	0	0	0	0	0	5	0.00677011	0	0	0	0	0	0	0	0	3	0.00145178	1	0.00304934	0	0	0	0	0.555556	0.000758903
	GGCACT	0	0	0	0	0	0	0	0	0	0	0	0	0	0	0	0	0	0	0	0	0	0	0	0	1	0.00762428	0	0	2	0.000967853	0	0	0	0	0	0	0.166667	0.00047734
	GGCAGA	0	0	0	0	0	0	0	0	0	0	0	0	0	0	0	0	2	0.00752729	1	0.00135402	1	0.00127931	0	0	0	0	0	0	2	0.000967853	0	0	0	0	0	0	0.333333	0.000618249
	GGCAGC	0	0	0	0	0	0	0	0	0	0	0	0	0	0	0	0	0	0	3	0.00406207	0	0	0	0	2	0.0152486	0	0	2	0.000967853	0	0	1	0.00228686	0	0	0.444444	0.00125363
	GGCAGG	0	0	0	0	0	0	0	0	0	0	0	0	0	0	2	0.00416675	0	0	4	0.00541609	0	0	2	0.00283334	4	0.0304971	0	0	1	0.000483926	0	0	0	0	0	0	0.722222	0.00241096
	GGCATC	0	0	0	0	0	0	0	0	0	0	0	0	1	0.00267044	0	0	0	0	0	0	0	0	0	0	0	0	0	0	1	0.000483926	0	0	0	0	0	0	0.111111	0.000175243
	GGCATG	0	0	0	0	0	0	0	0	1	0.00102739	0	0	0	0	0	0	0	0	1	0.00135402	0	0	0	0	1	0.00762428	0	0	1	0.000483926	0	0	0	0	0	0	0.222222	0.000582756
	GGCCAG	0	0	0	0	0	0	0	0	0	0	0	0	0	0	0	0	0	0	0	0	0	0	0	0	0	0	0	0	1	0.000483926	0	0	0	0	0	0	0.0555556	2.68848e-05
	GGCCCC	0	0	0	0	0	0	0	0	0	0	0	0	0	0	0	0	0	0	1	0.00135402	0	0	0	0	1	0.00762428	0	0	1	0.000483926	0	0	0	0	0	0	0.166667	0.000525679
	GGCCGA	0	0	0	0	0	0	0	0	0	0	0	0	1	0.00267044	0	0	0	0	0	0	0	0	0	0	0	0	0	0	2	0.000967853	0	0	0	0	0	0	0.166667	0.000202127
	GGCCGG	0	0	0	0	0	0	0	0	0	0	0	0	0	0	0	0	0	0	2	0.00270805	0	0	0	0	0	0	0	0	1	0.000483926	0	0	0	0	0	0	0.166667	0.000177332
	GGCCGT	0	0	0	0	0	0	0	0	0	0	0	0	0	0	0	0	0	0	1	0.00135402	0	0	0	0	0	0	0	0	10	0.00483926	0	0	0	0	0	0	0.611111	0.000344071
	GGCCTC	0	0	0	0	0	0	0	0	0	0	0	0	0	0	0	0	0	0	0	0	0	0	0	0	0	0	0	0	17	0.00822675	0	0	0	0	0	0	0.944444	0.000457042
	GGCCTT	0	0	0	0	0	0	0	0	0	0	0	0	1	0.00267044	0	0	0	0	0	0	0	0	0	0	0	0	0	0	1	0.000483926	0	0	0	0	0	0	0.111111	0.000175243
	GGCGAA	0	0	0	0	0	0	0	0	0	0	0	0	0	0	0	0	0	0	0	0	0	0	0	0	0	0	0	0	2	0.000967853	0	0	1	0.00228686	0	0	0.166667	0.000180818
	GGCGAC	0	0	0	0	0	0	0	0	0	0	0	0	4	0.0106818	0	0	0	0	6	0.00812414	0	0	0	0	2	0.0152486	0	0	2	0.000967853	0	0	0	0	0	0	0.777778	0.00194568
	GGCGAG	0	0	0	0	0	0	0	0	0	0	0	0	3	0.00801132	0	0	0	0	5	0.00677011	0	0	0	0	2	0.0152486	0	0	2	0.000967853	0	0	0	0	0	0	0.666667	0.0017221
	GGCGCA	0	0	0	0	0	0	0	0	0	0	0	0	0	0	0	0	0	0	0	0	0	0	0	0	0	0	0	0	1	0.000483926	0	0	0	0	0	0	0.0555556	2.68848e-05
	GGCGCC	0	0	0	0	0	0	0	0	0	0	0	0	1	0.00267044	0	0	0	0	2	0.00270805	0	0	0	0	0	0	0	0	1	0.000483926	0	0	0	0	0	0	0.222222	0.00032569
	GGCGCG	0	0	0	0	0	0	0	0	0	0	0	0	4	0.0106818	0	0	0	0	1	0.00135402	0	0	0	0	0	0	0	0	1	0.000483926	0	0	0	0	0	0	0.333333	0.00069554
	GGCGGG	0	0	0	0	0	0	0	0	0	0	0	0	3	0.00801132	1	0.00208338	0	0	4	0.00541609	0	0	0	0	0	0	0	0	6	0.00290356	0	0	3	0.00686059	0	0	0.944444	0.00140416
	GGCGGT	0	0	0	0	0	0	1	0.00492465	1	0.00102739	0	0	18	0.0480679	0	0	3	0.0112909	4	0.00541609	0	0	0	0	21	0.16011	1	0.00205677	3	0.00145178	0	0	0	0	2	0.00562984	3	0.013332
	GGCGTC	0	0	0	0	0	0	0	0	0	0	0	0	1	0.00267044	1	0.00208338	0	0	2	0.00270805	0	0	0	0	3	0.0228728	0	0	1	0.000483926	0	0	0	0	0	0	0.444444	0.00171215
	GGCGTG	0	0	0	0	0	0	0	0	0	0	0	0	1	0.00267044	0	0	0	0	1	0.00135402	0	0	0	0	1	0.00762428	0	0	1	0.000483926	0	0	0	0	0	0	0.222222	0.000674037
	GGCTCA	0	0	0	0	0	0	0	0	0	0	0	0	0	0	0	0	0	0	1	0.00135402	0	0	0	0	0	0	0	0	2	0.000967853	0	0	2	0.00457373	0	0	0.277778	0.000383089
	GGCTCC	0	0	0	0	0	0	0	0	0	0	0	0	0	0	1	0.00208338	0	0	2	0.00270805	0	0	0	0	0	0	1	0.00205677	3	0.00145178	0	0	0	0	0	0	0.388889	0.000461109
	GGCTCG	0	0	0	0	0	0	0	0	0	0	0	0	0	0	0	0	0	0	0	0	0	0	0	0	1	0.00762428	0	0	1	0.000483926	0	0	0	0	0	0	0.111111	0.000450456
	GGCTCT	0	0	0	0	0	0	0	0	2	0.00205478	0	0	0	0	0	0	1	0.00376364	0	0	0	0	0	0	0	0	0	0	1	0.000483926	0	0	1	0.00228686	0	0	0.277778	0.000477179
	GGCTGC	0	0	0	0	0	0	0	0	0	0	0	0	3	0.00801132	0	0	0	0	0	0	0	0	0	0	13	0.0991156	0	0	3	0.00145178	0	0	1	0.00228686	0	0	1.11111	0.0061592
	GGCTGG	0	0	0	0	0	0	0	0	0	0	0	0	0	0	0	0	0	0	1	0.00135402	0	0	0	0	4	0.0304971	0	0	1	0.000483926	1	0.00304934	0	0	2	0.00562984	0.5	0.00227857
	GGCTGT	0	0	0	0	0	0	0	0	0	0	0	0	1	0.00267044	0	0	1	0.00376364	0	0	0	0	0	0	2	0.0152486	0	0	2	0.000967853	0	0	3	0.00686059	0	0	0.5	0.0016395
	GGCTTC	0	0	0	0	0	0	0	0	1	0.00102739	0	0	0	0	0	0	0	0	1	0.00135402	3	0.00383794	0	0	1	0.00762428	0	0	1	0.000483926	0	0	0	0	0	0	0.388889	0.000795975
	GGCTTG	1	0.00302033	0	0	1	0.00352311	0	0	2	0.00205478	1	0.00238903	1	0.00267044	0	0	0	0	0	0	0	0	0	0	0	0	0	0	1	0.000483926	2	0.00609868	0	0	0	0	0.5	0.00112446
	GGGAAG	0	0	0	0	0	0	1	0.00492465	0	0	0	0	0	0	0	0	1	0.00376364	3	0.00406207	1	0.00127931	0	0	0	0	0	0	2	0.000967853	0	0	1	0.00228686	0	0	0.5	0.000960244
	GGGACA	0	0	0	0	0	0	0	0	0	0	0	0	0	0	0	0	0	0	0	0	1	0.00127931	1	0.00141667	0	0	0	0	1	0.000483926	0	0	0	0	0	0	0.166667	0.000176662
	GGGACC	0	0	0	0	0	0	0	0	0	0	0	0	0	0	0	0	0	0	0	0	0	0	0	0	0	0	0	0	1	0.000483926	0	0	0	0	0	0	0.0555556	2.68848e-05
	GGGACG	0	0	0	0	0	0	0	0	0	0	0	0	2	0.00534088	0	0	0	0	4	0.00541609	0	0	0	0	3	0.0228728	0	0	2	0.000967853	1	0.00304934	0	0	1	0.00281492	0.722222	0.00224788
	GGGAGA	0	0	0	0	0	0	4	0.0196986	1	0.00102739	2	0.00477806	6	0.0160226	0	0	1	0.00376364	4	0.00541609	0	0	0	0	7	0.0533699	2	0.00411353	2	0.000967853	3	0.00914801	2	0.00457373	0	0	1.88889	0.00682664
	GGGAGG	0	0	0	0	0	0	1	0.00492465	1	0.00102739	0	0	3	0.00801132	0	0	0	0	1	0.00135402	0	0	0	0	18	0.137237	0	0	1	0.000483926	0	0	1	0.00228686	0	0	1.44444	0.00862917
	GGGATG	0	0	1	0.00835631	0	0	0	0	0	0	0	0	1	0.00267044	0	0	1	0.00376364	2	0.00270805	0	0	0	0	1	0.00762428	0	0	1	0.000483926	0	0	0	0	1	0.00281492	0.444444	0.00157898
	GGGCAA	0	0	0	0	0	0	0	0	0	0	0	0	0	0	0	0	0	0	0	0	0	0	1	0.00141667	0	0	0	0	1	0.000483926	0	0	0	0	0	0	0.111111	0.000105589
	GGGCAC	0	0	0	0	0	0	0	0	0	0	0	0	0	0	1	0.00208338	1	0.00376364	0	0	0	0	0	0	1	0.00762428	0	0	2	0.000967853	0	0	1	0.00228686	0	0	0.333333	0.000929223
	GGGCAG	0	0	0	0	0	0	0	0	0	0	0	0	2	0.00534088	2	0.00416675	0	0	2	0.00270805	0	0	0	0	5	0.0381214	0	0	3	0.00145178	0	0	0	0	1	0.00281492	0.833333	0.00303354
	GGGCAT	0	0	0	0	0	0	0	0	0	0	0	0	1	0.00267044	0	0	0	0	0	0	0	0	0	0	1	0.00762428	0	0	1	0.000483926	0	0	0	0	0	0	0.166667	0.000598813
	GGGCCA	0	0	0	0	0	0	0	0	0	0	0	0	0	0	0	0	0	0	0	0	0	0	0	0	1	0.00762428	0	0	1	0.000483926	0	0	0	0	0	0	0.111111	0.000450456
	GGGCCG	0	0	0	0	0	0	0	0	0	0	0	0	0	0	0	0	0	0	1	0.00135402	0	0	0	0	0	0	0	0	2	0.000967853	0	0	0	0	0	0	0.166667	0.000128993
	GGGCGA	0	0	0	0	0	0	0	0	0	0	0	0	2	0.00534088	0	0	0	0	6	0.00812414	0	0	0	0	1	0.00762428	0	0	2	0.000967853	0	0	0	0	1	0.00281492	0.666667	0.00138178
	GGGCGT	0	0	0	0	0	0	1	0.00492465	0	0	0	0	2	0.00534088	0	0	0	0	3	0.00406207	0	0	0	0	2	0.0152486	0	0	2	0.000967853	0	0	0	0	0	0	0.555556	0.00169689
	GGGCTC	0	0	0	0	0	0	0	0	0	0	0	0	0	0	0	0	0	0	0	0	0	0	0	0	0	0	0	0	6	0.00290356	0	0	0	0	0	0	0.333333	0.000161309
	GGGCTG	0	0	0	0	0	0	0	0	0	0	0	0	0	0	0	0	0	0	3	0.00406207	0	0	0	0	2	0.0152486	0	0	1	0.000483926	0	0	0	0	0	0	0.333333	0.0010997
	GGGGAA	0	0	0	0	0	0	2	0.00984931	0	0	0	0	0	0	0	0	0	0	2	0.00270805	2	0.00255862	1	0.00141667	3	0.0228728	1	0.00205677	1	0.000483926	0	0	0	0	2	0.00562984	0.777778	0.00264311
	GGGGAG	0	0	0	0	1	0.00352311	0	0	0	0	0	0	6	0.0160226	0	0	1	0.00376364	4	0.00541609	0	0	0	0	22	0.167734	2	0.00411353	1	0.000483926	0	0	1	0.00228686	1	0.00281492	2.16667	0.0114533
	GGGGAT	0	0	0	0	0	0	0	0	0	0	0	0	1	0.00267044	0	0	1	0.00376364	3	0.00406207	0	0	0	0	0	0	0	0	1	0.000483926	4	0.0121974	0	0	0	0	0.555556	0.00128764
	GGGGCA	0	0	0	0	0	0	0	0	0	0	0	0	0	0	0	0	0	0	1	0.00135402	0	0	0	0	3	0.0228728	1	0.00205677	1	0.000483926	0	0	0	0	0	0	0.333333	0.00148709
	GGGGCG	0	0	0	0	0	0	0	0	1	0.00102739	0	0	5	0.0133522	0	0	0	0	5	0.00677011	0	0	0	0	4	0.0304971	1	0.00205677	5	0.00241963	0	0	0	0	0	0	1.16667	0.00311796
	GGGGGA	0	0	0	0	1	0.00352311	1	0.00492465	1	0.00102739	0	0	4	0.0106818	0	0	0	0	1	0.00135402	1	0.00127931	0	0	31	0.236353	3	0.0061703	2	0.000967853	0	0	1	0.00228686	0	0	2.55556	0.0149204
	GGGGTA	0	0	0	0	0	0	0	0	0	0	0	0	0	0	0	0	0	0	0	0	0	0	3	0.00425001	3	0.0228728	0	0	1	0.000483926	0	0	0	0	0	0	0.388889	0.00153371
	GGGGTG	0	0	0	0	0	0	1	0.00492465	0	0	0	0	1	0.00267044	0	0	2	0.00752729	2	0.00270805	4	0.00511725	4	0.00566669	5	0.0381214	2	0.00411353	2	0.000967853	1	0.00304934	1	0.00228686	0	0	1.38889	0.0042863
	GGGTCC	0	0	0	0	0	0	0	0	0	0	0	0	0	0	0	0	0	0	0	0	0	0	0	0	0	0	0	0	1	0.000483926	0	0	0	0	0	0	0.0555556	2.68848e-05
	GGGTGA	0	0	0	0	0	0	0	0	0	0	0	0	0	0	0	0	0	0	0	0	2	0.00255862	0	0	6	0.0457457	0	0	1	0.000483926	0	0	0	0	0	0	0.5	0.00271046
	GGGTGT	0	0	0	0	0	0	1	0.00492465	1	0.00102739	0	0	0	0	0	0	0	0	0	0	2	0.00255862	1	0.00141667	4	0.0304971	2	0.00411353	1	0.000483926	0	0	0	0	1	0.00281492	0.722222	0.0026576
	GGGTTA	0	0	0	0	0	0	1	0.00492465	2	0.00205478	1	0.00238903	0	0	0	0	0	0	1	0.00135402	4	0.00511725	0	0	0	0	1	0.00205677	63	0.0304874	0	0	7	0.016008	1	0.00281492	4.5	0.00373371
	GGTAAT	0	0	0	0	0	0	0	0	0	0	1	0.00238903	0	0	0	0	0	0	0	0	0	0	0	0	1	0.00762428	0	0	1	0.000483926	0	0	0	0	0	0	0.166667	0.00058318
	GGTAGC	0	0	0	0	0	0	0	0	0	0	0	0	0	0	0	0	1	0.00376364	0	0	0	0	0	0	2	0.0152486	0	0	1	0.000483926	0	0	0	0	0	0	0.222222	0.00108312
	GGTAGT	0	0	0	0	0	0	0	0	0	0	0	0	1	0.00267044	0	0	0	0	0	0	0	0	0	0	4	0.0304971	0	0	1	0.000483926	0	0	0	0	0	0	0.333333	0.00186953
	GGTCAG	0	0	0	0	0	0	0	0	0	0	0	0	0	0	0	0	0	0	1	0.00135402	0	0	0	0	0	0	0	0	1	0.000483926	0	0	0	0	0	0	0.111111	0.000102108
	GGTCCA	0	0	0	0	0	0	0	0	0	0	0	0	0	0	0	0	0	0	1	0.00135402	0	0	0	0	0	0	0	0	1	0.000483926	0	0	0	0	0	0	0.111111	0.000102108
	GGTCCG	0	0	0	0	0	0	0	0	0	0	0	0	0	0	0	0	0	0	0	0	0	0	0	0	0	0	0	0	1	0.000483926	1	0.00304934	0	0	0	0	0.111111	0.000196292
	GGTCGA	0	0	0	0	0	0	0	0	0	0	0	0	0	0	0	0	0	0	1	0.00135402	0	0	0	0	1	0.00762428	0	0	1	0.000483926	0	0	1	0.00228686	0	0	0.222222	0.000652727
	GGTCTG	0	0	0	0	0	0	1	0.00492465	0	0	0	0	0	0	0	0	0	0	0	0	0	0	0	0	1	0.00762428	0	0	1	0.000483926	0	0	0	0	0	0	0.166667	0.000724047
	GGTGCA	1	0.00302033	0	0	0	0	1	0.00492465	1	0.00102739	1	0.00238903	0	0	0	0	3	0.0112909	2	0.00270805	0	0	0	0	0	0	0	0	1	0.000483926	0	0	0	0	0	0	0.555556	0.00143579
	GGTGCC	0	0	0	0	0	0	0	0	2	0.00205478	0	0	0	0	0	0	0	0	3	0.00406207	0	0	0	0	1	0.00762428	0	0	3	0.00145178	0	0	0	0	0	0	0.5	0.00084405
	GGTGCG	0	0	0	0	0	0	0	0	0	0	0	0	2	0.00534088	0	0	0	0	1	0.00135402	1	0.00127931	0	0	9	0.0686185	0	0	1	0.000483926	0	0	0	0	0	0	0.777778	0.00428203
	GGTGCT	0	0	0	0	0	0	0	0	2	0.00205478	0	0	0	0	0	0	2	0.00752729	2	0.00270805	0	0	0	0	9	0.0686185	2	0.00411353	1	0.000483926	1	0.00304934	0	0	0	0	1.05556	0.00491974
	GGTGGA	0	0	1	0.00835631	2	0.00704622	0	0	1	0.00102739	0	0	3	0.00801132	1	0.00208338	3	0.0112909	2	0.00270805	4	0.00511725	12	0.0170001	13	0.0991156	3	0.0061703	1	0.000483926	1	0.00304934	0	0	3	0.00844476	2.77778	0.00999471
	GGTGGC	0	0	0	0	0	0	2	0.00984931	1	0.00102739	0	0	5	0.0133522	2	0.00416675	0	0	3	0.00406207	0	0	0	0	12	0.0914913	1	0.00205677	3	0.00145178	0	0	0	0	0	0	1.61111	0.00708098
	GGTGGG	0	0	0	0	0	0	0	0	0	0	0	0	0	0	0	0	1	0.00376364	0	0	1	0.00127931	1	0.00141667	15	0.114364	0	0	2	0.000967853	0	0	1	0.00228686	0	0	1.16667	0.00689325
	GGTTAG	0	0	0	0	0	0	1	0.00492465	0	0	0	0	0	0	0	0	2	0.00752729	0	0	10	0.0127931	0	0	0	0	2	0.00411353	2	0.000967853	0	0	1	0.00228686	0	0	1	0.00181185
	GGTTGT	0	0	0	0	0	0	1	0.00492465	0	0	1	0.00238903	0	0	0	0	1	0.00376364	0	0	0	0	0	0	0	0	0	0	2	0.000967853	0	0	0	0	1	0.00281492	0.333333	0.000825561
	GGTTTC	0	0	0	0	0	0	0	0	0	0	0	0	0	0	0	0	0	0	0	0	0	0	0	0	0	0	0	0	1	0.000483926	1	0.00304934	0	0	0	0	0.111111	0.000196292
	GTAATG	0	0	0	0	0	0	0	0	0	0	0	0	0	0	0	0	0	0	0	0	0	0	0	0	1	0.00762428	0	0	1	0.000483926	0	0	0	0	0	0	0.111111	0.000450456
	GTACTA	0	0	0	0	0	0	0	0	1	0.00102739	0	0	0	0	0	0	0	0	0	0	0	0	0	0	1	0.00762428	0	0	1	0.000483926	0	0	0	0	0	0	0.166667	0.000507533
	GTACTC	0	0	0	0	0	0	0	0	0	0	0	0	0	0	0	0	0	0	0	0	0	0	0	0	0	0	0	0	1	0.000483926	0	0	0	0	0	0	0.0555556	2.68848e-05
	GTAGCA	0	0	0	0	0	0	0	0	0	0	0	0	1	0.00267044	0	0	0	0	0	0	0	0	0	0	12	0.0914913	0	0	1	0.000483926	0	0	0	0	0	0	0.777778	0.00525809
	GTATGC	0	0	0	0	0	0	0	0	1	0.00102739	0	0	0	0	0	0	0	0	0	0	0	0	0	0	0	0	0	0	1	0.000483926	0	0	0	0	0	0	0.111111	8.3962e-05
	GTATTA	0	0	0	0	0	0	0	0	0	0	0	0	0	0	0	0	1	0.00376364	0	0	2	0.00255862	0	0	0	0	1	0.00205677	1	0.000483926	0	0	0	0	0	0	0.277778	0.000492387
	GTCAAG	0	0	0	0	0	0	0	0	0	0	0	0	0	0	0	0	0	0	0	0	0	0	0	0	0	0	0	0	1	0.000483926	0	0	0	0	0	0	0.0555556	2.68848e-05
	GTCACC	0	0	0	0	0	0	0	0	1	0.00102739	0	0	0	0	0	0	0	0	0	0	0	0	0	0	1	0.00762428	0	0	1	0.000483926	0	0	0	0	0	0	0.166667	0.000507533
	GTCAGA	0	0	0	0	0	0	0	0	0	0	0	0	0	0	0	0	0	0	0	0	0	0	0	0	0	0	0	0	1	0.000483926	0	0	0	0	0	0	0.0555556	2.68848e-05
	GTCCAG	0	0	0	0	0	0	0	0	0	0	0	0	0	0	0	0	0	0	1	0.00135402	0	0	1	0.00141667	0	0	0	0	1	0.000483926	0	0	0	0	0	0	0.166667	0.000180812
	GTCCAT	0	0	0	0	1	0.00352311	0	0	0	0	1	0.00238903	0	0	0	0	0	0	0	0	0	0	0	0	0	0	0	0	2	0.000967853	0	0	0	0	0	0	0.222222	0.000382222
	GTCCCA	0	0	1	0.00835631	0	0	0	0	0	0	0	0	0	0	0	0	0	0	2	0.00270805	0	0	0	0	1	0.00762428	0	0	4	0.00193571	0	0	0	0	0	0	0.444444	0.0011458
	GTCCCT	0	0	0	0	0	0	0	0	0	0	0	0	0	0	0	0	0	0	0	0	0	0	0	0	0	0	0	0	1	0.000483926	0	0	0	0	0	0	0.0555556	2.68848e-05
	GTCCGT	0	0	0	0	0	0	0	0	0	0	0	0	0	0	0	0	0	0	1	0.00135402	0	0	0	0	0	0	0	0	1	0.000483926	0	0	0	0	0	0	0.111111	0.000102108
	GTCCTC	1	0.00302033	0	0	0	0	0	0	1	0.00102739	0	0	0	0	0	0	0	0	2	0.00270805	0	0	0	0	1	0.00762428	0	0	1	0.000483926	0	0	0	0	0	0	0.333333	0.000825776
	GTCGAG	0	0	0	0	0	0	1	0.00492465	0	0	0	0	0	0	0	0	0	0	2	0.00270805	0	0	0	0	0	0	0	0	1	0.000483926	0	0	0	0	0	0	0.222222	0.000450924
	GTCGCA	0	0	0	0	0	0	0	0	0	0	1	0.00238903	0	0	0	0	0	0	0	0	0	0	0	0	0	0	0	0	1	0.000483926	0	0	1	0.00228686	0	0	0.166667	0.000286657
	GTCGCC	0	0	0	0	0	0	0	0	0	0	0	0	5	0.0133522	0	0	0	0	2	0.00270805	0	0	1	0.00141667	5	0.0381214	0	0	1	0.000483926	0	0	0	0	0	0	0.777778	0.00311568
	GTCGGA	0	0	0	0	0	0	0	0	0	0	0	0	0	0	0	0	0	0	1	0.00135402	0	0	0	0	0	0	0	0	2	0.000967853	0	0	0	0	0	0	0.166667	0.000128993
	GTCTCG	0	0	0	0	0	0	0	0	0	0	0	0	0	0	0	0	0	0	0	0	0	0	0	0	0	0	0	0	1	0.000483926	0	0	0	0	0	0	0.0555556	2.68848e-05
	GTCTCT	0	0	0	0	0	0	0	0	0	0	0	0	0	0	0	0	0	0	0	0	0	0	0	0	2	0.0152486	0	0	1	0.000483926	1	0.00304934	0	0	0	0	0.222222	0.00104343
	GTCTGT	0	0	0	0	0	0	0	0	0	0	0	0	0	0	0	0	0	0	0	0	0	0	0	0	0	0	0	0	1	0.000483926	0	0	0	0	0	0	0.0555556	2.68848e-05
	GTCTTA	0	0	0	0	0	0	0	0	0	0	0	0	0	0	0	0	0	0	0	0	0	0	0	0	0	0	0	0	1	0.000483926	0	0	0	0	0	0	0.0555556	2.68848e-05
	GTCTTT	0	0	0	0	1	0.00352311	0	0	0	0	0	0	0	0	0	0	0	0	0	0	0	0	0	0	0	0	0	0	1	0.000483926	0	0	0	0	0	0	0.111111	0.000222613
	GTGACC	0	0	0	0	0	0	0	0	0	0	0	0	0	0	0	0	1	0.00376364	0	0	0	0	0	0	0	0	0	0	1	0.000483926	0	0	0	0	0	0	0.111111	0.000235976
	GTGAGA	0	0	0	0	0	0	0	0	0	0	0	0	0	0	0	0	0	0	1	0.00135402	0	0	0	0	3	0.0228728	1	0.00205677	2	0.000967853	0	0	1	0.00228686	1	0.00281492	0.5	0.0017974
	GTGATA	0	0	0	0	0	0	0	0	0	0	0	0	0	0	0	0	0	0	0	0	0	0	0	0	0	0	0	0	1	0.000483926	0	0	0	0	0	0	0.0555556	2.68848e-05
	GTGCAG	0	0	0	0	0	0	0	0	0	0	0	0	0	0	0	0	0	0	2	0.00270805	0	0	0	0	0	0	0	0	2	0.000967853	0	0	0	0	0	0	0.222222	0.000204217
	GTGCCA	0	0	0	0	0	0	0	0	0	0	0	0	1	0.00267044	0	0	0	0	1	0.00135402	0	0	0	0	0	0	0	0	1	0.000483926	0	0	0	0	0	0	0.166667	0.000250466
	GTGCCG	0	0	0	0	0	0	0	0	0	0	0	0	1	0.00267044	0	0	0	0	2	0.00270805	0	0	0	0	2	0.0152486	0	0	4	0.00193571	0	0	0	0	0	0	0.5	0.00125349
	GTGCCT	0	0	0	0	0	0	0	0	0	0	0	0	0	0	0	0	0	0	4	0.00541609	0	0	0	0	0	0	0	0	2	0.000967853	1	0.00304934	0	0	0	0	0.388889	0.000524071
	GTGCGT	0	0	0	0	0	0	0	0	2	0.00205478	0	0	2	0.00534088	0	0	0	0	0	0	5	0.00639656	0	0	11	0.083867	1	0.00205677	2	0.000967853	0	0	0	0	0	0	1.27778	0.00559355
	GTGCTA	0	0	0	0	0	0	0	0	0	0	0	0	0	0	0	0	0	0	1	0.00135402	0	0	0	0	0	0	0	0	1	0.000483926	0	0	0	0	0	0	0.111111	0.000102108
	GTGCTC	0	0	0	0	0	0	0	0	0	0	0	0	0	0	0	0	0	0	1	0.00135402	0	0	0	0	0	0	0	0	1	0.000483926	1	0.00304934	0	0	0	0	0.166667	0.000271516
	GTGCTG	0	0	0	0	0	0	0	0	0	0	0	0	1	0.00267044	1	0.00208338	1	0.00376364	2	0.00270805	0	0	0	0	4	0.0304971	0	0	2	0.000967853	0	0	0	0	0	0	0.611111	0.00237169
	GTGGAG	0	0	0	0	0	0	0	0	0	0	1	0.00238903	2	0.00534088	2	0.00416675	1	0.00376364	1	0.00135402	0	0	1	0.00141667	4	0.0304971	3	0.0061703	1	0.000483926	0	0	0	0	1	0.00281492	0.944444	0.00324429
	GTGGCG	0	0	0	0	0	0	1	0.00492465	0	0	1	0.00238903	4	0.0106818	1	0.00208338	3	0.0112909	1	0.00135402	0	0	0	0	6	0.0457457	0	0	2	0.000967853	0	0	0	0	0	0	1.05556	0.00441318
	GTGGCT	0	0	0	0	0	0	0	0	0	0	0	0	1	0.00267044	0	0	1	0.00376364	0	0	0	0	1	0.00141667	1	0.00762428	0	0	1	0.000483926	3	0.00914801	0	0	0	0	0.444444	0.00139483
	GTGGGA	0	0	0	0	0	0	2	0.00984931	1	0.00102739	0	0	0	0	0	0	0	0	0	0	0	0	1	0.00141667	3	0.0228728	0	0	1	0.000483926	1	0.00304934	2	0.00457373	0	0	0.611111	0.00240407
	GTGGGC	0	0	0	0	0	0	0	0	0	0	0	0	1	0.00267044	0	0	0	0	0	0	1	0.00127931	0	0	4	0.0304971	0	0	1	0.000483926	0	0	0	0	0	0	0.388889	0.0019406
	GTGGGG	0	0	0	0	0	0	0	0	0	0	0	0	0	0	0	0	0	0	1	0.00135402	3	0.00383794	2	0.00283334	2	0.0152486	1	0.00205677	2	0.000967853	0	0	0	0	0	0	0.611111	0.00146103
	GTGGTA	0	0	0	0	0	0	1	0.00492465	0	0	0	0	0	0	0	0	0	0	0	0	0	0	1	0.00141667	5	0.0381214	1	0.00205677	1	0.000483926	0	0	0	0	1	0.00281492	0.555556	0.00276768
	GTGTCC	0	0	0	0	0	0	0	0	0	0	1	0.00238903	0	0	0	0	0	0	0	0	0	0	0	0	3	0.0228728	0	0	3	0.00145178	0	0	0	0	0	0	0.388889	0.00148409
	GTGTGC	0	0	0	0	0	0	0	0	3	0.00308217	0	0	1	0.00267044	0	0	1	0.00376364	2	0.00270805	11	0.0140724	1	0.00141667	37	0.282098	0	0	2	0.000967853	3	0.00914801	0	0	0	0	3.38889	0.0177737
	GTGTGG	0	0	0	0	0	0	2	0.00984931	2	0.00205478	0	0	0	0	1	0.00208338	1	0.00376364	2	0.00270805	1	0.00127931	0	0	8	0.0609942	0	0	1	0.000483926	0	0	0	0	0	0	1	0.00462314
	GTTAGG	0	0	0	0	3	0.0105693	0	0	5	0.00513695	0	0	0	0	0	0	2	0.00752729	1	0.00135402	5	0.00639656	0	0	1	0.00762428	1	0.00205677	33	0.0159696	1	0.00304934	0	0	0	0	2.88889	0.00331578
	GTTGCA	1	0.00302033	0	0	0	0	0	0	1	0.00102739	0	0	0	0	0	0	0	0	1	0.00135402	1	0.00127931	0	0	0	0	0	0	1	0.000483926	0	0	0	0	0	0	0.277778	0.000398054
	GTTTCA	1	0.00302033	0	0	0	0	0	0	0	0	2	0.00477806	0	0	0	0	0	0	0	0	0	0	0	0	0	0	0	0	2	0.000967853	1	0.00304934	1	0.00228686	0	0	0.388889	0.000783469
	GTTTGG	0	0	0	0	0	0	1	0.00492465	0	0	0	0	0	0	0	0	0	0	1	0.00135402	0	0	4	0.00566669	0	0	0	0	2	0.000967853	0	0	0	0	0	0	0.444444	0.000717401
	GTTTTG	2	0.00604065	0	0	1	0.00352311	0	0	1	0.00102739	0	0	1	0.00267044	1	0.00208338	1	0.00376364	1	0.00135402	0	0	1	0.00141667	0	0	0	0	1	0.000483926	2	0.00609868	0	0	2	0.00562984	0.777778	0.00189399
	GTTTTT	4	0.0120813	2	0.0167126	4	0.0140924	1	0.00492465	4	0.00410956	2	0.00477806	0	0	2	0.00416675	5	0.0188182	0	0	0	0	0	0	0	0	5	0.0102838	2	0.000967853	7	0.0213454	1	0.00228686	4	0.0112597	2.38889	0.0069904
	TAACCC	1	0.00302033	0	0	0	0	0	0	2	0.00205478	0	0	0	0	0	0	0	0	0	0	9	0.0115138	0	0	1	0.00762428	6	0.0123406	142	0.0687175	1	0.00304934	0	0	0	0	9	0.00601782
	TAAGAC	0	0	0	0	0	0	0	0	0	0	0	0	0	0	0	0	0	0	0	0	0	0	0	0	0	0	0	0	2	0.000967853	0	0	0	0	0	0	0.111111	5.37696e-05
	TAAGGA	0	0	0	0	0	0	0	0	0	0	0	0	0	0	0	0	0	0	0	0	0	0	0	0	0	0	0	0	2	0.000967853	1	0.00304934	0	0	0	0	0.166667	0.000223177
	TAATAG	0	0	0	0	0	0	0	0	0	0	1	0.00238903	0	0	0	0	18	0.0677456	3	0.00406207	12	0.0153517	6	0.00850003	1	0.00762428	3	0.0061703	1	0.000483926	1	0.00304934	0	0	0	0	2.55556	0.00640979
	TAATCA	0	0	1	0.00835631	0	0	0	0	1	0.00102739	1	0.00238903	0	0	0	0	1	0.00376364	1	0.00135402	2	0.00255862	0	0	0	0	0	0	1	0.000483926	1	0.00304934	1	0.00228686	3	0.00844476	0.722222	0.00187299
	TAATTT	0	0	0	0	0	0	0	0	2	0.00205478	0	0	1	0.00267044	6	0.0125003	2	0.00752729	1	0.00135402	2	0.00255862	1	0.00141667	0	0	2	0.00411353	1	0.000483926	4	0.0121974	0	0	1	0.00281492	1.27778	0.00276066
	TACTCA	0	0	0	0	0	0	0	0	0	0	0	0	0	0	0	0	0	0	0	0	0	0	0	0	0	0	1	0.00205677	1	0.000483926	0	0	0	0	0	0	0.111111	0.00014115
	TACTGC	0	0	0	0	0	0	1	0.00492465	0	0	0	0	0	0	0	0	0	0	0	0	0	0	0	0	10	0.0762428	1	0.00205677	2	0.000967853	0	0	0	0	0	0	0.777778	0.00467733
	TAGACA	0	0	0	0	0	0	0	0	0	0	0	0	0	0	0	0	0	0	0	0	0	0	0	0	0	0	0	0	1	0.000483926	0	0	0	0	0	0	0.0555556	2.68848e-05
	TAGAGA	0	0	1	0.00835631	0	0	0	0	0	0	0	0	7	0.0186931	0	0	0	0	3	0.00406207	0	0	0	0	0	0	0	0	2	0.000967853	0	0	0	0	1	0.00281492	0.777778	0.00193857
	TAGCAA	0	0	0	0	0	0	0	0	0	0	0	0	0	0	0	0	0	0	0	0	0	0	1	0.00141667	2	0.0152486	0	0	2	0.000967853	0	0	0	0	0	0	0.277778	0.000979615
	TAGCAG	1	0.00302033	0	0	1	0.00352311	0	0	1	0.00102739	0	0	0	0	0	0	1	0.00376364	1	0.00135402	0	0	1	0.00141667	16	0.121988	0	0	3	0.00145178	0	0	2	0.00457373	0	0	1.5	0.0078955
	TAGCGG	0	0	0	0	0	0	0	0	0	0	0	0	0	0	0	0	0	0	1	0.00135402	0	0	0	0	0	0	0	0	1	0.000483926	0	0	0	0	0	0	0.111111	0.000102108
	TAGGGT	0	0	0	0	0	0	1	0.00492465	5	0.00513695	2	0.00477806	4	0.0106818	0	0	0	0	0	0	13	0.0166311	1	0.00141667	0	0	2	0.00411353	6	0.00290356	0	0	0	0	0	0	1.88889	0.00281035
	TAGTAA	0	0	0	0	0	0	0	0	0	0	0	0	0	0	0	0	1	0.00376364	2	0.00270805	4	0.00511725	2	0.00283334	0	0	0	0	1	0.000483926	0	0	0	0	0	0	0.555556	0.000828123
	TAGTAC	0	0	0	0	0	0	0	0	0	0	0	0	0	0	0	0	0	0	0	0	0	0	0	0	0	0	0	0	1	0.000483926	0	0	0	0	0	0	0.0555556	2.68848e-05
	TAGTCT	0	0	0	0	0	0	0	0	0	0	0	0	0	0	0	0	0	0	0	0	0	0	0	0	20	0.152486	0	0	1	0.000483926	0	0	0	0	0	0	1.16667	0.0084983
	TAGTGA	1	0.00302033	0	0	0	0	0	0	0	0	0	0	0	0	0	0	0	0	22	0.0297885	0	0	0	0	0	0	1	0.00205677	1	0.000483926	0	0	0	0	0	0	1.38889	0.00196386
	TATAAA	2	0.00604065	0	0	2	0.00704622	0	0	1	0.00102739	1	0.00238903	0	0	1	0.00208338	1	0.00376364	2	0.00270805	1	0.00127931	0	0	0	0	0	0	5	0.00241963	1	0.00304934	3	0.00686059	2	0.00562984	1.22222	0.00246095
	TATAAC	0	0	0	0	0	0	0	0	0	0	0	0	0	0	0	0	0	0	0	0	0	0	0	0	0	0	0	0	1	0.000483926	0	0	1	0.00228686	0	0	0.111111	0.000153933
	TATACA	0	0	0	0	0	0	2	0.00984931	0	0	0	0	3	0.00801132	2	0.00416675	0	0	4	0.00541609	4	0.00511725	0	0	0	0	1	0.00205677	2	0.000967853	4	0.0121974	9	0.0205818	0	0	1.72222	0.00379803
	TATAGA	0	0	0	0	0	0	0	0	0	0	0	0	5	0.0133522	0	0	0	0	18	0.0243724	0	0	6	0.00850003	0	0	0	0	8	0.00387141	1	0.00304934	0	0	1	0.00281492	2.16667	0.00310891
	TATATC	0	0	0	0	0	0	0	0	2	0.00205478	3	0.00716709	3	0.00801132	0	0	0	0	30	0.0406207	8	0.0102345	2	0.00283334	0	0	0	0	2	0.000967853	4	0.0121974	1	0.00228686	1	0.00281492	3.11111	0.00495493
	TATATG	0	0	0	0	0	0	3	0.014774	4	0.00410956	3	0.00716709	26	0.0694315	3	0.00625013	4	0.0150546	2	0.00270805	18	0.0230276	2	0.00283334	6	0.0457457	1	0.00205677	2	0.000967853	7	0.0213454	69	0.157794	1	0.00281492	8.38889	0.0208933
	TATATT	1	0.00302033	0	0	5	0.0176156	2	0.00984931	3	0.00308217	0	0	3	0.00801132	17	0.0354174	1	0.00376364	4	0.00541609	2	0.00255862	2	0.00283334	1	0.00762428	3	0.0061703	2	0.000967853	3	0.00914801	7	0.016008	4	0.0112597	3.33333	0.00793033
	TATCTA	0	0	0	0	0	0	1	0.00492465	0	0	0	0	1	0.00267044	0	0	0	0	22	0.0297885	2	0.00255862	6	0.00850003	4	0.0304971	3	0.0061703	3	0.00145178	2	0.00609868	0	0	0	0	2.44444	0.00514778
	TATCTC	1	0.00302033	0	0	1	0.00352311	0	0	1	0.00102739	1	0.00238903	3	0.00801132	0	0	0	0	2	0.00270805	0	0	0	0	0	0	0	0	2	0.000967853	0	0	0	0	0	0	0.611111	0.00120262
	TATGAT	0	0	0	0	0	0	0	0	1	0.00102739	2	0.00477806	0	0	0	0	0	0	0	0	1	0.00127931	1	0.00141667	0	0	0	0	2	0.000967853	0	0	1	0.00228686	4	0.0112597	0.666667	0.00127866
	TATGGT	0	0	0	0	0	0	0	0	0	0	0	0	0	0	0	0	0	0	0	0	0	0	0	0	0	0	0	0	2	0.000967853	0	0	0	0	0	0	0.111111	5.37696e-05
	TATGTG	0	0	0	0	0	0	0	0	1	0.00102739	0	0	3	0.00801132	0	0	0	0	1	0.00135402	1	0.00127931	0	0	9	0.0686185	1	0.00205677	2	0.000967853	0	0	2	0.00457373	1	0.00281492	1.16667	0.0050391
	TATTAA	0	0	0	0	0	0	0	0	2	0.00205478	1	0.00238903	0	0	3	0.00625013	1	0.00376364	1	0.00135402	1	0.00127931	1	0.00141667	1	0.00762428	2	0.00411353	1	0.000483926	0	0	0	0	2	0.00562984	0.888889	0.00201995
	TATTAC	1	0.00302033	0	0	1	0.00352311	1	0.00492465	2	0.00205478	1	0.00238903	0	0	0	0	5	0.0188182	4	0.00541609	18	0.0230276	7	0.0099167	0	0	3	0.0061703	1	0.000483926	0	0	0	0	1	0.00281492	2.5	0.00458665
	TATTTA	1	0.00302033	0	0	0	0	3	0.014774	3	0.00308217	1	0.00238903	0	0	7	0.0145836	1	0.00376364	9	0.0121862	0	0	1	0.00141667	0	0	5	0.0102838	1	0.000483926	0	0	6	0.0137212	1	0.00281492	2.16667	0.00458442
	TATTTG	0	0	0	0	0	0	0	0	0	0	0	0	1	0.00267044	1	0.00208338	1	0.00376364	1	0.00135402	0	0	1	0.00141667	0	0	0	0	1	0.000483926	0	0	0	0	0	0	0.333333	0.000654005
	TATTTT	6	0.018122	3	0.0250689	2	0.00704622	5	0.0246233	17	0.0174656	11	0.0262793	2	0.00534088	45	0.093752	30	0.112909	4	0.00541609	7	0.00895519	13	0.0184167	1	0.00762428	35	0.0719868	2	0.000967853	17	0.0518388	2	0.00457373	13	0.0365939	11.9444	0.0298323
	TCAAAT	0	0	0	0	1	0.00352311	0	0	1	0.00102739	0	0	0	0	0	0	0	0	0	0	0	0	0	0	0	0	0	0	2	0.000967853	0	0	1	0.00228686	1	0.00281492	0.333333	0.000590008
	TCACAG	0	0	0	0	0	0	1	0.00492465	0	0	0	0	0	0	0	0	0	0	0	0	0	0	0	0	0	0	0	0	1	0.000483926	1	0.00304934	0	0	0	0	0.166667	0.000469884
	TCATAA	0	0	0	0	0	0	1	0.00492465	0	0	0	0	0	0	0	0	1	0.00376364	0	0	1	0.00127931	0	0	0	0	0	0	2	0.000967853	1	0.00304934	1	0.00228686	2	0.00562984	0.5	0.00121675
	TCATCC	1	0.00302033	1	0.00835631	2	0.00704622	0	0	1	0.00102739	4	0.00955612	1	0.00267044	0	0	1	0.00376364	0	0	5	0.00639656	3	0.00425001	3	0.0228728	2	0.00411353	1	0.000483926	0	0	1	0.00228686	0	0	1.44444	0.00421357
	TCATCG	1	0.00302033	0	0	1	0.00352311	1	0.00492465	0	0	0	0	1	0.00267044	0	0	0	0	2	0.00270805	18	0.0230276	2	0.00283334	1	0.00762428	0	0	2	0.000967853	2	0.00609868	0	0	0	0	1.72222	0.0031888
	TCATCT	0	0	2	0.0167126	0	0	2	0.00984931	4	0.00410956	8	0.0191122	1	0.00267044	0	0	1	0.00376364	0	0	2	0.00255862	3	0.00425001	0	0	1	0.00205677	1	0.000483926	1	0.00304934	3	0.00686059	1	0.00281492	1.66667	0.00434956
	TCCATC	0	0	0	0	0	0	0	0	0	0	1	0.00238903	0	0	1	0.00208338	0	0	1	0.00135402	0	0	2	0.00283334	2	0.0152486	0	0	2	0.000967853	0	0	2	0.00457373	1	0.00281492	0.666667	0.00179249
	TCCATG	0	0	0	0	0	0	1	0.00492465	1	0.00102739	1	0.00238903	1	0.00267044	0	0	0	0	0	0	0	0	0	0	0	0	0	0	2	0.000967853	0	0	0	0	0	0	0.333333	0.00066552
	TCCCAA	0	0	0	0	0	0	3	0.014774	2	0.00205478	0	0	0	0	0	0	0	0	0	0	0	0	0	0	0	0	0	0	1	0.000483926	0	0	0	0	1	0.00281492	0.388889	0.0011182
	TCCCAG	0	0	0	0	0	0	0	0	0	0	0	0	1	0.00267044	0	0	0	0	3	0.00406207	0	0	0	0	0	0	0	0	4	0.00193571	0	0	0	0	0	0	0.444444	0.000481567
	TCCCCC	0	0	0	0	0	0	1	0.00492465	0	0	0	0	1	0.00267044	0	0	1	0.00376364	0	0	1	0.00127931	0	0	12	0.0914913	2	0.00411353	1	0.000483926	0	0	0	0	0	0	1.05556	0.00604038
	TCCCCG	0	0	0	0	0	0	0	0	0	0	1	0.00238903	0	0	0	0	0	0	5	0.00677011	0	0	0	0	0	0	0	0	4	0.00193571	0	0	0	0	0	0	0.555556	0.000616381
	TCCCGA	0	0	0	0	0	0	0	0	0	0	0	0	0	0	0	0	0	0	0	0	0	0	0	0	0	0	0	0	1	0.000483926	0	0	1	0.00228686	0	0	0.111111	0.000153933
	TCCCTC	0	0	0	0	0	0	0	0	0	0	0	0	0	0	0	0	7	0.0263455	2	0.00270805	0	0	0	0	2	0.0152486	0	0	3	0.00145178	1	0.00304934	0	0	1	0.00281492	0.888889	0.00286767
	TCCCTG	0	0	0	0	0	0	0	0	0	0	0	0	0	0	0	0	0	0	0	0	0	0	0	0	1	0.00762428	1	0.00205677	2	0.000967853	0	0	0	0	0	0	0.222222	0.000591605
	TCCGGC	0	0	0	0	0	0	0	0	0	0	0	0	0	0	0	0	0	0	1	0.00135402	0	0	0	0	0	0	1	0.00205677	1	0.000483926	0	0	0	0	0	0	0.166667	0.000216373
	TCCGTC	0	0	0	0	0	0	0	0	0	0	0	0	0	0	0	0	0	0	2	0.00270805	0	0	0	0	0	0	0	0	1	0.000483926	0	0	0	0	0	0	0.166667	0.000177332
	TCCGTG	0	0	0	0	0	0	0	0	1	0.00102739	0	0	0	0	0	0	0	0	0	0	0	0	0	0	0	0	0	0	2	0.000967853	0	0	0	0	0	0	0.166667	0.000110847
	TCCTAA	0	0	0	0	0	0	0	0	1	0.00102739	0	0	0	0	0	0	0	0	0	0	0	0	3	0.00425001	0	0	1	0.00205677	1	0.000483926	0	0	0	0	0	0	0.333333	0.000434339
	TCCTCG	0	0	1	0.00835631	0	0	0	0	0	0	0	0	2	0.00534088	1	0.00208338	0	0	4	0.00541609	0	0	2	0.00283334	0	0	1	0.00205677	4	0.00193571	0	0	0	0	0	0	0.833333	0.0015568
	TCCTGC	0	0	0	0	0	0	0	0	0	0	0	0	0	0	0	0	0	0	2	0.00270805	0	0	0	0	1	0.00762428	0	0	4	0.00193571	0	0	0	0	0	0	0.388889	0.000681557
	TCCTTA	0	0	0	0	0	0	0	0	0	0	0	0	0	0	0	0	0	0	0	0	0	0	2	0.00283334	0	0	0	0	2	0.000967853	0	0	0	0	0	0	0.222222	0.000211178
	TCCTTC	0	0	1	0.00835631	0	0	2	0.00984931	0	0	1	0.00238903	0	0	1	0.00208338	1	0.00376364	0	0	6	0.00767587	8	0.0113334	0	0	0	0	1	0.000483926	0	0	0	0	2	0.00562984	1.27778	0.0028647
	TCCTTT	0	0	0	0	0	0	0	0	0	0	0	0	0	0	0	0	2	0.00752729	0	0	0	0	2	0.00283334	0	0	1	0.00205677	2	0.000967853	1	0.00304934	0	0	1	0.00281492	0.5	0.00106942
	TCGAGG	0	0	0	0	0	0	0	0	0	0	0	0	0	0	1	0.00208338	0	0	0	0	0	0	0	0	0	0	0	0	2	0.000967853	0	0	1	0.00228686	0	0	0.222222	0.000296561
	TCGCAG	0	0	0	0	0	0	0	0	0	0	0	0	0	0	0	0	0	0	1	0.00135402	0	0	0	0	0	0	0	0	4	0.00193571	0	0	0	0	0	0	0.277778	0.000182763
	TCGCAT	0	0	0	0	0	0	0	0	0	0	0	0	0	0	0	0	0	0	0	0	0	0	0	0	0	0	0	0	1	0.000483926	0	0	0	0	0	0	0.0555556	2.68848e-05
	TCGCCA	2	0.00604065	0	0	1	0.00352311	0	0	1	0.00102739	0	0	0	0	2	0.00416675	3	0.0112909	1	0.00135402	0	0	0	0	4	0.0304971	0	0	1	0.000483926	0	0	1	0.00228686	0	0	0.888889	0.0033706
	TCGCCG	0	0	0	0	0	0	0	0	0	0	0	0	14	0.0373862	0	0	0	0	6	0.00812414	0	0	0	0	1	0.00762428	0	0	2	0.000967853	0	0	1	0.00228686	0	0	1.33333	0.00313274
	TCGCGG	0	0	0	0	0	0	0	0	0	0	0	0	0	0	0	0	0	0	1	0.00135402	0	0	0	0	0	0	0	0	1	0.000483926	0	0	0	0	0	0	0.111111	0.000102108
	TCGCTC	0	0	0	0	0	0	0	0	0	0	0	0	0	0	0	0	0	0	0	0	0	0	0	0	0	0	0	0	1	0.000483926	0	0	0	0	0	0	0.0555556	2.68848e-05
	TCGGAG	1	0.00302033	0	0	1	0.00352311	1	0.00492465	0	0	0	0	0	0	0	0	0	0	1	0.00135402	0	0	0	0	1	0.00762428	0	0	1	0.000483926	0	0	0	0	0	0	0.333333	0.0011628
	TCGGCG	0	0	0	0	0	0	0	0	0	0	0	0	3	0.00801132	0	0	0	0	3	0.00406207	0	0	0	0	6	0.0457457	0	0	4	0.00193571	0	0	0	0	0	0	0.888889	0.00331971
	TCGGCT	0	0	0	0	0	0	0	0	0	0	0	0	0	0	0	0	0	0	0	0	2	0.00255862	3	0.00425001	0	0	0	0	3	0.00145178	0	0	0	0	1	0.00281492	0.5	0.000615296
	TCGGGT	3	0.00906098	1	0.00835631	2	0.00704622	0	0	0	0	0	0	0	0	0	0	0	0	0	0	0	0	0	0	0	0	1	0.00205677	1	0.000483926	0	0	1	0.00228686	0	0	0.5	0.00162728
	TCGTCA	0	0	0	0	0	0	0	0	0	0	0	0	0	0	0	0	0	0	0	0	4	0.00511725	0	0	2	0.0152486	0	0	2	0.000967853	0	0	1	0.00228686	0	0	0.5	0.00131225
	TCGTCC	0	0	0	0	0	0	0	0	1	0.00102739	0	0	0	0	0	0	0	0	3	0.00406207	1	0.00127931	0	0	0	0	0	0	1	0.000483926	0	0	0	0	0	0	0.333333	0.000380705
	TCGTGC	0	0	0	0	0	0	0	0	0	0	0	0	0	0	0	0	0	0	0	0	0	0	0	0	0	0	0	0	1	0.000483926	0	0	0	0	0	0	0.0555556	2.68848e-05
	TCGTGG	0	0	4	0.0334253	0	0	0	0	0	0	0	0	0	0	0	0	1	0.00376364	0	0	0	0	0	0	0	0	0	0	5	0.00241963	0	0	0	0	1	0.00281492	0.611111	0.00235686
	TCTATA	0	0	0	0	0	0	0	0	0	0	0	0	0	0	1	0.00208338	0	0	17	0.0230184	1	0.00127931	2	0.00283334	1	0.00762428	1	0.00205677	3	0.00145178	0	0	0	0	0	0	1.44444	0.00224151
	TCTATC	1	0.00302033	0	0	0	0	0	0	0	0	1	0.00238903	1	0.00267044	0	0	0	0	1	0.00135402	0	0	0	0	0	0	0	0	1	0.000483926	0	0	2	0.00457373	0	0	0.388889	0.000805082
	TCTCCC	0	0	0	0	1	0.00352311	0	0	1	0.00102739	2	0.00477806	3	0.00801132	1	0.00208338	2	0.00752729	1	0.00135402	0	0	0	0	2	0.0152486	3	0.0061703	1	0.000483926	3	0.00914801	1	0.00228686	0	0	1.16667	0.00342457
	TCTCCG	0	0	0	0	0	0	0	0	0	0	0	0	2	0.00534088	0	0	0	0	1	0.00135402	0	0	0	0	0	0	0	0	3	0.00145178	0	0	0	0	0	0	0.333333	0.000452594
	TCTCCT	1	0.00302033	1	0.00835631	1	0.00352311	1	0.00492465	1	0.00102739	1	0.00238903	2	0.00534088	0	0	1	0.00376364	2	0.00270805	0	0	3	0.00425001	0	0	2	0.00411353	3	0.00145178	1	0.00304934	2	0.00457373	1	0.00281492	1.27778	0.00307259
	TCTCTA	1	0.00302033	0	0	0	0	2	0.00984931	0	0	0	0	7	0.0186931	0	0	0	0	0	0	1	0.00127931	0	0	0	0	0	0	4	0.00193571	0	0	0	0	3	0.00844476	1	0.00240125
	TCTCTG	3	0.00906098	0	0	2	0.00704622	0	0	0	0	1	0.00238903	0	0	0	0	0	0	2	0.00270805	0	0	0	0	0	0	1	0.00205677	1	0.000483926	1	0.00304934	0	0	0	0	0.611111	0.00148857
	TCTGTC	0	0	0	0	0	0	1	0.00492465	0	0	0	0	0	0	0	0	0	0	0	0	1	0.00127931	0	0	0	0	1	0.00205677	1	0.000483926	2	0.00609868	0	0	1	0.00281492	0.388889	0.000981014
	TCTGTT	0	0	0	0	0	0	0	0	0	0	2	0.00477806	0	0	0	0	0	0	1	0.00135402	0	0	0	0	0	0	1	0.00205677	1	0.000483926	1	0.00304934	0	0	0	0	0.333333	0.000651229
	TCTTGG	0	0	0	0	0	0	0	0	0	0	0	0	0	0	0	0	0	0	1	0.00135402	0	0	0	0	0	0	0	0	1	0.000483926	0	0	0	0	0	0	0.111111	0.000102108
	TCTTTT	0	0	0	0	3	0.0105693	13	0.0640205	10	0.0102739	2	0.00477806	1	0.00267044	5	0.0104169	5	0.0188182	5	0.00677011	1	0.00127931	1	0.00141667	0	0	13	0.026738	4	0.00193571	13	0.0396414	2	0.00457373	15	0.0422238	5.16667	0.0136737
	TGAAAC	0	0	0	0	0	0	0	0	2	0.00205478	0	0	1	0.00267044	0	0	0	0	0	0	0	0	0	0	0	0	1	0.00205677	2	0.000967853	0	0	0	0	0	0	0.333333	0.000430547
	TGAAGC	0	0	0	0	0	0	0	0	0	0	0	0	0	0	0	0	0	0	0	0	0	0	0	0	0	0	0	0	1	0.000483926	0	0	0	0	0	0	0.0555556	2.68848e-05
	TGAAGG	0	0	0	0	0	0	0	0	0	0	2	0.00477806	0	0	0	0	1	0.00376364	0	0	1	0.00127931	1	0.00141667	0	0	1	0.00205677	1	0.000483926	0	0	0	0	0	0	0.388889	0.000765466
	TGAATA	0	0	0	0	0	0	0	0	0	0	0	0	0	0	0	0	0	0	1	0.00135402	1	0.00127931	0	0	0	0	0	0	1	0.000483926	0	0	0	0	0	0	0.166667	0.000173181
	TGAGAA	0	0	0	0	0	0	0	0	0	0	0	0	0	0	0	0	0	0	0	0	0	0	1	0.00141667	1	0.00762428	0	0	1	0.000483926	0	0	0	0	0	0	0.166667	0.00052916
	TGAGAC	0	0	0	0	0	0	0	0	0	0	0	0	0	0	0	0	0	0	0	0	0	0	0	0	1	0.00762428	0	0	1	0.000483926	0	0	0	0	0	0	0.111111	0.000450456
	TGAGCC	0	0	0	0	0	0	0	0	0	0	0	0	0	0	0	0	0	0	0	0	1	0.00127931	0	0	1	0.00762428	1	0.00205677	1	0.000483926	0	0	0	0	0	0	0.222222	0.000635793
	TGAGGA	2	0.00604065	0	0	1	0.00352311	0	0	0	0	1	0.00238903	0	0	0	0	0	0	0	0	0	0	0	0	1	0.00762428	1	0.00205677	1	0.000483926	0	0	0	0	0	0	0.388889	0.00122876
	TGATAG	1	0.00302033	0	0	0	0	1	0.00492465	0	0	1	0.00238903	0	0	0	0	0	0	4	0.00541609	0	0	0	0	0	0	2	0.00411353	12	0.00580712	0	0	0	0	0	0	1.16667	0.00142615
	TGATTA	0	0	0	0	1	0.00352311	0	0	1	0.00102739	0	0	0	0	0	0	0	0	0	0	0	0	0	0	0	0	0	0	7	0.00338748	1	0.00304934	1	0.00228686	4	0.0112597	0.833333	0.00136299
	TGCAGG	0	0	0	0	0	0	0	0	0	0	0	0	1	0.00267044	0	0	0	0	0	0	0	0	0	0	0	0	0	0	1	0.000483926	0	0	0	0	0	0	0.111111	0.000175243
	TGCAGT	0	0	0	0	0	0	0	0	1	0.00102739	0	0	0	0	0	0	0	0	1	0.00135402	0	0	0	0	1	0.00762428	0	0	1	0.000483926	0	0	0	0	0	0	0.222222	0.000582756
	TGCCAC	0	0	0	0	0	0	0	0	0	0	0	0	0	0	0	0	1	0.00376364	1	0.00135402	0	0	0	0	4	0.0304971	3	0.0061703	2	0.000967853	0	0	0	0	0	0	0.611111	0.00237516
	TGCCAG	0	0	0	0	0	0	0	0	0	0	0	0	0	0	0	0	0	0	3	0.00406207	0	0	0	0	1	0.00762428	0	0	1	0.000483926	0	0	0	0	0	0	0.277778	0.000676126
	TGCCAT	0	0	0	0	0	0	0	0	0	0	0	0	0	0	0	0	0	0	2	0.00270805	0	0	0	0	0	0	0	0	1	0.000483926	0	0	0	0	0	0	0.166667	0.000177332
	TGCCCA	0	0	0	0	0	0	0	0	0	0	0	0	0	0	0	0	0	0	0	0	0	0	0	0	0	0	0	0	1	0.000483926	0	0	0	0	0	0	0.0555556	2.68848e-05
	TGCCCG	0	0	0	0	0	0	0	0	0	0	0	0	0	0	0	0	0	0	1	0.00135402	0	0	0	0	0	0	0	0	1	0.000483926	0	0	0	0	0	0	0.111111	0.000102108
	TGCCCT	0	0	0	0	0	0	0	0	0	0	0	0	0	0	0	0	0	0	1	0.00135402	0	0	0	0	0	0	0	0	1	0.000483926	0	0	5	0.0114343	0	0	0.388889	0.000737348
	TGCCGA	0	0	0	0	0	0	0	0	0	0	0	0	0	0	0	0	0	0	0	0	0	0	0	0	2	0.0152486	0	0	1	0.000483926	0	0	0	0	0	0	0.166667	0.000874027
	TGCCGC	0	0	0	0	0	0	0	0	0	0	0	0	0	0	0	0	0	0	2	0.00270805	0	0	0	0	3	0.0228728	0	0	4	0.00193571	0	0	2	0.00457373	0	0	0.611111	0.00178279
	TGCCGG	0	0	0	0	0	0	0	0	0	0	0	0	0	0	0	0	0	0	3	0.00406207	0	0	0	0	1	0.00762428	1	0.00205677	2	0.000967853	0	0	0	0	0	0	0.388889	0.000817276
	TGCCGT	0	0	0	0	0	0	1	0.00492465	0	0	0	0	0	0	0	0	0	0	0	0	0	0	0	0	0	0	0	0	3	0.00145178	0	0	0	0	0	0	0.222222	0.000354246
[truncated: 1,404 more rows]

## Sheet: Table S2
Table S2. Distribution of SSR repeats in genomic sequences of non-heading Chinese cabbage (NHCC) and selected plant species (considering sequence complementary).
		B. rapa.ssp.chinensis		Arabidopsis thaliana		B. rapa.ssp.pekinensis		Cucumis sativus		Glycine max		Medicago truncatula		Oryza sativa		Physcomitrella patens		Populus trichocarpa		Sorghum bicolor		Solanum lycopersicum		Solanum tuberosum		Volvox carteri		Vitis vinifera		Zea mays		Citrus sinensis		Musa acuminata		Citrullus lanatus		Average
Repeat type	Motif	Count	Density (SSR/Mb)	Count	Density (SSR/Mb)	Count	Density (SSR/Mb)	Count	Density (SSR/Mb)	Count	Density (SSR/Mb)	Count	Density (SSR/Mb)	Count	Density (SSR/Mb)	Count	Density (SSR/Mb)	Count	Density (SSR/Mb)	Count	Density (SSR/Mb)	Count	Density (SSR/Mb)	Count	Density (SSR/Mb)	Count	Density (SSR/Mb)	Count	Density (SSR/Mb)	Count	Density (SSR/Mb)	Count	Density (SSR/Mb)	Count	Density (SSR/Mb)	Count	Density (SSR/Mb)	Count	Density (SSR/Mb)
Mononucleotide	A/T	4185	12.6401	2394	20.005	3995	14.0748	1258	6.19521	5890	6.05133	10655	25.4551	418	1.11624	18790	39.1466	2930	11.0275	944	1.2782	495	0.63326	2840	4.02335	28	0.21348	15628	32.1432	1213	0.587003	5664	17.2715	841	1.92325	31540	88.7825	6094.89	15.6982
	C/G	790	2.38606	36	0.300827	670	2.36048	157	0.77317	2357	2.42156	712	1.70099	1253	3.34606	612	1.27503	240	0.903274	1307	1.76971	409	0.523239	1735	2.45792	30	0.228728	1589	3.2682	3230	1.56308	332	1.01238	758	1.73344	1297	3.65095	973	1.75973
	Total	4975	15.0261	2430	20.3058	4665	16.4353	1415	6.96838	8247	8.47289	11367	27.1561	1671	4.46231	19402	40.4217	3170	11.9307	2251	3.04791	904	1.1565	4575	6.48127	58	0.442208	17217	35.4114	4443	2.15008	5996	18.2838	1599	3.6567	32837	92.4335	7067.89	17.4579
Dinucleotide	AC/GT	489	1.47694	152	1.27016	451	1.58892	485	2.38846	6171	6.34003	1094	2.6136	1072	2.86271	3148	6.55847	2143	8.06549	1480	2.00395	3302	4.22429	538	0.762169	5855	44.6401	1691	3.47799	1189	0.575388	2268	6.9159	1784	4.07977	590	1.6608	1883.44	5.63918
	AG/CT	4107	12.4045	775	6.47614	3704	13.0496	2219	10.9278	6105	6.27222	3554	8.49061	4566	12.1932	3850	8.021	3673	13.8239	3905	5.28746	2723	3.48357	1151	1.63059	749	5.71058	6022	12.3858	5676	2.74677	3384	10.319	14372	32.8668	2976	8.3772	4083.94	9.6926
	AT/AT	3700	11.1752	2456	20.5231	7276	25.6342	8601	42.3569	47618	48.9223	8378	20.0153	8123	21.692	53933	112.363	12247	46.0933	8880	12.0237	26443	33.8289	13020	18.4451	273	2.08143	19705	40.5286	11029	5.33722	6064	18.4912	19356	44.2645	9908	27.8902	14833.9	30.6481
	CG/CG	0	0	0	0	0	0	0	0	29	0.0297943	4	0.00955612	57	0.152215	2	0.00416675	8	0.0301091	66	0.0893655	16	0.020469	0	0	22	0.167734	0	0	65	0.0314552	7	0.0213454	4	0.00914746	0	0	15.5556	0.0314088
	Total	8296	25.0566	3383	28.2694	11431	40.2727	11305	55.6732	59923	61.5643	13030	31.1291	13818	36.9002	60933	126.946	18071	68.0128	14331	19.4045	32484	41.5572	14709	20.8378	6899	52.5999	27418	56.3924	17959	8.69083	11723	35.7474	35516	81.2203	13474	37.9282	20816.8	46.0113
Trinucleotide	AAC/GTT	422	1.27458	314	2.62388	421	1.48323	157	0.77317	2146	2.20478	746	1.78222	218	0.582156	956	1.99171	559	2.10388	774	1.04801	1964	2.51257	1083	1.53426	888	6.77036	287	0.590292	715	0.346007	604	1.8418	334	0.763813	194	0.546094	710.111	1.7096
	AAG/CTT	1281	3.86904	1147	9.58469	1188	4.18546	2225	10.9574	3009	3.09142	1374	3.28253	958	2.55828	1398	2.91256	1809	6.80843	1380	1.86855	1608	2.05713	2662	3.77118	219	1.66972	1467	3.01728	851	0.411821	1176	3.58602	3133	7.16475	2583	7.27094	1637.11	4.33706
	AAT/ATT	527	1.59171	159	1.32865	695	2.44856	2370	11.6714	10991	11.292	2413	5.76473	788	2.10431	4959	10.3315	4863	18.3026	1970	2.66742	12689	16.2332	5079	7.19527	462	3.52242	12844	26.4171	2016	0.975596	6348	19.3572	3585	8.19841	10019	28.2027	4598.72	9.86693
	ACC/GGT	209	0.631248	92	0.768781	262	0.923055	114	0.56141	540	0.554791	239	0.570978	667	1.78118	226	0.470843	295	1.11027	549	0.743359	238	0.304476	139	0.196917	2486	18.9539	363	0.746606	775	0.375043	205	0.625114	370	0.84614	135	0.380014	439.111	1.6969
	ACG/CGT	43	0.129874	11	0.0919194	86	0.302988	33	0.162514	66	0.0678078	11	0.0262793	977	2.60902	220	0.458343	51	0.191946	1267	1.71555	59	0.0754794	8	0.0113334	186	1.41812	25	0.0514192	2058	0.995921	52	0.158566	198	0.452799	36	0.101337	299.278	0.501178
	ACT/AGT	56	0.169138	29	0.242333	59	0.207864	67	0.329952	181	0.185958	98	0.234125	155	0.413918	115	0.239588	192	0.722619	800	1.08322	235	0.300638	167	0.236584	313	2.3864	103	0.211847	970	0.469409	158	0.481795	135	0.308727	42	0.118227	215.278	0.463463
	AGC/CTG	130	0.392642	39	0.325896	115	0.405158	79	0.389048	195	0.200341	81	0.193511	1051	2.80663	371	0.772933	268	1.00866	1386	1.87668	78	0.0997864	49	0.0694169	5407	41.2245	123	0.252982	3401	1.64583	278	0.847716	550	1.25778	83	0.233638	760.222	3.00017
	AGG/CCT	455	1.37425	130	1.08632	415	1.46209	249	1.22624	915	0.940062	192	0.458694	1682	4.49168	367	0.764599	559	2.10388	1383	1.87261	256	0.327504	446	0.631835	1650	12.5801	235	0.48334	805	0.389561	167	0.509239	1377	3.14901	209	0.588318	638.444	1.91329
	ATC/ATG	634	1.91489	424	3.54308	581	2.04693	227	1.1179	889	0.91335	536	1.28052	322	0.859882	299	0.62293	501	1.88559	536	0.725756	897	1.14754	311	0.440585	1454	11.0857	551	1.13328	1826	0.88365	740	2.25651	814	1.86151	251	0.706545	655.167	1.91256
	CCG/CGG	40	0.120813	5	0.0417816	51	0.179679	52	0.256082	121	0.124314	11	0.0262793	5130	13.6994	29	0.0604179	30	0.112909	1850	2.50494	29	0.0371001	18	0.0255001	6404	48.8259	27	0.0555327	1663	0.80477	31	0.0945295	285	0.651756	94	0.264602	881.667	3.77146
	Total	3797	11.4682	2350	19.6373	3873	13.645	5573	27.4451	19053	19.5749	5701	13.6199	11948	31.9064	8940	18.6254	9127	34.3508	11895	16.1061	18053	23.0954	9962	14.1129	19469	148.437	16025	32.9597	15080	7.29761	9759	29.7585	10781	24.6547	13646	38.4124	10835.1	29.1726
Tetranucleotide	AAAC/GTTT	91	0.27485	34	0.284115	83	0.292418	59	0.290555	110	0.113013	70	0.167232	48	0.128181	967	2.01463	37	0.139255	90	0.121862	29	0.0371001	36	0.0510002	98	0.747179	217	0.446318	110	0.0532319	69	0.210404	35	0.0800402	95	0.267417	126.556	0.317711
	AAAG/CTTT	135	0.407744	41	0.342609	116	0.408681	567	2.79228	311	0.319518	165	0.39419	186	0.496702	366	0.762516	272	1.02371	207	0.280283	160	0.20469	107	0.151584	13	0.0991156	444	0.913204	220	0.106464	279	0.850765	223	0.509971	621	1.74806	246.278	0.656227
	AAAT/ATTT	204	0.616147	37	0.309184	476	1.677	471	2.31951	2068	2.12464	552	1.31874	239	0.638235	5079	10.5815	1027	3.86526	2972	4.02416	968	1.23837	688	0.97467	40	0.304971	4374	8.9963	835	0.404079	1204	3.6714	639	1.46131	3695	10.4011	1420.44	3.05148
	AACC/GGTT	9	0.0271829	3	0.0250689	12	0.0422773	9	0.0443219	11	0.0113013	5	0.0119451	27	0.0721019	26	0.0541678	2	0.00752729	20	0.0270805	2	0.00255862	4	0.00566669	232	1.76883	15	0.0308515	28	0.0135499	5	0.0152467	5	0.0114343	2	0.00562984	23.1667	0.12093
	AACG/CGTT	10	0.0302033	0	0	5	0.0176156	1	0.00492465	4	0.00410956	3	0.00716709	9	0.024034	69	0.143753	2	0.00752729	16	0.0216644	0	0	2	0.00283334	27	0.205855	0	0	161	0.0779121	3	0.00914801	9	0.0205818	1	0.00281492	17.8889	0.0322302
	AACT/AGTT	33	0.0996708	5	0.0417816	28	0.0986471	4	0.0196986	107	0.109931	52	0.12423	9	0.024034	59	0.122919	21	0.0790365	25	0.0338506	64	0.081876	22	0.0311668	27	0.205855	5	0.0102838	35	0.0169374	11	0.0335427	15	0.034303	12	0.033779	29.6667	0.0667524
	AAGC/CTTG	6	0.018122	0	0	7	0.0246618	2	0.00984931	1	0.00102739	2	0.00477806	17	0.0453975	27	0.0562512	6	0.0225819	17	0.0230184	2	0.00255862	0	0	9	0.0686185	3	0.0061703	32	0.0154856	6	0.018296	15	0.034303	1	0.00281492	8.5	0.019663
	AAGG/CCTT	17	0.0513456	0	0	17	0.0598929	51	0.251157	27	0.0277395	12	0.0286684	36	0.0961359	129	0.268756	28	0.105382	63	0.0853034	5	0.00639656	4	0.00566669	38	0.289722	41	0.0843274	38	0.0183892	6	0.018296	68	0.155507	44	0.123856	34.6667	0.0931412
	AAGT/ACTT	4	0.0120813	1	0.00835631	2	0.00704622	7	0.0344726	3	0.00308217	4	0.00955612	0	0	18	0.0375008	2	0.00752729	0	0	6	0.00767587	1	0.00141667	9	0.0686185	0	0	2	0.000967853	1	0.00304934	1	0.00228686	6	0.0168895	3.72222	0.0122515
	AATC/ATTG	37	0.111752	10	0.0835631	32	0.11274	13	0.0640205	59	0.060616	15	0.0358354	49	0.130852	101	0.210421	21	0.0790365	70	0.0947816	7	0.00895519	25	0.0354168	10	0.0762428	129	0.265323	17	0.00822675	25	0.0762335	43	0.0983352	15	0.0422238	37.6667	0.0885875
	AATG/ATTC	13	0.0392642	5	0.0417816	14	0.0493236	53	0.261007	62	0.0636982	43	0.102728	25	0.066761	128	0.266672	17	0.0639819	55	0.0744713	74	0.0946691	68	0.0963337	52	0.396462	33	0.0678733	48	0.0232285	23	0.0701348	33	0.0754665	21	0.0591133	42.6111	0.106276
	AATT/AATT	28	0.0845692	4	0.0334253	25	0.0880778	107	0.526938	304	0.312327	106	0.253237	138	0.368521	222	0.46251	161	0.605947	98	0.132694	389	0.497652	116	0.164334	8	0.0609942	488	1.0037	95	0.045973	306	0.933098	69	0.157794	728	2.04926	188.444	0.432281
	ACAG/CTGT	6	0.018122	1	0.00835631	5	0.0176156	1	0.00492465	7	0.00719173	9	0.0215013	20	0.0534088	91	0.189587	13	0.0489274	46	0.062285	30	0.0383794	20	0.0283334	1498	11.4212	7	0.0143974	64	0.0309713	11	0.0335427	11	0.0251555	2	0.00562984	102.333	0.668305
	ACAT/ATGT	49	0.147996	15	0.125345	37	0.130355	72	0.354575	538	0.552736	127	0.303407	387	1.03346	946	1.97087	161	0.605947	275	0.372356	759	0.970998	87	0.12325	4848	36.9625	326	0.670506	153	0.0740407	671	2.04611	452	1.03366	137	0.385644	557.778	2.6591
	ACCC/GGGT	0	0	0	0	0	0	3	0.014774	11	0.0113013	1	0.00238903	23	0.0614201	16	0.033334	8	0.0301091	16	0.0216644	34	0.0434966	8	0.0113334	375	2.8591	23	0.0473056	27	0.013066	7	0.0213454	10	0.0228686	11	0.0309641	31.8333	0.179138
	ACCG/CGGT	0	0	1	0.00835631	0	0	1	0.00492465	0	0	0	0	8	0.0213635	3	0.00625013	1	0.00376364	11	0.0148943	0	0	0	0	39	0.297347	0	0	19	0.0091946	0	0	5	0.0114343	0	0	4.88889	0.0209738
	ACCT/AGGT	1	0.00302033	0	0	1	0.00352311	1	0.00492465	3	0.00308217	1	0.00238903	8	0.0213635	12	0.0250005	6	0.0225819	12	0.0162483	11	0.0140724	3	0.00425001	540	4.11711	5	0.0102838	10	0.00483926	3	0.00914801	14	0.0320161	1	0.00281492	35.1111	0.238704
	ACGC/CGTG	0	0	0	0	2	0.00704622	2	0.00984931	18	0.018493	2	0.00477806	79	0.210965	13	0.0270839	5	0.0188182	70	0.0947816	97	0.124093	5	0.00708336	101	0.770052	0	0	62	0.0300034	8	0.0243947	14	0.0320161	0	0	26.5556	0.0766365
	ACGG/CCGT	2	0.00604065	1	0.00835631	2	0.00704622	0	0	0	0	1	0.00238903	13	0.0347157	32	0.0666681	1	0.00376364	44	0.059577	1	0.00127931	0	0	84	0.640439	1	0.00205677	41	0.019841	2	0.00609868	9	0.0205818	0	0	13	0.0488252
	ACGT/ACGT	0	0	0	0	1	0.00352311	2	0.00984931	2	0.00205478	0	0	13	0.0347157	1	0.00208338	1	0.00376364	38	0.0514529	1	0.00127931	0	0	20	0.152486	0	0	39	0.0188731	5	0.0152467	9	0.0205818	0	0	7.33333	0.0175505
	ACTC/AGTG	14	0.0422846	1	0.00835631	17	0.0598929	17	0.0837191	74	0.0760269	32	0.0764489	28	0.0747723	198	0.412509	16	0.0602183	46	0.062285	4	0.00511725	9	0.01275	139	1.05977	22	0.0452489	26	0.0125821	13	0.0396414	10	0.0228686	7	0.0197044	37.3889	0.120789
	ACTG/AGTC	0	0	0	0	0	0	0	0	0	0	1	0.00238903	12	0.0320453	28	0.0583345	2	0.00752729	34	0.0460368	0	0	15	0.0212501	165	1.25801	1	0.00205677	22	0.0106464	2	0.00609868	4	0.00914746	1	0.00281492	15.9444	0.0809085
	AGAT/ATCT	59	0.178199	7	0.0584942	47	0.165586	26	0.128041	162	0.166437	136	0.324908	613	1.63698	372	0.775016	42	0.158073	272	0.368294	571	0.730487	204	0.289001	210	1.6011	163	0.335253	150	0.072589	47	0.143319	232	0.530553	21	0.0591133	185.222	0.428969
	AGCC/CTGG	0	0	0	0	0	0	0	0	0	0	1	0.00238903	28	0.0747723	36	0.0750016	12	0.0451637	40	0.0541609	3	0.00383794	1	0.00141667	192	1.46386	2	0.00411353	56	0.0270999	14	0.0426907	9	0.0205818	2	0.00562984	22	0.101151
	AGCG/CGCT	1	0.00302033	1	0.00835631	0	0	1	0.00492465	2	0.00205478	1	0.00238903	36	0.0961359	23	0.0479177	3	0.0112909	46	0.062285	0	0	0	0	17	0.129613	1	0.00205677	40	0.0193571	7	0.0213454	26	0.0594585	2	0.00562984	11.5	0.0264353
	AGCT/AGCT	1	0.00302033	0	0	1	0.00352311	1	0.00492465	11	0.0113013	3	0.00716709	40	0.106818	1	0.00208338	33	0.1242	73	0.0988437	3	0.00383794	2	0.00283334	24	0.182983	5	0.0102838	103	0.0498444	12	0.0365921	3	0.00686059	0	0	17.5556	0.0363953
	AGGC/CCTG	0	0	0	0	0	0	2	0.00984931	1	0.00102739	0	0	35	0.0934654	71	0.14792	11	0.0414001	114	0.154359	0	0	0	0	214	1.63159	8	0.0164541	389	0.188247	7	0.0213454	16	0.0365898	1	0.00281492	48.2778	0.130282
	AGGG/CCCT	19	0.0573862	1	0.00835631	22	0.0775085	26	0.128041	35	0.0359587	75	0.179177	89	0.237669	155	0.322923	108	0.406473	130	0.176023	12	0.0153517	12	0.0170001	520	3.96462	88	0.180995	107	0.0517801	9	0.027444	85	0.194383	30	0.0844476	84.6111	0.34253
	ATCC/ATGG	11	0.0332236	0	0	6	0.0211387	21	0.103418	7	0.00719173	9	0.0215013	140	0.373862	162	0.337507	18	0.0677456	197	0.266742	28	0.0358207	70	0.099167	335	2.55413	18	0.0370218	117	0.0566194	6	0.018296	68	0.155507	7	0.0197044	67.7778	0.233811
	ATCG/ATCG	0	0	0	0	0	0	0	0	1	0.00102739	2	0.00477806	145	0.387214	4	0.00833351	3	0.0112909	21	0.0284345	3	0.00383794	2	0.00283334	2	0.0152486	0	0	25	0.0120982	0	0	28	0.0640322	0	0	13.1111	0.0299516
	ATGC/ATGC	4	0.0120813	1	0.00835631	4	0.0140924	0	0	15	0.0154109	12	0.0286684	47	0.125511	3	0.00625013	7	0.0263455	124	0.167899	4	0.00511725	3	0.00425001	74	0.564196	16	0.0329083	129	0.0624265	6	0.018296	48	0.109769	2	0.00562984	27.7222	0.0670671
	CCCG/CGGG	0	0	0	0	0	0	1	0.00492465	0	0	0	0	14	0.0373862	7	0.0145836	1	0.00376364	61	0.0825954	5	0.00639656	0	0	54	0.411711	0	0	96	0.0464569	1	0.00304934	4	0.00914746	0	0	13.5556	0.0344453
	CCGG/CCGG	0	0	0	0	0	0	0	0	0	0	0	0	18	0.0480679	0	0	0	0	65	0.0880115	0	0	0	0	2	0.0152486	0	0	20	0.00967853	0	0	2	0.00457373	0	0	5.94444	0.0091989
	Total	754	2.27733	169	1.41222	962	3.38923	1521	7.4904	3954	4.0623	1442	3.44498	2579	6.88707	9365	19.5108	2048	7.70794	5368	7.26839	3272	4.18591	1514	2.14484	10016	76.3647	6435	13.2353	3316	1.6047	2769	8.44362	2214	5.06312	5465	15.3835	3509.06	10.5487
Pentanucleotide	AAAAC/GTTTT	130	0.392642	55	0.459597	120	0.422773	90	0.443219	119	0.122259	132	0.315352	41	0.109488	1282	2.67089	101	0.380128	84	0.113738	44	0.0562897	56	0.0793336	11	0.083867	190	0.390786	108	0.052264	101	0.307983	58	0.132638	155	0.436312	159.833	0.387198
	AAAAG/CTTTT	83	0.250687	33	0.275758	69	0.243095	675	3.32414	405	0.416093	90	0.215013	437	1.16698	591	1.23128	535	2.01355	200	0.270805	134	0.171428	128	0.181334	5	0.0381214	645	1.32661	308	0.149049	325	0.991035	96	0.219539	746	2.09993	305.833	0.810247
	AAAAT/ATTTT	232	0.700716	70	0.584942	210	0.739853	260	1.28041	2039	2.09485	632	1.50987	139	0.371191	3693	7.69391	856	3.22168	239	0.323611	614	0.785498	618	0.875503	3	0.0228728	2805	5.76923	484	0.23422	820	2.50046	315	0.720362	1931	5.43561	886.667	1.93693
	AAACC/GGTTT	61	0.18424	19	0.15877	73	0.257187	25	0.123116	47	0.0482873	110	0.262793	44	0.117499	26	0.0541678	24	0.0903274	26	0.0352046	19	0.0243069	335	0.474585	9	0.0686185	18	0.0370218	41	0.019841	26	0.0792828	12	0.0274424	43	0.121042	53.2222	0.121318
	AAACG/CGTTT	8	0.0241626	1	0.00835631	5	0.0176156	2	0.00984931	6	0.00616434	0	0	6	0.0160226	14	0.0291673	0	0	16	0.0216644	0	0	0	0	4	0.0304971	3	0.0061703	17	0.00822675	8	0.0243947	5	0.0114343	2	0.00562984	5.38889	0.0121864
	AAACT/AGTTT	8	0.0241626	3	0.0250689	11	0.0387542	5	0.0246233	9	0.00924651	8	0.0191122	2	0.00534088	31	0.0645847	3	0.0112909	8	0.0108322	4	0.00511725	4	0.00566669	1	0.00762428	13	0.026738	13	0.00629104	14	0.0426907	5	0.0114343	7	0.0197044	8.27778	0.0199046
	AAAGC/CTTTG	6	0.018122	4	0.0334253	5	0.0176156	16	0.0787944	5	0.00513695	1	0.00238903	21	0.0560793	30	0.0625013	7	0.0263455	31	0.0419747	2	0.00255862	1	0.00141667	8	0.0609942	1	0.00205677	46	0.0222606	14	0.0426907	17	0.0388767	7	0.0197044	12.3333	0.0296079
	AAAGG/CCTTT	4	0.0120813	0	0	5	0.0176156	65	0.320102	19	0.0195204	10	0.0238903	9	0.024034	26	0.0541678	40	0.150546	22	0.0297885	3	0.00383794	4	0.00566669	24	0.182983	52	0.106952	29	0.0140339	16	0.0487894	19	0.0434504	48	0.135116	21.9444	0.0662542
	AAAGT/ACTTT	1	0.00302033	1	0.00835631	0	0	11	0.0541712	3	0.00308217	4	0.00955612	0	0	6	0.0125003	2	0.00752729	2	0.00270805	4	0.00511725	25	0.0354168	1	0.00762428	1	0.00205677	10	0.00483926	3	0.00914801	2	0.00457373	9	0.0253343	4.72222	0.0108351
	AAATC/ATTTG	31	0.0936301	4	0.0334253	33	0.116263	27	0.132966	164	0.168492	40	0.0955612	26	0.0694315	76	0.158337	29	0.109146	27	0.0365586	30	0.0383794	47	0.0665836	2	0.0152486	59	0.121349	15	0.0072589	45	0.13722	27	0.0617453	83	0.233638	42.5	0.0941796
	AAATG/ATTTC	15	0.0453049	4	0.0334253	12	0.0422773	11	0.0541712	20	0.0205478	26	0.0621148	9	0.024034	14	0.0291673	12	0.0451637	13	0.0176023	18	0.0230276	12	0.0170001	3	0.0228728	26	0.0534759	12	0.00580712	10	0.0304934	6	0.0137212	15	0.0422238	13.2222	0.0323572
	AAATT/AATTT	53	0.160077	5	0.0417816	47	0.165586	101	0.49739	119	0.122259	80	0.191122	15	0.0400566	284	0.591679	161	0.605947	29	0.0392667	95	0.121535	117	0.165751	2	0.0152486	308	0.633484	19	0.0091946	182	0.55498	46	0.105196	345	0.971147	111.556	0.279539
	AACAC/GTGTT	25	0.0755082	11	0.0919194	15	0.0528467	7	0.0344726	53	0.0544517	49	0.117062	14	0.0373862	23	0.0479177	8	0.0301091	16	0.0216644	12	0.0153517	14	0.0198334	57	0.434584	6	0.0123406	38	0.0183892	14	0.0426907	5	0.0114343	7	0.0197044	20.7778	0.0632037
	AACAG/CTGTT	4	0.0120813	3	0.0250689	5	0.0176156	5	0.0246233	26	0.0267121	17	0.0406135	4	0.0106818	6	0.0125003	4	0.0150546	12	0.0162483	1	0.00127931	4	0.00566669	2	0.0152486	1	0.00205677	42	0.0203249	4	0.0121974	6	0.0137212	6	0.0168895	8.44444	0.0160324
	AACAT/ATGTT	3	0.00906098	1	0.00835631	3	0.0105693	5	0.0246233	11	0.0113013	35	0.083616	14	0.0373862	16	0.033334	4	0.0150546	7	0.00947816	8	0.0102345	7	0.0099167	10	0.0762428	5	0.0102838	9	0.00435534	18	0.0548881	0	0	6	0.0168895	9	0.0236439
	AACCC/GGGTT	9	0.0271829	1	0.00835631	6	0.0211387	53	0.261007	8	0.00821912	10	0.0238903	46	0.12284	8	0.016667	5	0.0188182	21	0.0284345	10	0.0127931	34	0.0481668	74	0.564196	27	0.0555327	49	0.0237124	22	0.0670854	24	0.0548847	226	0.636172	35.1667	0.111061
	AACCG/CGGTT	145	0.437947	18	0.150414	173	0.609498	8	0.0393972	3	0.00308217	22	0.0525587	1	0.00267044	3	0.00625013	201	0.756492	26	0.0352046	4	0.00511725	41	0.0580835	2	0.0152486	1	0.00205677	93	0.0450052	206	0.628164	9	0.0205818	12	0.033779	53.7778	0.161197
	AACCT/AGGTT	3	0.00906098	0	0	1	0.00352311	2	0.00984931	9	0.00924651	3	0.00716709	1	0.00267044	2	0.00416675	5	0.0188182	2	0.00270805	0	0	2	0.00283334	4	0.0304971	6	0.0123406	5	0.00241963	3	0.00914801	8	0.0182949	3	0.00844476	3.27778	0.00839938
	AACGC/CGTTG	1	0.00302033	1	0.00835631	0	0	1	0.00492465	4	0.00410956	5	0.0119451	5	0.0133522	10	0.0208338	1	0.00376364	35	0.0473908	0	0	0	0	8	0.0609942	0	0	40	0.0193571	3	0.00914801	0	0	1	0.00281492	6.38889	0.0116673
	AACGG/CCGTT	1	0.00302033	0	0	3	0.0105693	0	0	0	0	0	0	3	0.00801132	1	0.00208338	0	0	27	0.0365586	3	0.00383794	2	0.00283334	1	0.00762428	0	0	27	0.013066	2	0.00609868	0	0	0	0	3.88889	0.00520573
	AACGT/ACGTT	0	0	0	0	0	0	2	0.00984931	2	0.00205478	1	0.00238903	0	0	0	0	0	0	5	0.00677011	1	0.00127931	0	0	2	0.0152486	0	0	5	0.00241963	1	0.00304934	2	0.00457373	1	0.00281492	1.22222	0.00280271
	AACTC/AGTTG	5	0.0151016	49	0.409459	6	0.0211387	6	0.0295479	7	0.00719173	11	0.0262793	5	0.0133522	7	0.0145836	8	0.0301091	8	0.0108322	26	0.0332621	284	0.402335	17	0.129613	14	0.0287947	4	0.00193571	4	0.0121974	0	0	82	0.230823	30.1667	0.0786976
	AACTG/AGTTC	4	0.0120813	1	0.00835631	0	0	1	0.00492465	1	0.00102739	4	0.00955612	14	0.0373862	2	0.00416675	2	0.00752729	10	0.0135402	3	0.00383794	17	0.0240834	6	0.0457457	2	0.00411353	22	0.0106464	6	0.018296	5	0.0114343	2	0.00562984	5.66667	0.012353
	AACTT/AAGTT	0	0	1	0.00835631	0	0	2	0.00984931	0	0	2	0.00477806	0	0	1	0.00208338	2	0.00752729	0	0	3	0.00383794	5	0.00708336	0	0	0	0	4	0.00193571	0	0	0	0	3	0.00844476	1.27778	0.00299423
	AAGAC/CTTGT	8	0.0241626	1	0.00835631	7	0.0246618	0	0	4	0.00410956	3	0.00716709	1	0.00267044	1	0.00208338	4	0.0150546	42	0.056869	1	0.00127931	4	0.00566669	4	0.0304971	0	0	3	0.00145178	4	0.0121974	0	0	0	0	4.83333	0.0109015
	AAGAG/CTCTT	31	0.0936301	23	0.192195	26	0.0916009	83	0.408746	81	0.0832186	50	0.119451	110	0.293748	21	0.0437509	63	0.23711	45	0.060931	58	0.0742001	45	0.0637502	4	0.0304971	29	0.0596462	56	0.0270999	43	0.131122	39	0.0891877	56	0.157635	47.9444	0.125418
	AAGAT/ATCTT	1	0.00302033	1	0.00835631	4	0.0140924	3	0.014774	866	0.88972	15	0.0358354	9	0.024034	6	0.0125003	5	0.0188182	9	0.0121862	0	0	4	0.00566669	0	0	9	0.0185109	31	0.0150017	1	0.00304934	3	0.00686059	8	0.0225194	54.1667	0.0613859
	AAGCC/CTTGG	3	0.00906098	0	0	1	0.00352311	3	0.014774	6	0.00616434	4	0.00955612	12	0.0320453	10	0.0208338	12	0.0451637	8	0.0108322	1	0.00127931	0	0	12	0.0914913	6	0.0123406	8	0.00387141	3	0.00914801	11	0.0251555	5	0.0140746	5.83333	0.0171841
	AAGCG/CGCTT	1	0.00302033	0	0	1	0.00352311	0	0	0	0	1	0.00238903	3	0.00801132	0	0	1	0.00376364	2	0.00270805	0	0	0	0	0	0	0	0	8	0.00387141	0	0	2	0.00457373	0	0	1.05556	0.00177003
	AAGCT/AGCTT	1	0.00302033	1	0.00835631	1	0.00352311	2	0.00984931	1	0.00102739	0	0	34	0.090795	0	0	4	0.0150546	20	0.0270805	1	0.00127931	0	0	3	0.0228728	0	0	8	0.00387141	1	0.00304934	3	0.00686059	1	0.00281492	4.5	0.0110808
	AAGGC/CCTTG	1	0.00302033	0	0	1	0.00352311	1	0.00492465	4	0.00410956	1	0.00238903	2	0.00534088	11	0.0229171	4	0.0150546	24	0.0324965	0	0	1	0.00141667	28	0.21348	3	0.0061703	21	0.0101625	4	0.0121974	4	0.00914746	3	0.00844476	6.27778	0.0197108
	AAGGG/CCCTT	2	0.00604065	1	0.00835631	4	0.0140924	28	0.13789	13	0.0133561	9	0.0215013	24	0.0640906	49	0.102085	20	0.0752729	53	0.0717632	6	0.00767587	2	0.00283334	82	0.625191	11	0.0226244	55	0.026616	3	0.00914801	26	0.0594585	26	0.0731879	23	0.0745102
	AAGGT/ACCTT	2	0.00604065	0	0	1	0.00352311	0	0	2	0.00205478	0	0	0	0	0	0	2	0.00752729	7	0.00947816	1	0.00127931	0	0	9	0.0686185	2	0.00411353	9	0.00435534	0	0	0	0	0	0	1.94444	0.00594393
	AAGTC/ACTTG	0	0	0	0	3	0.0105693	1	0.00492465	2	0.00205478	2	0.00477806	2	0.00534088	7	0.0145836	1	0.00376364	2	0.00270805	0	0	4	0.00566669	7	0.0533699	5	0.0102838	1	0.000483926	2	0.00609868	5	0.0114343	2	0.00562984	2.55556	0.00787168
	AAGTG/ACTTC	4	0.0120813	1	0.00835631	2	0.00704622	6	0.0295479	7	0.00719173	5	0.0119451	9	0.024034	3	0.00625013	3	0.0112909	6	0.00812414	3	0.00383794	7	0.0099167	20	0.152486	4	0.00822707	1	0.000483926	6	0.018296	1	0.00228686	6	0.0168895	5.22222	0.018794
	AATAC/ATTGT	9	0.0271829	0	0	9	0.031708	7	0.0344726	17	0.0174656	20	0.0477806	3	0.00801132	11	0.0229171	6	0.0225819	20	0.0270805	98	0.125373	174	0.246501	32	0.243977	3	0.0061703	25	0.0120982	7	0.0213454	6	0.0137212	6	0.0168895	25.1667	0.0514042
	AATAG/ATTCT	8	0.0241626	1	0.00835631	6	0.0211387	9	0.0443219	15	0.0154109	15	0.0358354	7	0.0186931	24	0.050001	5	0.0188182	9	0.0121862	13	0.0166311	7	0.0099167	2	0.0152486	4	0.00822707	11	0.00532319	2	0.00609868	8	0.0182949	9	0.0253343	8.61111	0.0196666
	AATAT/ATATT	9	0.0271829	2	0.0167126	23	0.0810316	42	0.206835	190	0.195204	73	0.174399	220	0.587497	162	0.337507	131	0.493037	102	0.13811	254	0.324945	336	0.476002	62	0.472705	132	0.271493	85	0.0411337	156	0.475697	133	0.304153	136	0.382829	124.889	0.278138
	AATCC/ATTGG	5	0.0151016	1	0.00835631	3	0.0105693	15	0.0738698	9	0.00924651	13	0.0310574	38	0.101477	7	0.0145836	14	0.052691	35	0.0473908	3	0.00383794	4	0.00566669	9	0.0686185	19	0.0390786	29	0.0140339	36	0.109776	5	0.0114343	18	0.0506685	14.6111	0.037081
	AATCG/ATTCG	20	0.0604065	2	0.0167126	20	0.0704622	1	0.00492465	7	0.00719173	4	0.00955612	10	0.0267044	2	0.00416675	4	0.0150546	16	0.0216644	1	0.00127931	2	0.00283334	0	0	0	0	5	0.00241963	10	0.0304934	9	0.0205818	3	0.00844476	6.44444	0.0168276
	AATCT/AGATT	14	0.0422846	0	0	7	0.0246618	11	0.0541712	32	0.0328765	14	0.0334464	55	0.146874	4	0.00833351	6	0.0225819	18	0.0243724	4	0.00511725	4	0.00566669	0	0	4	0.00822707	27	0.013066	86	0.262243	10	0.0228686	12	0.033779	17.1111	0.0411428
	AATGC/ATTGC	7	0.0211423	2	0.0167126	4	0.0140924	3	0.014774	11	0.0113013	11	0.0262793	8	0.0213635	20	0.0416675	6	0.0225819	84	0.113738	4	0.00511725	2	0.00283334	5	0.0381214	3	0.0061703	78	0.0377463	1	0.00304934	10	0.0228686	0	0	14.3889	0.0233088
	AATGG/ATTCC	2	0.00604065	0	0	8	0.0281849	5	0.0246233	2	0.00205478	17	0.0406135	9	0.024034	7	0.0145836	5	0.0188182	24	0.0324965	4	0.00511725	2	0.00283334	7	0.0533699	9	0.0185109	31	0.0150017	0	0	7	0.016008	1	0.00281492	7.77778	0.0169503
	AATGT/ACATT	2	0.00604065	3	0.0250689	0	0	5	0.0246233	9	0.00924651	13	0.0310574	6	0.0160226	4	0.00833351	5	0.0188182	24	0.0324965	4	0.00511725	8	0.0113334	122	0.930162	2	0.00411353	49	0.0237124	2	0.00609868	3	0.00686059	7	0.0197044	14.8889	0.0654894
	AATTC/AATTG	9	0.0271829	3	0.0250689	8	0.0281849	8	0.0393972	28	0.0287669	50	0.119451	10	0.0267044	23	0.0479177	18	0.0677456	11	0.0148943	10	0.0127931	42	0.0595002	8	0.0609942	19	0.0390786	3	0.00145178	18	0.0548881	11	0.0251555	23	0.0647431	16.7778	0.0413288
	ACACC/GGTGT	4	0.0120813	1	0.00835631	5	0.0176156	6	0.0295479	10	0.0102739	11	0.0262793	10	0.0267044	8	0.016667	4	0.0150546	52	0.0704092	6	0.00767587	3	0.00425001	205	1.56298	4	0.00822707	44	0.0212928	1	0.00304934	7	0.016008	1	0.00281492	21.2222	0.103294
	ACACG/CGTGT	1	0.00302033	0	0	0	0	0	0	2	0.00205478	1	0.00238903	9	0.024034	0	0	2	0.00752729	16	0.0216644	0	0	0	0	28	0.21348	1	0.00205677	23	0.0111303	3	0.00914801	4	0.00914746	0	0	5	0.0169807
	ACACT/AGTGT	1	0.00302033	1	0.00835631	1	0.00352311	3	0.014774	9	0.00924651	2	0.00477806	11	0.0293748	7	0.0145836	0	0	25	0.0338506	0	0	3	0.00425001	20	0.152486	0	0	21	0.0101625	0	0	4	0.00914746	4	0.0112597	6.22222	0.0171562
	ACAGC/CTGTG	0	0	0	0	0	0	0	0	5	0.00513695	2	0.00477806	10	0.0267044	9	0.0187504	6	0.0225819	53	0.0717632	1	0.00127931	1	0.00141667	86	0.655688	3	0.0061703	68	0.032907	5	0.0152467	3	0.00686059	1	0.00281492	14.0556	0.0484499
	ACAGG/CCTGT	2	0.00604065	0	0	1	0.00352311	0	0	1	0.00102739	1	0.00238903	2	0.00534088	0	0	4	0.0150546	15	0.0203103	0	0	1	0.00141667	35	0.26685	2	0.00411353	9	0.00435534	1	0.00304934	1	0.00228686	2	0.00562984	4.27778	0.018966
	ACAGT/ACTGT	0	0	0	0	0	0	0	0	1	0.00102739	1	0.00238903	13	0.0347157	0	0	1	0.00376364	30	0.0406207	1	0.00127931	1	0.00141667	22	0.167734	0	0	20	0.00967853	1	0.00304934	2	0.00457373	0	0	5.16667	0.0150138
	ACATC/ATGTG	5	0.0151016	0	0	1	0.00352311	0	0	12	0.0123287	3	0.00716709	31	0.0827837	9	0.0187504	4	0.0150546	21	0.0284345	4	0.00511725	8	0.0113334	75	0.571821	8	0.0164541	10	0.00483926	3	0.00914801	14	0.0320161	2	0.00562984	11.6667	0.046639
	ACATG/ATGTC	2	0.00604065	0	0	4	0.0140924	1	0.00492465	3	0.00308217	5	0.0119451	2	0.00534088	3	0.00625013	7	0.0263455	7	0.00947816	8	0.0102345	14	0.0198334	14	0.10674	4	0.00822707	16	0.00774282	4	0.0121974	11	0.0251555	0	0	5.83333	0.0154239
	ACCAG/CTGGT	3	0.00906098	2	0.0167126	3	0.0105693	1	0.00492465	5	0.00513695	2	0.00477806	4	0.0106818	4	0.00833351	4	0.0150546	14	0.0189563	0	0	0	0	18	0.137237	3	0.0061703	21	0.0101625	0	0	1	0.00228686	2	0.00562984	4.83333	0.0147608
	ACCAT/ATGGT	0	0	0	0	0	0	1	0.00492465	13	0.0133561	3	0.00716709	1	0.00267044	2	0.00416675	6	0.0225819	14	0.0189563	0	0	4	0.00566669	10	0.0762428	1	0.00205677	15	0.0072589	1	0.00304934	12	0.0274424	3	0.00844476	4.77778	0.0113325
	ACCCC/GGGGT	3	0.00906098	0	0	1	0.00352311	6	0.0295479	11	0.0113013	9	0.0215013	36	0.0961359	18	0.0375008	9	0.0338728	48	0.0649931	83	0.106183	65	0.0920836	450	3.43092	36	0.0740436	34	0.0164535	22	0.0670854	11	0.0251555	11	0.0309641	47.3889	0.230574
	ACCCG/CGGGT	16	0.0483252	6	0.0501379	16	0.0563698	0	0	6	0.00616434	0	0	12	0.0320453	8	0.016667	2	0.00752729	8	0.0108322	33	0.0422173	11	0.0155834	65	0.495578	7	0.0143974	10	0.00483926	29	0.0884308	9	0.0205818	4	0.0112597	13.4444	0.0511643
	ACCCT/AGGGT	0	0	0	0	0	0	0	0	3	0.00308217	1	0.00238903	3	0.00801132	3	0.00625013	1	0.00376364	6	0.00812414	4	0.00511725	2	0.00283334	76	0.579445	6	0.0123406	7	0.00338748	1	0.00304934	4	0.00914746	3	0.00844476	6.66667	0.0364103
	ACCGC/CGGTG	3	0.00906098	0	0	1	0.00352311	0	0	3	0.00308217	0	0	16	0.0427271	2	0.00416675	0	0	33	0.0446828	1	0.00127931	0	0	60	0.457457	0	0	21	0.0101625	0	0	2	0.00457373	0	0	7.88889	0.0322619
	ACCGG/CCGGT	2	0.00604065	2	0.0167126	0	0	0	0	3	0.00308217	2	0.00477806	3	0.00801132	0	0	0	0	17	0.0230184	8	0.0102345	26	0.0368335	10	0.0762428	3	0.0061703	20	0.00967853	2	0.00609868	14	0.0320161	0	0	6.22222	0.0132732
	ACCGT/ACGGT	0	0	0	0	0	0	0	0	0	0	1	0.00238903	0	0	0	0	0	0	7	0.00947816	0	0	1	0.00141667	21	0.16011	0	0	4	0.00193571	0	0	38	0.0869008	0	0	4	0.0145683
	ACCTC/AGGTG	6	0.018122	0	0	6	0.0211387	6	0.0295479	6	0.00616434	3	0.00716709	26	0.0694315	4	0.00833351	10	0.0376364	18	0.0243724	2	0.00255862	4	0.00566669	198	1.50961	6	0.0123406	18	0.00871067	3	0.00914801	11	0.0251555	0	0	18.1667	0.0997278
	ACCTG/AGGTC	2	0.00604065	0	0	2	0.00704622	0	0	3	0.00308217	1	0.00238903	8	0.0213635	2	0.00416675	1	0.00376364	21	0.0284345	1	0.00127931	1	0.00141667	14	0.10674	2	0.00411353	16	0.00774282	1	0.00304934	3	0.00686059	1	0.00281492	4.38889	0.0116835
	ACGAG/CGTCT	4	0.0120813	0	0	0	0	3	0.014774	2	0.00205478	1	0.00238903	29	0.0774428	10	0.0208338	1	0.00376364	35	0.0473908	0	0	3	0.00425001	4	0.0304971	1	0.00205677	29	0.0140339	6	0.018296	4	0.00914746	0	0	7.33333	0.0143895
	ACGAT/ATCGT	1	0.00302033	0	0	1	0.00352311	0	0	4	0.00410956	3	0.00716709	3	0.00801132	3	0.00625013	0	0	11	0.0148943	0	0	2	0.00283334	5	0.0381214	0	0	4	0.00193571	2	0.00609868	1	0.00228686	0	0	2.22222	0.00545843
	ACGCC/CGTGG	0	0	0	0	0	0	0	0	1	0.00102739	4	0.00955612	136	0.36318	4	0.00833351	0	0	36	0.0487448	0	0	0	0	25	0.190607	0	0	267	0.129208	2	0.00609868	5	0.0114343	3	0.00844476	26.8333	0.0431464
	ACGCG/CGCGT	0	0	0	0	0	0	0	0	0	0	0	0	22	0.0587497	1	0.00208338	0	0	17	0.0230184	0	0	0	0	0	0	0	0	24	0.0116142	0	0	2	0.00457373	0	0	3.66667	0.00555775
	ACGCT/AGCGT	0	0	0	0	0	0	0	0	1	0.00102739	0	0	0	0	0	0	0	0	2	0.00270805	0	0	0	0	4	0.0304971	0	0	6	0.00290356	0	0	0	0	0	0	0.722222	0.00206312
	ACGGC/CCGTG	0	0	0	0	0	0	0	0	0	0	0	0	31	0.0827837	6	0.0125003	1	0.00376364	63	0.0853034	0	0	0	0	21	0.16011	0	0	45	0.0217767	23	0.0701348	2	0.00457373	0	0	10.6667	0.024497
	ACGGG/CCCGT	14	0.0422846	0	0	17	0.0598929	0	0	0	0	0	0	3	0.00801132	4	0.00833351	4	0.0150546	31	0.0419747	8	0.0102345	9	0.01275	9	0.0686185	2	0.00411353	30	0.0145178	0	0	0	0	0	0	7.27778	0.015877
	ACGTC/ACGTG	0	0	0	0	0	0	0	0	0	0	0	0	2	0.00534088	1	0.00208338	2	0.00752729	6	0.00812414	0	0	0	0	3	0.0228728	0	0	4	0.00193571	1	0.00304934	1	0.00228686	0	0	1.11111	0.00295669
	ACTAG/AGTCT	0	0	1	0.00835631	0	0	0	0	3	0.00308217	4	0.00955612	0	0	3	0.00625013	5	0.0188182	5	0.00677011	1	0.00127931	2	0.00283334	4	0.0304971	0	0	2	0.000967853	2	0.00609868	0	0	0	0	1.77778	0.00525052
	ACTAT/AGTAT	3	0.00906098	1	0.00835631	3	0.0105693	4	0.0196986	4	0.00410956	17	0.0406135	3	0.00801132	4	0.00833351	2	0.00752729	14	0.0189563	2	0.00255862	5	0.00708336	4	0.0304971	3	0.0061703	44	0.0212928	2	0.00609868	12	0.0274424	1	0.00281492	7.11111	0.0132886
	ACTCC/AGTGG	1	0.00302033	0	0	0	0	5	0.0246233	5	0.00513695	1	0.00238903	17	0.0453975	15	0.0312507	2	0.00752729	29	0.0392667	0	0	2	0.00283334	46	0.350717	3	0.0061703	40	0.0193571	4	0.0121974	7	0.016008	5	0.0140746	10.1111	0.0322205
	ACTCG/AGTCG	1	0.00302033	0	0	0	0	0	0	1	0.00102739	1	0.00238903	6	0.0160226	2	0.00416675	0	0	6	0.00812414	2	0.00255862	1	0.00141667	1	0.00762428	0	0	36	0.0174213	0	0	3	0.00686059	0	0	3.33333	0.00392399
	ACTCT/AGAGT	0	0	2	0.0167126	0	0	2	0.00984931	3	0.00308217	0	0	4	0.0106818	7	0.0145836	4	0.0150546	11	0.0148943	2	0.00255862	3	0.00425001	0	0	3	0.0061703	17	0.00822675	1	0.00304934	2	0.00457373	2	0.00562984	3.5	0.00662872
	ACTGC/AGTGC	0	0	0	0	0	0	2	0.00984931	5	0.00513695	1	0.00238903	14	0.0373862	8	0.016667	5	0.0188182	55	0.0744713	1	0.00127931	0	0	48	0.365965	1	0.00205677	74	0.0358106	3	0.00914801	13	0.0297292	0	0	12.7778	0.0338171
	ACTGG/AGTCC	4	0.0120813	0	0	8	0.0281849	1	0.00492465	0	0	0	0	9	0.024034	7	0.0145836	1	0.00376364	22	0.0297885	0	0	3	0.00425001	7	0.0533699	2	0.00411353	26	0.0125821	0	0	3	0.00686059	0	0	5.16667	0.0110298
	AGAGC/CTCTG	5	0.0151016	0	0	4	0.0140924	2	0.00984931	2	0.00205478	0	0	14	0.0373862	15	0.0312507	4	0.0150546	63	0.0853034	1	0.00127931	1	0.00141667	6	0.0457457	2	0.00411353	65	0.0314552	2	0.00609868	19	0.0434504	3	0.00844476	11.5556	0.019561
	AGAGG/CCTCT	23	0.0694675	1	0.00835631	16	0.0563698	34	0.167438	22	0.0226026	15	0.0358354	277	0.739712	29	0.0604179	47	0.176891	128	0.173315	10	0.0127931	8	0.0113334	46	0.350717	34	0.0699301	145	0.0701693	23	0.0701348	66	0.150933	16	0.0450387	52.2222	0.127303
	AGATC/ATCTG	10	0.0302033	2	0.0167126	8	0.0281849	1	0.00492465	2	0.00205478	2	0.00477806	14	0.0373862	2	0.00416675	6	0.0225819	22	0.0297885	1	0.00127931	1	0.00141667	6	0.0457457	0	0	14	0.00677497	1	0.00304934	6	0.0137212	2	0.00562984	5.55556	0.0143555
	AGATG/ATCTC	9	0.0271829	1	0.00835631	7	0.0246618	10	0.0492465	13	0.0133561	17	0.0406135	42	0.112159	2	0.00416675	1	0.00376364	41	0.0555149	3	0.00383794	3	0.00425001	0	0	12	0.0246812	18	0.00871067	12	0.0365921	8	0.0182949	18	0.0506685	12.0556	0.0270031
	AGCAT/ATGCT	1	0.00302033	0	0	2	0.00704622	0	0	6	0.00616434	4	0.00955612	2	0.00534088	2	0.00416675	1	0.00376364	12	0.0162483	0	0	2	0.00283334	220	1.67734	0	0	16	0.00774282	1	0.00304934	6	0.0137212	1	0.00281492	15.3333	0.0979338
	AGCCC/CTGGG	1	0.00302033	1	0.00835631	0	0	2	0.00984931	4	0.00410956	0	0	21	0.0560793	28	0.0583345	14	0.052691	31	0.0419747	0	0	2	0.00283334	67	0.510826	18	0.0370218	112	0.0541998	13	0.0396414	1	0.00228686	6	0.0168895	17.8333	0.0498952
	AGCCG/CGGCT	0	0	0	0	7	0.0246618	1	0.00492465	9	0.00924651	0	0	69	0.18426	1	0.00208338	4	0.0150546	33	0.0446828	2	0.00255862	1	0.00141667	5	0.0381214	2	0.00411353	323	0.156308	3	0.00914801	9	0.0205818	4	0.0112597	26.2778	0.0293568
	AGCCT/AGGCT	1	0.00302033	0	0	1	0.00352311	0	0	4	0.00410956	0	0	8	0.0213635	0	0	5	0.0188182	10	0.0135402	0	0	1	0.00141667	5	0.0381214	2	0.00411353	11	0.00532319	1	0.00304934	0	0	1	0.00281492	2.77778	0.006623
	AGCGC/CGCTG	0	0	0	0	0	0	0	0	0	0	0	0	3	0.00801132	0	0	0	0	20	0.0270805	0	0	0	0	6	0.0457457	0	0	21	0.0101625	0	0	3	0.00686059	0	0	2.94444	0.00543669
	AGCGG/CCGCT	0	0	0	0	0	0	1	0.00492465	0	0	0	0	6	0.0160226	1	0.00208338	0	0	13	0.0176023	0	0	0	0	2	0.0152486	0	0	13	0.00629104	0	0	2	0.00457373	0	0	2.11111	0.00370813
	AGCTC/AGCTG	3	0.00906098	0	0	4	0.0140924	1	0.00492465	3	0.00308217	0	0	27	0.0721019	3	0.00625013	1	0.00376364	24	0.0324965	0	0	1	0.00141667	22	0.167734	3	0.0061703	30	0.0145178	8	0.0243947	7	0.016008	0	0	7.61111	0.0208897
	AGGAT/ATCCT	0	0	0	0	1	0.00352311	1	0.00492465	47	0.0482873	6	0.0143342	2	0.00534088	2	0.00416675	3	0.0112909	10	0.0135402	1	0.00127931	0	0	1	0.00762428	8	0.0164541	11	0.00532319	0	0	8	0.0182949	0	0	5.61111	0.00857688
	AGGCC/CCTGG	0	0	0	0	0	0	0	0	2	0.00205478	25	0.0597257	38	0.101477	2	0.00416675	0	0	14	0.0189563	0	0	1	0.00141667	8	0.0609942	2	0.00411353	111	0.0537158	1	0.00304934	2	0.00457373	0	0	11.4444	0.017458
	AGGCG/CCTCG	3	0.00906098	0	0	3	0.0105693	0	0	1	0.00102739	0	0	88	0.234999	20	0.0416675	0	0	56	0.0758253	10	0.0127931	9	0.01275	7	0.0533699	0	0	171	0.0827514	0	0	57	0.130351	0	0	23.6111	0.0369536
	AGGGC/CCCTG	0	0	0	0	0	0	0	0	0	0	0	0	65	0.173579	33	0.0687514	4	0.0150546	65	0.0880115	3	0.00383794	3	0.00425001	115	0.876792	5	0.0102838	44	0.0212928	1	0.00304934	2	0.00457373	4	0.0112597	19.1111	0.071152
	AGGGG/CCCCT	2	0.00604065	0	0	4	0.0140924	23	0.113267	6	0.00616434	74	0.176788	202	0.539429	27	0.0562512	18	0.0677456	125	0.169253	12	0.0153517	6	0.00850003	443	3.37755	27	0.0555327	94	0.0454891	350	1.06727	35	0.0800402	16	0.0450387	81.3333	0.324656
	ATATC/ATATG	6	0.018122	2	0.0167126	6	0.0211387	16	0.0787944	32	0.0328765	33	0.078838	13	0.0347157	4	0.00833351	13	0.0489274	32	0.0433287	38	0.0486139	62	0.0878336	9	0.0686185	30	0.061703	11	0.00532319	8	0.0243947	15	0.034303	10	0.0281492	18.8889	0.0411515
	ATCCC/ATGGG	3	0.00906098	1	0.00835631	2	0.00704622	6	0.0295479	5	0.00513695	3	0.00716709	43	0.114829	11	0.0229171	3	0.0112909	34	0.0460368	4	0.00511725	2	0.00283334	29	0.221104	11	0.0226244	27	0.013066	7	0.0213454	16	0.0365898	8	0.0225194	11.9444	0.0336994
	ATCCG/ATCGG	4	0.0120813	0	0	5	0.0176156	1	0.00492465	2	0.00205478	1	0.00238903	11	0.0293748	0	0	2	0.00752729	33	0.0446828	1	0.00127931	3	0.00425001	3	0.0228728	0	0	19	0.0091946	26	0.0792828	18	0.0411636	3	0.00844476	7.33333	0.0159521
	ATCGC/ATGCG	1	0.00302033	0	0	2	0.00704622	0	0	2	0.00205478	3	0.00716709	16	0.0427271	15	0.0312507	2	0.00752729	33	0.0446828	0	0	0	0	1	0.00762428	0	0	29	0.0140339	3	0.00914801	6	0.0137212	0	0	6.27778	0.0105558
	ATGCC/ATGGC	0	0	0	0	0	0	1	0.00492465	6	0.00616434	4	0.00955612	8	0.0213635	6	0.0125003	7	0.0263455	55	0.0744713	0	0	2	0.00283334	18	0.137237	1	0.00205677	52	0.0251642	3	0.00914801	13	0.0297292	1	0.00281492	9.83333	0.0202394
	CCCCG/CGGGG	4	0.0120813	0	0	2	0.00704622	3	0.014774	7	0.00719173	1	0.00238903	8	0.0213635	4	0.00833351	4	0.0150546	44	0.059577	3	0.00383794	11	0.0155834	103	0.7853	106	0.218017	168	0.0812996	1	0.00304934	5	0.0114343	4	0.0112597	26.5556	0.0709774
	CCCGG/CCGGG	0	0	0	0	0	0	0	0	0	0	1	0.00238903	39	0.104147	23	0.0479177	6	0.0225819	44	0.059577	0	0	1	0.00141667	4	0.0304971	51	0.104895	317	0.153405	3	0.00914801	16	0.0365898	1	0.00281492	28.1111	0.0319655
	CCGCG/CGCGG	0	0	0	0	0	0	1	0.00492465	1	0.00102739	1	0.00238903	43	0.114829	2	0.00416675	0	0	45	0.060931	0	0	0	0	8	0.0609942	1	0.00205677	30	0.0145178	1	0.00304934	1	0.00228686	0	0	7.44444	0.0150652
	Total	1125	3.39787	351	2.93307	1085	3.82258	1758	8.65754	4686	4.81435	1882	4.49615	2963	7.91252	6910	14.3961	2562	9.64245	3162	4.28142	1761	2.25287	2700	3.82501	3394	25.8768	4863	10.0021	4861	2.35237	2823	8.60828	1490	3.40743	4205	11.8367	2921.17	7.36198
Hexanucleotide	AAAAAC/GTTTTT	53	0.160077	11	0.0919194	43	0.151494	24	0.118192	38	0.0390408	39	0.0931722	9	0.024034	158	0.329174	56	0.210764	25	0.0338506	15	0.0191897	24	0.0340001	3	0.0228728	77	0.158371	22	0.0106464	55	0.167714	16	0.0365898	128	0.36031	44.2222	0.114523
	AAAAAG/CTTTTT	17	0.0513456	3	0.0250689	24	0.0845547	196	0.965232	214	0.219862	44	0.105117	64	0.170908	210	0.437509	183	0.688747	63	0.0853034	37	0.0473346	68	0.0963337	0	0	306	0.629371	167	0.0808157	142	0.433006	22	0.050311	435	1.22449	121.944	0.299739
	AAAAAT/ATTTTT	56	0.169138	12	0.100276	60	0.211387	60	0.295479	206	0.211642	111	0.265182	17	0.0453975	931	1.93962	342	1.28717	42	0.056869	109	0.139445	163	0.230917	4	0.0304971	670	1.37803	28	0.0135499	187	0.570226	65	0.148646	440	1.23856	194.611	0.462891
	AAAACC/GGTTTT	13	0.0392642	2	0.0167126	21	0.0739853	9	0.0443219	13	0.0133561	13	0.0310574	4	0.0106818	19	0.0395842	7	0.0263455	5	0.00677011	2	0.00255862	6	0.00850003	2	0.0152486	2	0.00411353	3	0.00145178	7	0.0213454	2	0.00457373	20	0.0562984	8.33333	0.0231205
	AAAACG/CGTTTT	0	0	0	0	0	0	1	0.00492465	1	0.00102739	5	0.0119451	1	0.00267044	1	0.00208338	4	0.0150546	5	0.00677011	0	0	1	0.00141667	1	0.00762428	0	0	2	0.000967853	1	0.00304934	0	0	6	0.0168895	1.61111	0.00413463
	AAAAGC/CTTTTG	1	0.00302033	1	0.00835631	2	0.00704622	4	0.0196986	2	0.00205478	1	0.00238903	1	0.00267044	2	0.00416675	2	0.00752729	3	0.00406207	1	0.00127931	3	0.00425001	0	0	4	0.00822707	3	0.00145178	22	0.0670854	2	0.00457373	3	0.00844476	3.16667	0.00868355
	AAAAGG/CCTTTT	0	0	0	0	2	0.00704622	38	0.187137	6	0.00616434	5	0.0119451	3	0.00801132	3	0.00625013	22	0.0828002	2	0.00270805	6	0.00767587	9	0.01275	3	0.0228728	34	0.0699301	20	0.00967853	4	0.0121974	2	0.00457373	52	0.146376	11.7222	0.0332287
	AAAAGT/ACTTTT	0	0	0	0	0	0	0	0	3	0.00308217	3	0.00716709	0	0	23	0.0479177	1	0.00376364	0	0	1	0.00127931	3	0.00425001	0	0	4	0.00822707	2	0.000967853	4	0.0121974	0	0	7	0.0197044	2.83333	0.00603092
	AAAATC/ATTTTG	12	0.0362439	2	0.0167126	14	0.0493236	10	0.0492465	52	0.0534243	33	0.078838	5	0.0133522	26	0.0541678	9	0.0338728	2	0.00270805	8	0.0102345	12	0.0170001	0	0	13	0.026738	2	0.000967853	11	0.0335427	9	0.0205818	17	0.0478536	13.1667	0.0302671
	AAAATG/ATTTTC	4	0.0120813	2	0.0167126	4	0.0140924	7	0.0344726	13	0.0133561	19	0.0453916	0	0	12	0.0250005	10	0.0376364	2	0.00270805	6	0.00767587	13	0.0184167	1	0.00762428	16	0.0329083	1	0.000483926	12	0.0365921	0	0	15	0.0422238	7.61111	0.0192987
	AAAATT/AATTTT	9	0.0271829	2	0.0167126	8	0.0281849	13	0.0640205	32	0.0328765	15	0.0358354	1	0.00267044	77	0.16042	30	0.112909	1	0.00135402	22	0.0281449	27	0.0382501	0	0	58	0.119292	1	0.000483926	42	0.128072	14	0.0320161	47	0.132301	22.1667	0.0533738
	AAACAC/GTGTTT	6	0.018122	3	0.0250689	9	0.031708	1	0.00492465	14	0.0143835	14	0.0334464	0	0	6	0.0125003	7	0.0263455	3	0.00406207	4	0.00511725	6	0.00850003	25	0.190607	0	0	3	0.00145178	7	0.0213454	3	0.00686059	7	0.0197044	6.55556	0.0235638
	AAACAG/CTGTTT	3	0.00906098	0	0	0	0	1	0.00492465	4	0.00410956	11	0.0262793	1	0.00267044	1	0.00208338	3	0.0112909	2	0.00270805	0	0	0	0	2	0.0152486	4	0.00822707	2	0.000967853	2	0.00609868	1	0.00228686	4	0.0112597	2.27778	0.00595644
	AAACCC/GGGTTT	0	0	0	0	1	0.00352311	7	0.0344726	3	0.00308217	2	0.00477806	2	0.00534088	1	0.00208338	7	0.0263455	4	0.00541609	3	0.00383794	11	0.0155834	9	0.0686185	7	0.0143974	4	0.00193571	3	0.00914801	3	0.00686059	4	0.0112597	3.94444	0.0120379
	AAACCG/CGGTTT	0	0	0	0	0	0	0	0	0	0	0	0	1	0.00267044	0	0	3	0.0112909	1	0.00135402	0	0	1	0.00141667	0	0	1	0.00205677	4	0.00193571	1	0.00304934	1	0.00228686	2	0.00562984	0.833333	0.00176059
	AAACGC/CGTTTG	0	0	4	0.0334253	2	0.00704622	0	0	3	0.00308217	3	0.00716709	0	0	1	0.00208338	0	0	1	0.00135402	0	0	0	0	0	0	0	0	1	0.000483926	0	0	0	0	0	0	0.833333	0.00303567
	AAACGG/CCGTTT	0	0	2	0.0167126	0	0	1	0.00492465	1	0.00102739	0	0	1	0.00267044	0	0	0	0	0	0	0	0	1	0.00141667	0	0	0	0	1	0.000483926	1	0.00304934	1	0.00228686	1	0.00281492	0.555556	0.00196593
	AAACTG/AGTTTC	4	0.0120813	2	0.0167126	1	0.00352311	3	0.014774	7	0.00719173	7	0.0167232	3	0.00801132	1	0.00208338	2	0.00752729	3	0.00406207	1	0.00127931	3	0.00425001	2	0.0152486	3	0.0061703	5	0.00241963	3	0.00914801	2	0.00457373	0	0	2.88889	0.00754331
	AAAGAC/CTTTGT	4	0.0120813	0	0	5	0.0176156	0	0	2	0.00205478	1	0.00238903	3	0.00801132	2	0.00416675	1	0.00376364	0	0	2	0.00255862	5	0.00708336	4	0.0304971	2	0.00411353	3	0.00145178	4	0.0121974	3	0.00686059	3	0.00844476	2.44444	0.00684942
	AAAGAG/CTCTTT	14	0.0422846	5	0.0417816	16	0.0563698	49	0.241308	21	0.0215752	13	0.0310574	3	0.00801132	5	0.0104169	7	0.0263455	1	0.00135402	7	0.00895519	8	0.0113334	1	0.00762428	27	0.0555327	5	0.00241963	21	0.0640361	7	0.016008	38	0.106967	13.7778	0.0418545
	AAAGAT/ATCTTT	0	0	0	0	0	0	1	0.00492465	1	0.00102739	3	0.00716709	3	0.00801132	0	0	2	0.00752729	3	0.00406207	3	0.00383794	1	0.00141667	0	0	1	0.00205677	1	0.000483926	9	0.027444	0	0	1	0.00281492	1.61111	0.00393189
	AAAGCC/CTTTGG	2	0.00604065	0	0	2	0.00704622	4	0.0196986	2	0.00205478	3	0.00716709	2	0.00534088	0	0	5	0.0188182	6	0.00812414	60	0.0767587	4	0.00566669	0	0	4	0.00822707	4	0.00193571	3	0.00914801	3	0.00686059	11	0.0309641	6.38889	0.0118806
	AAAGGC/CCTTTG	0	0	1	0.00835631	0	0	3	0.014774	4	0.00410956	1	0.00238903	0	0	0	0	3	0.0112909	4	0.00541609	0	0	1	0.00141667	2	0.0152486	3	0.0061703	5	0.00241963	2	0.00609868	5	0.0114343	6	0.0168895	2.22222	0.00588964
	AAAGGG/CCCTTT	0	0	0	0	2	0.00704622	10	0.0492465	4	0.00410956	2	0.00477806	1	0.00267044	0	0	10	0.0376364	6	0.00812414	5	0.00639656	3	0.00425001	2	0.0152486	10	0.0205677	1	0.000483926	1	0.00304934	6	0.0137212	19	0.0534835	4.55556	0.0128229
	AAATAC/ATTTGT	2	0.00604065	0	0	6	0.0211387	3	0.014774	1	0.00102739	2	0.00477806	4	0.0106818	3	0.00625013	4	0.0150546	2	0.00270805	2	0.00255862	24	0.0340001	2	0.0152486	5	0.0102838	2	0.000967853	3	0.00914801	1	0.00228686	3	0.00844476	3.83333	0.00918844
	AAATAG/ATTTCT	0	0	1	0.00835631	0	0	4	0.0196986	3	0.00308217	3	0.00716709	0	0	1	0.00208338	1	0.00376364	4	0.00541609	1	0.00127931	6	0.00850003	1	0.00762428	9	0.0185109	22	0.0106464	0	0	1	0.00228686	7	0.0197044	3.55556	0.00656219
	AAATAT/ATATTT	5	0.0151016	1	0.00835631	19	0.0669391	9	0.0443219	30	0.0308217	17	0.0406135	8	0.0213635	76	0.158337	17	0.0639819	40	0.0541609	12	0.0153517	9	0.01275	4	0.0304971	35	0.0719868	22	0.0106464	14	0.0426907	54	0.123491	21	0.0591133	21.8333	0.0483624
	AAATCC/ATTTGG	2	0.00604065	0	0	3	0.0105693	4	0.0196986	17	0.0174656	3	0.00716709	4	0.0106818	0	0	6	0.0225819	7	0.00947816	42	0.0537311	31	0.0439168	13	0.0991156	7	0.0143974	2	0.000967853	4	0.0121974	4	0.00914746	7	0.0197044	8.66667	0.0198256
	AAATGC/ATTTGC	0	0	2	0.0167126	0	0	2	0.00984931	7	0.00719173	4	0.00955612	4	0.0106818	3	0.00625013	3	0.0112909	4	0.00541609	2	0.00255862	1	0.00141667	1	0.00762428	2	0.00411353	1	0.000483926	1	0.00304934	1	0.00228686	6	0.0168895	2.44444	0.00640952
	AAATGG/ATTTCC	2	0.00604065	0	0	2	0.00704622	9	0.0443219	4	0.00410956	10	0.0238903	2	0.00534088	0	0	5	0.0188182	4	0.00541609	3	0.00383794	1	0.00141667	1	0.00762428	3	0.0061703	2	0.000967853	4	0.0121974	4	0.00914746	9	0.0253343	3.61111	0.0100933
	AAATGT/ACATTT	2	0.00604065	0	0	2	0.00704622	1	0.00492465	0	0	0	0	0	0	0	0	1	0.00376364	0	0	1	0.00127931	0	0	1	0.00762428	1	0.00205677	1	0.000483926	1	0.00304934	0	0	0	0	0.611111	0.00201493
	AAATTC/AATTTG	5	0.0151016	0	0	3	0.0105693	17	0.0837191	51	0.0523969	10	0.0238903	17	0.0453975	4	0.00833351	5	0.0188182	2	0.00270805	5	0.00639656	7	0.0099167	0	0	8	0.0164541	7	0.00338748	4	0.0121974	2	0.00457373	13	0.0365939	8.88889	0.0194697
	AAATTT/AAATTT	2	0.00604065	0	0	1	0.00352311	6	0.0295479	7	0.00719173	2	0.00477806	1	0.00267044	14	0.0291673	5	0.0188182	1	0.00135402	2	0.00255862	3	0.00425001	0	0	6	0.0123406	3	0.00145178	4	0.0121974	7	0.016008	7	0.0197044	3.94444	0.00953346
	AACAAT/ATTGTT	2	0.00604065	0	0	0	0	5	0.0246233	4	0.00410956	16	0.0382245	5	0.0133522	0	0	50	0.188182	15	0.0203103	152	0.194455	80	0.113334	10	0.0762428	32	0.0658165	9	0.00435534	7	0.0213454	10	0.0228686	6	0.0168895	22.3889	0.0450083
	AACACC/GGTGTT	0	0	1	0.00835631	0	0	7	0.0344726	10	0.0102739	4	0.00955612	1	0.00267044	0	0	6	0.0225819	2	0.00270805	10	0.0127931	7	0.0099167	57	0.434584	1	0.00205677	3	0.00145178	3	0.00914801	5	0.0114343	3	0.00844476	6.66667	0.0322471
	AACAGC/CTGTTG	5	0.0151016	1	0.00835631	1	0.00352311	7	0.0344726	5	0.00513695	1	0.00238903	3	0.00801132	5	0.0104169	16	0.0602183	2	0.00270805	7	0.00895519	6	0.00850003	54	0.411711	6	0.0123406	19	0.0091946	4	0.0121974	4	0.00914746	2	0.00562984	8.22222	0.0348895
	AACAGG/CCTGTT	0	0	0	0	0	0	1	0.00492465	3	0.00308217	0	0	1	0.00267044	0	0	0	0	2	0.00270805	0	0	2	0.00283334	3	0.0228728	0	0	2	0.000967853	1	0.00304934	1	0.00228686	0	0	0.888889	0.00252197
	AACAGT/ACTGTT	0	0	0	0	0	0	1	0.00492465	8	0.00821912	1	0.00238903	1	0.00267044	0	0	2	0.00752729	1	0.00135402	1	0.00127931	0	0	1	0.00762428	1	0.00205677	1	0.000483926	1	0.00304934	0	0	1	0.00281492	1.11111	0.00246628
	AACATC/ATGTTG	2	0.00604065	2	0.0167126	1	0.00352311	5	0.0246233	19	0.0195204	9	0.0215013	1	0.00267044	1	0.00208338	7	0.0263455	0	0	14	0.0179104	5	0.00708336	22	0.167734	3	0.0061703	3	0.00145178	4	0.0121974	1	0.00228686	0	0	5.5	0.0187697
	AACATT/AATGTT	0	0	0	0	1	0.00352311	1	0.00492465	1	0.00102739	2	0.00477806	0	0	0	0	0	0	0	0	1	0.00127931	2	0.00283334	0	0	2	0.00411353	1	0.000483926	0	0	0	0	0	0	0.611111	0.00127574
	AACCAC/GGTTGT	2	0.00604065	1	0.00835631	2	0.00704622	1	0.00492465	3	0.00308217	2	0.00477806	3	0.00801132	1	0.00208338	8	0.0301091	3	0.00406207	8	0.0102345	2	0.00283334	15	0.114364	5	0.0102838	6	0.00290356	0	0	2	0.00457373	2	0.00562984	3.66667	0.0127398
	AACCAG/CTGGTT	3	0.00906098	0	0	1	0.00352311	0	0	8	0.00821912	3	0.00716709	0	0	0	0	3	0.0112909	2	0.00270805	2	0.00255862	1	0.00141667	2	0.0152486	1	0.00205677	2	0.000967853	5	0.0152467	2	0.00457373	1	0.00281492	2	0.00482517
	AACCAT/ATGGTT	2	0.00604065	0	0	0	0	0	0	4	0.00410956	1	0.00238903	2	0.00534088	0	0	0	0	0	0	0	0	1	0.00141667	3	0.0228728	1	0.00205677	4	0.00193571	0	0	0	0	1	0.00281492	1.05556	0.00272095
	AACCCC/GGGGTT	0	0	0	0	1	0.00352311	8	0.0393972	8	0.00821912	4	0.00955612	4	0.0106818	1	0.00208338	3	0.0112909	3	0.00406207	3	0.00383794	7	0.0099167	41	0.312595	6	0.0123406	1	0.000483926	0	0	6	0.0137212	8	0.0225194	5.77778	0.0257905
	AACCCG/CGGGTT	4	0.0120813	2	0.0167126	4	0.0140924	0	0	6	0.00616434	1	0.00238903	0	0	0	0	2	0.00752729	6	0.00812414	0	0	0	0	0	0	3	0.0061703	19	0.0091946	3	0.00914801	8	0.0182949	1	0.00281492	3.27778	0.00626188
	AACCCT/AGGGTT	3	0.00906098	0	0	3	0.0105693	9	0.0443219	52	0.0534243	7	0.0167232	13	0.0347157	1	0.00208338	6	0.0225819	8	0.0108322	98	0.125373	5	0.00708336	5	0.0381214	25	0.0514192	465	0.225026	6	0.018296	17	0.0388767	7	0.0197044	40.5556	0.0404562
	AACCGC/CGGTTG	3	0.00906098	0	0	9	0.031708	0	0	1	0.00102739	1	0.00238903	1	0.00267044	0	0	0	0	2	0.00270805	0	0	0	0	14	0.10674	0	0	3	0.00145178	0	0	0	0	1	0.00281492	1.94444	0.00892058
	AACCTC/AGGTTG	0	0	2	0.0167126	0	0	5	0.0246233	3	0.00308217	0	0	2	0.00534088	1	0.00208338	0	0	0	0	2	0.00255862	1	0.00141667	4	0.0304971	1	0.00205677	1	0.000483926	1	0.00304934	1	0.00228686	3	0.00844476	1.5	0.00570202
	AACCTG/AGGTTC	1	0.00302033	2	0.0167126	1	0.00352311	1	0.00492465	1	0.00102739	0	0	2	0.00534088	0	0	1	0.00376364	4	0.00541609	1	0.00127931	0	0	0	0	1	0.00205677	3	0.00145178	1	0.00304934	0	0	0	0	1.05556	0.00286477
	AACGAC/CGTTGT	1	0.00302033	0	0	0	0	0	0	2	0.00205478	1	0.00238903	1	0.00267044	0	0	0	0	2	0.00270805	3	0.00383794	2	0.00283334	1	0.00762428	0	0	1	0.000483926	0	0	0	0	0	0	0.777778	0.00153456
	AACGAG/CGTTCT	0	0	0	0	0	0	1	0.00492465	0	0	0	0	6	0.0160226	0	0	0	0	0	0	0	0	0	0	1	0.00762428	1	0.00205677	2	0.000967853	0	0	0	0	1	0.00281492	0.666667	0.00191173
	AACGCC/CGTTGG	0	0	0	0	0	0	3	0.014774	1	0.00102739	0	0	3	0.00801132	0	0	2	0.00752729	3	0.00406207	0	0	1	0.00141667	8	0.0609942	0	0	2	0.000967853	2	0.00609868	2	0.00457373	1	0.00281492	1.55556	0.00623712
	AACGGC/CCGTTG	0	0	0	0	0	0	1	0.00492465	2	0.00205478	0	0	3	0.00801132	1	0.00208338	1	0.00376364	15	0.0203103	0	0	1	0.00141667	5	0.0381214	0	0	13	0.00629104	2	0.00609868	1	0.00228686	0	0	2.5	0.00529793
	AACGGG/CCCGTT	0	0	0	0	0	0	1	0.00492465	0	0	0	0	1	0.00267044	1	0.00208338	0	0	2	0.00270805	1	0.00127931	0	0	2	0.0152486	0	0	2	0.000967853	0	0	1	0.00228686	0	0	0.611111	0.00178717
	AACTAC/AGTTGT	0	0	1	0.00835631	0	0	2	0.00984931	1	0.00102739	1	0.00238903	1	0.00267044	1	0.00208338	0	0	1	0.00135402	0	0	0	0	3	0.0228728	0	0	1	0.000483926	2	0.00609868	0	0	2	0.00562984	0.888889	0.00348973
	AACTAG/AGTTCT	4	0.0120813	0	0	3	0.0105693	0	0	1	0.00102739	1	0.00238903	0	0	0	0	0	0	515	0.697322	0	0	2	0.00283334	1	0.00762428	0	0	4	0.00193571	2	0.00609868	1	0.00228686	1	0.00281492	29.7222	0.041499
	AACTAT/AGTTAT	1	0.00302033	0	0	1	0.00352311	0	0	3	0.00308217	1	0.00238903	1	0.00267044	3	0.00625013	1	0.00376364	0	0	2	0.00255862	1	0.00141667	1	0.00762428	0	0	1	0.000483926	0	0	2	0.00457373	1	0.00281492	1.05556	0.00245394
	AACTGC/AGTTGC	2	0.00604065	0	0	0	0	0	0	6	0.00616434	0	0	1	0.00267044	0	0	1	0.00376364	6	0.00812414	2	0.00255862	0	0	9	0.0686185	2	0.00411353	4	0.00193571	0	0	0	0	0	0	1.83333	0.0057772
	AACTGG/AGTTCC	1	0.00302033	1	0.00835631	0	0	0	0	0	0	2	0.00477806	1	0.00267044	2	0.00416675	0	0	2	0.00270805	1	0.00127931	0	0	2	0.0152486	0	0	1	0.000483926	1	0.00304934	0	0	1	0.00281492	0.833333	0.00269867
	AAGAAT/ATTCTT	2	0.00604065	1	0.00835631	1	0.00352311	4	0.0196986	1	0.00102739	5	0.0119451	0	0	0	0	4	0.0150546	0	0	19	0.0243069	9	0.01275	5	0.0381214	5	0.0102838	1	0.000483926	1	0.00304934	0	0	4	0.0112597	3.44444	0.00921672
	AAGACC/CTTGGT	1	0.00302033	0	0	2	0.00704622	1	0.00492465	3	0.00308217	1	0.00238903	0	0	0	0	2	0.00752729	1	0.00135402	1	0.00127931	1	0.00141667	0	0	0	0	3	0.00145178	1	0.00304934	1	0.00228686	1	0.00281492	1.05556	0.00231348
	AAGACG/CGTCTT	2	0.00604065	0	0	1	0.00352311	1	0.00492465	3	0.00308217	1	0.00238903	4	0.0106818	3	0.00625013	1	0.00376364	4	0.00541609	0	0	2	0.00283334	4	0.0304971	2	0.00411353	1	0.000483926	11	0.0335427	6	0.0137212	0	0	2.55556	0.00729239
	AAGACT/AGTCTT	1	0.00302033	0	0	0	0	0	0	1	0.00102739	0	0	0	0	0	0	0	0	0	0	0	0	0	0	23	0.175358	0	0	21	0.0101625	0	0	0	0	0	0	2.55556	0.0105316
	AAGAGC/CTCTTG	3	0.00906098	1	0.00835631	1	0.00352311	1	0.00492465	1	0.00102739	0	0	2	0.00534088	1	0.00208338	5	0.0188182	2	0.00270805	1	0.00127931	2	0.00283334	0	0	2	0.00411353	2	0.000967853	1	0.00304934	0	0	4	0.0112597	1.61111	0.00440811
	AAGAGG/CCTCTT	20	0.0604065	1	0.00835631	12	0.0422773	45	0.221609	18	0.018493	19	0.0453916	17	0.0453975	2	0.00416675	24	0.0903274	29	0.0392667	44	0.0562897	182	0.257834	7	0.0533699	14	0.0287947	17	0.00822675	12	0.0365921	44	0.100622	31	0.0872625	29.8889	0.0669269
	AAGATG/ATCTTC	5	0.0151016	8	0.0668505	9	0.031708	22	0.108342	9	0.00924651	23	0.0549477	18	0.0480679	4	0.00833351	15	0.0564546	4	0.00541609	10	0.0127931	12	0.0170001	3	0.0228728	17	0.034965	13	0.00629104	19	0.0579374	10	0.0228686	18	0.0506685	12.1667	0.0349925
	AAGATT/AATCTT	0	0	0	0	0	0	2	0.00984931	2	0.00205478	0	0	1	0.00267044	0	0	1	0.00376364	2	0.00270805	1	0.00127931	1	0.00141667	0	0	1	0.00205677	1	0.000483926	0	0	2	0.00457373	0	0	0.777778	0.00171426
	AAGCAC/CTTGTG	0	0	0	0	0	0	1	0.00492465	1	0.00102739	2	0.00477806	2	0.00534088	0	0	5	0.0188182	4	0.00541609	0	0	2	0.00283334	2	0.0152486	2	0.00411353	4	0.00193571	5	0.0152467	1	0.00228686	0	0	1.72222	0.00455389
	AAGCAG/CTGCTT	4	0.0120813	5	0.0417816	3	0.0105693	11	0.0541712	5	0.00513695	4	0.00955612	2	0.00534088	2	0.00416675	8	0.0301091	15	0.0203103	2	0.00255862	2	0.00283334	17	0.129613	3	0.0061703	5	0.00241963	5	0.0152467	5	0.0114343	8	0.0225194	5.88889	0.0214455
	AAGCCC/CTTGGG	13	0.0392642	0	0	19	0.0669391	5	0.0246233	17	0.0174656	2	0.00477806	3	0.00801132	1	0.00208338	1	0.00376364	1	0.00135402	5	0.00639656	2	0.00283334	11	0.083867	11	0.0226244	5	0.00241963	4	0.0121974	1	0.00228686	11	0.0309641	6.22222	0.0184373
	AAGCCG/CGGCTT	0	0	0	0	0	0	1	0.00492465	3	0.00308217	0	0	1	0.00267044	1	0.00208338	0	0	3	0.00406207	13	0.0166311	11	0.0155834	3	0.0228728	0	0	8	0.00387141	0	0	0	0	1	0.00281492	2.5	0.00436646
	AAGCGC/CGCTTG	0	0	0	0	0	0	0	0	0	0	0	0	0	0	0	0	0	0	0	0	0	0	0	0	0	0	0	0	2	0.000967853	0	0	0	0	0	0	0.111111	5.37696e-05
	AAGCGG/CCGCTT	0	0	0	0	0	0	0	0	0	0	0	0	0	0	0	0	2	0.00752729	3	0.00406207	0	0	0	0	0	0	1	0.00205677	3	0.00145178	0	0	0	0	0	0	0.5	0.000838772
	AAGCTC/AGCTTG	2	0.00604065	0	0	2	0.00704622	1	0.00492465	0	0	2	0.00477806	3	0.00801132	0	0	2	0.00752729	0	0	1	0.00127931	1	0.00141667	1	0.00762428	6	0.0123406	2	0.000967853	2	0.00609868	4	0.00914746	1	0.00281492	1.66667	0.00444544
	AAGCTG/AGCTTC	2	0.00604065	0	0	2	0.00704622	0	0	2	0.00205478	0	0	1	0.00267044	0	0	1	0.00376364	1	0.00135402	0	0	0	0	0	0	0	0	54	0.026132	0	0	0	0	1	0.00281492	3.55556	0.00288204
	AAGGAG/CCTTCT	19	0.0573862	4	0.0334253	16	0.0563698	39	0.192061	17	0.0174656	11	0.0262793	16	0.0427271	5	0.0104169	28	0.105382	18	0.0243724	71	0.0908312	146	0.206834	6	0.0457457	16	0.0329083	30	0.0145178	12	0.0365921	12	0.0274424	30	0.0844476	27.5556	0.0614003
	AAGGAT/ATCCTT	0	0	0	0	0	0	0	0	2	0.00205478	0	0	2	0.00534088	0	0	0	0	0	0	0	0	3	0.00425001	2	0.0152486	0	0	5	0.00241963	1	0.00304934	0	0	0	0	0.833333	0.00179796
	AAGGCC/CCTTGG	1	0.00302033	0	0	1	0.00352311	0	0	0	0	0	0	1	0.00267044	0	0	0	0	2	0.00270805	0	0	0	0	2	0.0152486	0	0	5	0.00241963	0	0	0	0	1	0.00281492	0.722222	0.00180028
	AAGGCG/CCTTCG	0	0	0	0	0	0	0	0	0	0	1	0.00238903	4	0.0106818	0	0	1	0.00376364	5	0.00677011	0	0	1	0.00141667	0	0	0	0	7	0.00338748	0	0	5	0.0114343	0	0	1.33333	0.0022135
	AAGGGC/CCCTTG	1	0.00302033	0	0	0	0	0	0	1	0.00102739	0	0	0	0	3	0.00625013	1	0.00376364	4	0.00541609	0	0	2	0.00283334	0	0	7	0.0143974	8	0.00387141	1	0.00304934	10	0.0228686	2	0.00562984	2.22222	0.00400708
	AAGGGG/CCCCTT	2	0.00604065	0	0	3	0.0105693	12	0.0590958	2	0.00205478	0	0	13	0.0347157	1	0.00208338	28	0.105382	29	0.0392667	6	0.00767587	7	0.0099167	21	0.16011	6	0.0123406	8	0.00387141	1	0.00304934	22	0.050311	18	0.0506685	9.94444	0.0309529
	AAGGGT/ACCCTT	0	0	0	0	0	0	1	0.00492465	0	0	1	0.00238903	1	0.00267044	0	0	0	0	1	0.00135402	2	0.00255862	0	0	2	0.0152486	3	0.0061703	1	0.000483926	0	0	1	0.00228686	0	0	0.722222	0.00211591
	AAGGTC/ACCTTG	0	0	0	0	0	0	0	0	0	0	0	0	0	0	1	0.00208338	2	0.00752729	0	0	1	0.00127931	2	0.00283334	1	0.00762428	1	0.00205677	1	0.000483926	0	0	1	0.00228686	0	0	0.555556	0.00145418
	AAGGTG/ACCTTC	5	0.0151016	0	0	5	0.0176156	7	0.0344726	5	0.00513695	9	0.0215013	3	0.00801132	0	0	4	0.0150546	1	0.00135402	19	0.0243069	3	0.00425001	6	0.0457457	5	0.0102838	1	0.000483926	2	0.00609868	2	0.00457373	4	0.0112597	4.5	0.0125139
	AAGTAG/ACTTCT	2	0.00604065	0	0	2	0.00704622	6	0.0295479	5	0.00513695	3	0.00716709	1	0.00267044	3	0.00625013	2	0.00752729	1	0.00135402	2	0.00255862	4	0.00566669	2	0.0152486	2	0.00411353	5	0.00241963	0	0	0	0	1	0.00281492	2.27778	0.00586459
	AAGTCC/ACTTGG	1	0.00302033	0	0	1	0.00352311	1	0.00492465	2	0.00205478	0	0	1	0.00267044	0	0	3	0.0112909	1	0.00135402	6	0.00767587	15	0.0212501	1	0.00762428	2	0.00411353	1	0.000483926	2	0.00609868	3	0.00686059	1	0.00281492	2.27778	0.00476445
	AAGTCG/ACTTCG	0	0	0	0	0	0	0	0	0	0	0	0	0	0	0	0	0	0	0	0	1	0.00127931	0	0	2	0.0152486	0	0	2	0.000967853	0	0	2	0.00457373	1	0.00281492	0.444444	0.00138246
	AAGTGC/ACTTGC	1	0.00302033	0	0	1	0.00352311	1	0.00492465	1	0.00102739	2	0.00477806	1	0.00267044	0	0	0	0	1	0.00135402	1	0.00127931	5	0.00708336	0	0	1	0.00205677	1	0.000483926	3	0.00914801	1	0.00228686	0	0	1.11111	0.00242424
	AAGTGG/ACTTCC	2	0.00604065	1	0.00835631	2	0.00704622	5	0.0246233	1	0.00102739	6	0.0143342	27	0.0721019	0	0	8	0.0301091	1	0.00135402	1	0.00127931	2	0.00283334	5	0.0381214	7	0.0143974	1	0.000483926	1	0.00304934	0	0	4	0.0112597	4.11111	0.0131343
	AAGTGT/ACACTT	1	0.00302033	0	0	0	0	1	0.00492465	0	0	1	0.00238903	0	0	1	0.00208338	0	0	0	0	1	0.00127931	0	0	2	0.0152486	1	0.00205677	1	0.000483926	0	0	0	0	0	0	0.5	0.00174922
	AATACT/AGTATT	0	0	0	0	0	0	2	0.00984931	2	0.00205478	0	0	1	0.00267044	2	0.00416675	6	0.0225819	3	0.00406207	14	0.0179104	7	0.0099167	2	0.0152486	4	0.00822707	2	0.000967853	2	0.00609868	1	0.00228686	4	0.0112597	2.88889	0.00651672
	AATAGC/ATTGCT	0	0	0	0	0	0	1	0.00492465	1	0.00102739	2	0.00477806	0	0	0	0	1	0.00376364	4	0.00541609	0	0	5	0.00708336	4	0.0304971	3	0.0061703	4	0.00193571	1	0.00304934	2	0.00457373	3	0.00844476	1.72222	0.0045369
	AATAGT/ACTATT	1	0.00302033	0	0	1	0.00352311	2	0.00984931	5	0.00513695	7	0.0167232	0	0	0	0	49	0.184419	17	0.0230184	65	0.0831553	28	0.0396668	2	0.0152486	12	0.0246812	10	0.00483926	2	0.00609868	0	0	1	0.00281492	11.2222	0.0234553
	AATATC/ATATTG	1	0.00302033	0	0	0	0	1	0.00492465	15	0.0154109	3	0.00716709	1	0.00267044	2	0.00416675	0	0	4	0.00541609	3	0.00383794	2	0.00283334	1	0.00762428	4	0.00822707	3	0.00145178	4	0.0121974	1	0.00228686	4	0.0112597	2.72222	0.00513858
	AATATG/ATATTC	5	0.0151016	1	0.00835631	2	0.00704622	4	0.0196986	3	0.00308217	9	0.0215013	0	0	1	0.00208338	4	0.0150546	3	0.00406207	5	0.00639656	6	0.00850003	0	0	2	0.00411353	3	0.00145178	1	0.00304934	4	0.00914746	4	0.0112597	3.16667	0.00777248
	AATATT/AATATT	1	0.00302033	0	0	1	0.00352311	1	0.00492465	11	0.0113013	3	0.00716709	2	0.00534088	8	0.016667	8	0.0301091	3	0.00406207	6	0.00767587	4	0.00566669	1	0.00762428	6	0.0123406	2	0.000967853	4	0.0121974	1	0.00228686	9	0.0253343	3.94444	0.00890052
	AATCAT/ATGATT	1	0.00302033	1	0.00835631	2	0.00704622	4	0.0196986	5	0.00513695	14	0.0334464	1	0.00267044	0	0	4	0.0150546	1	0.00135402	29	0.0371001	3	0.00425001	2	0.0152486	13	0.026738	35	0.0169374	10	0.0304934	8	0.0182949	21	0.0591133	8.55556	0.0168866
	AATCCC/ATTGGG	0	0	0	0	1	0.00352311	8	0.0393972	8	0.00821912	4	0.00955612	4	0.0106818	2	0.00416675	1	0.00376364	5	0.00677011	0	0	1	0.00141667	1	0.00762428	6	0.0123406	3	0.00145178	2	0.00609868	3	0.00686059	12	0.033779	3.38889	0.00864719
	AATCCT/AGGATT	2	0.00604065	1	0.00835631	3	0.0105693	8	0.0393972	3	0.00308217	0	0	1	0.00267044	8	0.016667	1	0.00376364	3	0.00406207	0	0	10	0.0141667	0	0	1	0.00205677	2	0.000967853	3	0.00914801	4	0.00914746	9	0.0253343	3.27778	0.008635
	AATCTG/AGATTC	0	0	0	0	0	0	2	0.00984931	3	0.00308217	2	0.00477806	4	0.0106818	0	0	1	0.00376364	1	0.00135402	0	0	2	0.00283334	0	0	2	0.00411353	1	0.000483926	1	0.00304934	0	0	1	0.00281492	1.11111	0.00260022
	AATGAG/ATTCTC	1	0.00302033	3	0.0250689	0	0	2	0.00984931	3	0.00308217	4	0.00955612	1	0.00267044	0	0	0	0	2	0.00270805	1	0.00127931	2	0.00283334	2	0.0152486	4	0.00822707	3	0.00145178	1	0.00304934	1	0.00228686	2	0.00562984	1.77778	0.00533119
	AATGAT/ATCATT	4	0.0120813	1	0.00835631	5	0.0176156	4	0.0196986	2	0.00205478	7	0.0167232	1	0.00267044	0	0	12	0.0451637	1	0.00135402	45	0.0575691	16	0.0226667	3	0.0228728	18	0.0370218	1	0.000483926	5	0.0152467	5	0.0114343	2	0.00562984	7.33333	0.0165913
	AATGCC/ATTGGC	0	0	0	0	0	0	5	0.0246233	2	0.00205478	3	0.00716709	2	0.00534088	1	0.00208338	0	0	8	0.0108322	1	0.00127931	0	0	4	0.0304971	0	0	3	0.00145178	2	0.00609868	0	0	1	0.00281492	1.77778	0.00523574
	AATGCG/ATTCGC	1	0.00302033	0	0	2	0.00704622	0	0	0	0	1	0.00238903	1	0.00267044	1	0.00208338	0	0	1	0.00135402	0	0	0	0	1	0.00762428	0	0	1	0.000483926	1	0.00304934	0	0	0	0	0.555556	0.00165116
	AATGCT/AGCATT	2	0.00604065	0	0	3	0.0105693	1	0.00492465	1	0.00102739	1	0.00238903	1	0.00267044	0	0	2	0.00752729	2	0.00270805	0	0	3	0.00425001	2	0.0152486	0	0	1	0.000483926	1	0.00304934	1	0.00228686	0	0	1.16667	0.00350975
	AATGGC/ATTGCC	3	0.00906098	2	0.0167126	1	0.00352311	5	0.0246233	4	0.00410956	1	0.00238903	3	0.00801132	0	0	1	0.00376364	21	0.0284345	0	0	0	0	1	0.00762428	5	0.0102838	5	0.00241963	4	0.0121974	3	0.00686059	7	0.0197044	3.66667	0.00887323
	AATGGG/ATTCCC	1	0.00302033	0	0	1	0.00352311	2	0.00984931	5	0.00513695	0	0	4	0.0106818	1	0.00208338	3	0.0112909	3	0.00406207	0	0	4	0.00566669	2	0.0152486	9	0.0185109	4	0.00193571	1	0.00304934	2	0.00457373	8	0.0225194	2.77778	0.00673067
	AATGGT/ACCATT	3	0.00906098	0	0	2	0.00704622	4	0.0196986	0	0	4	0.00955612	0	0	0	0	0	0	0	0	0	0	2	0.00283334	4	0.0304971	2	0.00411353	7	0.00338748	1	0.00304934	0	0	0	0	1.61111	0.00495793
	AATGTG/ACATTC	3	0.00906098	2	0.0167126	3	0.0105693	6	0.0295479	6	0.00616434	8	0.0191122	3	0.00801132	2	0.00416675	2	0.00752729	1	0.00135402	3	0.00383794	3	0.00425001	4	0.0304971	0	0	1	0.000483926	1	0.00304934	0	0	2	0.00562984	2.77778	0.0088875
	AATTAG/AATTCT	1	0.00302033	0	0	0	0	2	0.00984931	3	0.00308217	4	0.00955612	0	0	1	0.00208338	1	0.00376364	2	0.00270805	1	0.00127931	1	0.00141667	0	0	4	0.00822707	1	0.000483926	1	0.00304934	2	0.00457373	3	0.00844476	1.5	0.00341877
	AATTAT/AATTAT	0	0	0	0	0	0	4	0.0196986	15	0.0154109	6	0.0143342	0	0	4	0.00833351	20	0.0752729	0	0	15	0.0191897	3	0.00425001	2	0.0152486	9	0.0185109	1	0.000483926	19	0.0579374	12	0.0274424	6	0.0168895	6.44444	0.0162779
	AATTGC/AATTGC	0	0	0	0	0	0	0	0	1	0.00102739	0	0	0	0	0	0	0	0	0	0	1	0.00127931	1	0.00141667	0	0	0	0	2	0.000967853	0	0	0	0	0	0	0.277778	0.000260624
	ACACAG/CTGTGT	1	0.00302033	0	0	0	0	0	0	3	0.00308217	1	0.00238903	1	0.00267044	1	0.00208338	2	0.00752729	3	0.00406207	1	0.00127931	2	0.00283334	26	0.198231	2	0.00411353	8	0.00387141	1	0.00304934	1	0.00228686	0	0	2.94444	0.0133611
	ACACAT/ATGTGT	3	0.00906098	0	0	2	0.00704622	9	0.0443219	6	0.00616434	2	0.00477806	4	0.0106818	3	0.00625013	2	0.00752729	8	0.0108322	3	0.00383794	2	0.00283334	189	1.44099	3	0.0061703	2	0.000967853	5	0.0152467	19	0.0434504	3	0.00844476	14.7222	0.0904779
	ACACCC/GGGTGT	1	0.00302033	0	0	2	0.00704622	7	0.0344726	10	0.0102739	1	0.00238903	1	0.00267044	3	0.00625013	7	0.0263455	7	0.00947816	7	0.00895519	12	0.0170001	109	0.831046	6	0.0123406	4	0.00193571	2	0.00609868	2	0.00457373	3	0.00844476	10.2222	0.0551301
	ACACGC/CGTGTG	0	0	0	0	0	0	0	0	13	0.0133561	1	0.00238903	10	0.0267044	1	0.00208338	4	0.0150546	10	0.0135402	43	0.0550104	3	0.00425001	174	1.32662	3	0.0061703	10	0.00483926	5	0.0152467	3	0.00686059	0	0	15.5556	0.0828961
	ACACGG/CCGTGT	0	0	0	0	1	0.00352311	0	0	4	0.00410956	1	0.00238903	0	0	0	0	1	0.00376364	5	0.00677011	0	0	0	0	5	0.0381214	0	0	9	0.00435534	0	0	0	0	0	0	1.44444	0.00350179
	ACAGAG/CTCTGT	6	0.018122	1	0.00835631	6	0.0211387	3	0.014774	1	0.00102739	3	0.00716709	1	0.00267044	1	0.00208338	3	0.0112909	3	0.00406207	2	0.00255862	1	0.00141667	2	0.0152486	8	0.0164541	7	0.00338748	7	0.0213454	3	0.00686059	4	0.0112597	3.44444	0.00940129
	ACAGCC/CTGTGG	0	0	0	0	0	0	3	0.014774	2	0.00205478	1	0.00238903	5	0.0133522	0	0	5	0.0188182	5	0.00677011	1	0.00127931	1	0.00141667	24	0.182983	1	0.00205677	7	0.00338748	7	0.0213454	8	0.0182949	3	0.00844476	4.05556	0.0165203
	ACAGCG/CGCTGT	0	0	0	0	0	0	0	0	1	0.00102739	0	0	0	0	0	0	0	0	0	0	0	0	0	0	4	0.0304971	0	0	1	0.000483926	0	0	0	0	0	0	0.333333	0.00177825
	ACAGCT/AGCTGT	0	0	0	0	0	0	0	0	0	0	0	0	0	0	0	0	0	0	1	0.00135402	0	0	0	0	21	0.16011	1	0.00205677	1	0.000483926	0	0	1	0.00228686	0	0	1.38889	0.00923841
	ACAGGC/CCTGTG	0	0	0	0	0	0	0	0	2	0.00205478	0	0	2	0.00534088	1	0.00208338	2	0.00752729	16	0.0216644	0	0	0	0	8	0.0609942	0	0	14	0.00677497	1	0.00304934	3	0.00686059	0	0	2.72222	0.00646388
	ACAGGG/CCCTGT	1	0.00302033	0	0	0	0	0	0	0	0	0	0	1	0.00267044	0	0	0	0	2	0.00270805	1	0.00127931	1	0.00141667	6	0.0457457	3	0.0061703	9	0.00435534	0	0	0	0	0	0	1.33333	0.00374256
	ACAGGT/ACCTGT	0	0	0	0	0	0	0	0	0	0	1	0.00238903	0	0	0	0	1	0.00376364	1	0.00135402	0	0	0	0	2	0.0152486	0	0	2	0.000967853	0	0	0	0	1	0.00281492	0.444444	0.00147433
	ACAGTC/ACTGTG	0	0	0	0	1	0.00352311	1	0.00492465	0	0	0	0	0	0	2	0.00416675	1	0.00376364	1	0.00135402	0	0	0	0	3	0.0228728	0	0	5	0.00241963	3	0.00914801	0	0	0	0	0.944444	0.00289848
	ACAGTG/ACTGTC	0	0	0	0	0	0	0	0	0	0	0	0	0	0	0	0	0	0	4	0.00541609	0	0	0	0	4	0.0304971	1	0.00205677	2	0.000967853	0	0	0	0	0	0	0.611111	0.00216321
	ACATAG/ATGTCT	0	0	0	0	0	0	1	0.00492465	0	0	1	0.00238903	0	0	0	0	2	0.00752729	2	0.00270805	0	0	0	0	1	0.00762428	1	0.00205677	1	0.000483926	0	0	0	0	1	0.00281492	0.555556	0.00169605
	ACATAT/ATATGT	3	0.00906098	1	0.00835631	2	0.00704622	22	0.108342	15	0.0154109	7	0.0167232	107	0.285737	12	0.0250005	30	0.112909	39	0.0528069	74	0.0946691	14	0.0198334	39	0.297347	8	0.0164541	6	0.00290356	39	0.118924	228	0.521405	11	0.0309641	36.5	0.096883
	ACATCC/ATGTGG	0	0	0	0	0	0	3	0.014774	1	0.00102739	2	0.00477806	1	0.00267044	0	0	1	0.00376364	3	0.00406207	0	0	0	0	29	0.221104	4	0.00822707	3	0.00145178	1	0.00304934	3	0.00686059	2	0.00562984	2.94444	0.015411
	ACATGC/ATGTGC	2	0.00604065	1	0.00835631	2	0.00704622	1	0.00492465	18	0.018493	2	0.00477806	1	0.00267044	0	0	3	0.0112909	2	0.00270805	0	0	2	0.00283334	51	0.388838	4	0.00822707	3	0.00145178	1	0.00304934	6	0.0137212	0	0	5.5	0.0269127
	ACATGG/ATGTCC	1	0.00302033	0	0	3	0.0105693	1	0.00492465	3	0.00308217	3	0.00716709	2	0.00534088	0	0	2	0.00752729	6	0.00812414	1	0.00127931	1	0.00141667	3	0.0228728	1	0.00205677	8	0.00387141	0	0	2	0.00457373	1	0.00281492	2.11111	0.00492453
	ACCACG/CGTGGT	0	0	12	0.100276	0	0	1	0.00492465	2	0.00205478	1	0.00238903	2	0.00534088	1	0.00208338	1	0.00376364	3	0.00406207	0	0	1	0.00141667	4	0.0304971	1	0.00205677	17	0.00822675	1	0.00304934	0	0	18	0.0506685	3.61111	0.0122672
	ACCACT/AGTGGT	0	0	0	0	0	0	4	0.0196986	2	0.00205478	1	0.00238903	4	0.0106818	0	0	0	0	2	0.00270805	0	0	1	0.00141667	31	0.236353	1	0.00205677	6	0.00290356	2	0.00609868	0	0	3	0.00844476	3.16667	0.0163781
	ACCAGC/CTGGTG	0	0	2	0.0167126	0	0	3	0.014774	11	0.0113013	1	0.00238903	7	0.0186931	8	0.016667	13	0.0489274	22	0.0297885	6	0.00767587	5	0.00708336	143	1.09027	5	0.0102838	41	0.019841	6	0.018296	3	0.00686059	2	0.00562984	15.4444	0.0736219
	ACCAGG/CCTGGT	0	0	0	0	0	0	0	0	2	0.00205478	1	0.00238903	0	0	1	0.00208338	1	0.00376364	4	0.00541609	0	0	0	0	10	0.0762428	1	0.00205677	4	0.00193571	1	0.00304934	0	0	1	0.00281492	1.44444	0.00565591
	ACCAGT/ACTGGT	1	0.00302033	0	0	3	0.0105693	0	0	0	0	0	0	0	0	0	0	0	0	2	0.00270805	0	0	1	0.00141667	15	0.114364	2	0.00411353	2	0.000967853	0	0	1	0.00228686	0	0	1.5	0.00774704
	ACCATC/ATGGTG	8	0.0241626	5	0.0417816	9	0.031708	5	0.0246233	3	0.00308217	12	0.0286684	6	0.0160226	2	0.00416675	37	0.139255	3	0.00406207	15	0.0191897	6	0.00850003	110	0.83867	11	0.0226244	1	0.000483926	13	0.0396414	6	0.0137212	7	0.0197044	14.3889	0.0711149
	ACCATG/ATGGTC	3	0.00906098	0	0	4	0.0140924	1	0.00492465	7	0.00719173	2	0.00477806	1	0.00267044	0	0	1	0.00376364	1	0.00135402	1	0.00127931	2	0.00283334	2	0.0152486	2	0.00411353	3	0.00145178	1	0.00304934	5	0.0114343	0	0	2	0.00484701
[truncated: 794 more rows]

## Sheet: Table S3
Table S3. Frequency of mono- to nonanucleotide SSR repeat motifs in non-heading Chinese cabbage (NHCC) genome.
[truncated: 744 more rows]

[truncated: 9 more sheets: Table S4, Table S5, Table S6, Table S7, Table S8, Table S9, Table S10, Table S11, Table S12]
