# Supplementary material for: Genome-wide identification of SSR and SNP markers from the non-heading Chinese cabbage for comparative genomic analyses
Source: BMC Genomics. 2015 Apr 20;16(1):328. doi: 10.1186/s12864-015-1534-0 (PMC4408590; doi:10.1186/s12864-015-1534-0)
Supplement: Additional file 4: Figure S3. — Distribution of mono- to pentanucleotide repeats in the genomic sequences of non-heading Chinese cabbage and other selected plant species. (a) Distribution of mono- to trinucleotide repeats in genomic sequences of NHCC and other selected plant species. Frequency values are expressed as number of repeats per million base pairs of sequence. (b) Distribution of tetranucleotide repeats in genomic sequences of NHCC and other selected plant species. Frequency values are expressed as number of repeats per million base pairs of sequence. (c) Distribution of pentanucleotide repeats in genomic sequences of NHCC and other selected plant species. Frequency values are expressed as number of repeats per million base pairs of sequence. [file 12864_2015_1534_MOESM4_ESM.zip]

Archive with 4 entries (3 files):
- add4/add4/
- add4/add4/Figure S3a.png
- add4/add4/Figure S3b.png
- add4/add4/Figure S3c.png
